# Supplementary material for: Arginine methylation promotes siRNA-binding specificity for a spermatogenesis-specific isoform of the Argonaute protein CSR-1
Source: Nat Commun. 2021 Jul 9;12:4212. doi: 10.1038/s41467-021-24526-6 (PMC8270938; doi:10.1038/s41467-021-24526-6)
Supplement: Supplementary file 2 — Supplementary Data 1 [file 41467_2021_24526_MOESM2_ESM.xlsx]

## Sheet: Table summary
Supplementary Data 1. Small RNA enrichment in CSR-1 immunoprecipitations.
Sheet 1	Table summary
Sheet 2	Small RNAs significantly enriched 2 fold or greater in CSR-1A IPs at L4 stage
Sheet 3	Small RNAs significantly enriched 2 fold or greater in CSR-1B IPs at L4 stage
Sheet 4	Small RNAs significantly enriched 2 fold or greater in CSR-1A+B IPs at L4 stage
Sheet 5	Small RNAs significantly enriched 2 fold or greater in CSR-1B IPs at adult stage
Sheet 6	Small RNAs significantly enriched 2 fold or greater in CSR-1A+B IPs at adult stage
Sheet 7	Small RNAs significantly enriched 2 fold or greater in CSR-1A IPs in alg-3; alg-4 mutant at L4 stage
Sheet 8	Small RNAs significantly enriched 2 fold or greater in CSR-1A[15xAG] IPs at L4 stage
Sheet 9	Small RNAs significantly enriched 2 fold or greater in WAGO-1 IPs at L4 stage

## Sheet: CSR-1A L4
Supplementary Data 1, Sheet 2. Small RNAs significantly enriched 2 fold or greater in CSR-1A IPs at L4 stage
Gene name	log2FoldChange	Adjusted p-value
WBGene00194644	3.96327	2.73e-36
WBGene00016440	3.73902	7.47e-47
WBGene00016943	3.28293	8.47e-37
WBGene00012177	3.27277	8.74e-24
WBGene00013978	3.25781	3.23e-29
WBGene00219905	3.23114	8.13e-20
WBGene00002212	3.20873	1.59e-31
WBGene00011114	3.20152	1.17e-28
WBGene00017672	3.15612	1.14e-29
WBGene00017179	3.13428	1.4e-30
WBGene00021912	3.10962	2.58e-20
WBGene00018783	3.10359	5.26e-26
WBGene00002206	3.09809	1.59e-31
WBGene00011027	3.09465	2.21e-27
WBGene00010510	3.02817	1.18e-23
WBGene00017941	3.01481	3.68e-25
WBGene00015630	2.99649	6.43e-28
WBGene00009115	2.99223	1.22e-26
WBGene00021381	2.98084	4.73e-25
WBGene00008812	2.97806	1.08e-28
WBGene00008186	2.97098	5.07e-20
WBGene00002056	2.95797	3.68e-25
WBGene00021858	2.93963	2.01e-22
WBGene00022079	2.93532	1.63e-21
WBGene00019562	2.93297	1.98e-15
WBGene00020904	2.90844	1.71e-20
WBGene00008854	2.90588	1.53e-20
WBGene00016800	2.87786	2.19e-27
WBGene00014201	2.84708	5.93e-23
WBGene00018530	2.81184	5.63e-24
WBGene00020962	2.80836	1.72e-16
WBGene00011260	2.8066	1.22e-25
WBGene00013424	2.79788	1.01e-19
WBGene00017373	2.79758	1.74e-21
WBGene00007082	2.79372	1.33e-24
WBGene00019165	2.79182	5.07e-20
WBGene00004901	2.78724	2.21e-21
WBGene00008079	2.77558	2.38e-18
WBGene00009683	2.77357	9.38e-19
WBGene00012008	2.76124	6.22e-17
WBGene00002186	2.76005	1.06e-19
WBGene00007244	2.75162	6.15e-19
WBGene00001503	2.75043	2.18e-25
WBGene00019020	2.72868	1.36e-17
WBGene00007611	2.71943	5.4e-18
WBGene00013107	2.71036	6.09e-20
WBGene00001839	2.7008	7.28e-16
WBGene00219493	2.69891	1.6e-20
WBGene00002204	2.68657	2.57e-19
WBGene00021287	2.6809	6.07e-21
WBGene00015987	2.67855	4.71e-19
WBGene00012307	2.67823	7.32e-17
WBGene00017902	2.67468	3.82e-10
WBGene00016212	2.6654	4.41e-17
WBGene00019096	2.66119	2.09e-17
WBGene00010719	2.65281	8.57e-15
WBGene00000172	2.64472	1.24e-14
WBGene00020707	2.63879	2.17e-20
WBGene00013644	2.63643	2.18e-24
WBGene00009681	2.63516	6.49e-19
WBGene00206390	2.63435	1.67e-20
WBGene00001501	2.63142	1.01e-19
WBGene00011191	2.62769	1.5e-18
WBGene00010035	2.62473	2.92e-18
WBGene00044448	2.62316	8.68e-11
WBGene00001243	2.61372	1.42e-20
WBGene00007415	2.60941	1.55e-17
WBGene00009708	2.60055	1.39e-18
WBGene00018138	2.58874	9.88e-18
WBGene00010770	2.58671	1.14e-15
WBGene00000981	2.58416	9.98e-10
WBGene00014678	2.58215	3.75e-10
WBGene00012859	2.58031	3.93e-17
WBGene00018525	2.57513	1.06e-19
WBGene00015629	2.56979	1.86e-16
WBGene00016742	2.56963	7.7e-16
WBGene00006553	2.56875	4.39e-11
WBGene00010155	2.56578	2.14e-19
WBGene00004103	2.56498	9.62e-08
WBGene00007049	2.56415	4.15e-20
WBGene00019561	2.56134	2.95e-13
WBGene00010992	2.5384	2.09e-17
WBGene00017658	2.53619	2.72e-13
WBGene00007791	2.53412	9.08e-19
WBGene00019190	2.53407	1.83e-13
WBGene00008556	2.53347	9.81e-16
WBGene00016356	2.52985	1.77e-19
WBGene00006487	2.52268	8.14e-15
WBGene00016516	2.51203	1.16e-09
WBGene00016398	2.50541	1.82e-19
WBGene00013142	2.50536	1.02e-13
WBGene00002055	2.49988	9.84e-14
WBGene00013801	2.49622	2.42e-15
WBGene00010755	2.49368	1.1e-15
WBGene00008659	2.49127	8.92e-16
WBGene00020223	2.48862	1e-20
WBGene00021109	2.48858	8.08e-16
WBGene00044696	2.4879	1.62e-12
WBGene00010786	2.48564	2.83e-13
WBGene00015331	2.48517	3.16e-20
WBGene00018124	2.47896	1.99e-19
WBGene00008312	2.47589	9.28e-17
WBGene00009185	2.47255	3.07e-18
WBGene00012592	2.4701	9.14e-16
WBGene00007190	2.46003	2.84e-16
WBGene00014854	2.44915	1.81e-08
WBGene00001912	2.4488	3.07e-14
WBGene00044358	2.44685	3.12e-14
WBGene00008661	2.43494	1.11e-16
WBGene00008565	2.43152	1.49e-15
WBGene00001892	2.43024	1.9e-14
WBGene00195186	2.42836	8.06e-20
WBGene00018125	2.42795	9.62e-12
WBGene00012660	2.42675	2.03e-12
WBGene00008192	2.42661	5.37e-10
WBGene00010900	2.42271	2.26e-16
WBGene00018529	2.42135	6.73e-10
WBGene00001538	2.41967	9.39e-16
WBGene00009259	2.40896	2.56e-18
WBGene00020117	2.40565	3.29e-10
WBGene00012615	2.40282	1.24e-17
WBGene00015026	2.39299	3.03e-15
WBGene00020377	2.38199	4.07e-13
WBGene00014100	2.37923	9.19e-12
WBGene00001603	2.37025	1.36e-15
WBGene00012754	2.36787	1.35e-15
WBGene00008019	2.3629	3.24e-15
WBGene00013476	2.34303	2.48e-14
WBGene00016507	2.33964	1.01e-14
WBGene00000007	2.33589	2.3e-09
WBGene00007601	2.33552	3.09e-10
WBGene00022709	2.33449	4.92e-12
WBGene00016644	2.33005	1.5e-11
WBGene00008137	2.32953	3.72e-16
WBGene00012087	2.32806	2.92e-16
WBGene00022753	2.32382	4.27e-14
WBGene00013811	2.32141	4.32e-13
WBGene00006438	2.31923	1e-12
WBGene00017195	2.31783	7.94e-14
WBGene00004084	2.31691	9.11e-14
WBGene00007301	2.31379	6.85e-13
WBGene00018488	2.31103	8.53e-15
WBGene00008092	2.30156	7.3e-11
WBGene00004959	2.297	9.93e-16
WBGene00044474	2.29562	1.44e-07
WBGene00011668	2.28408	1.5e-07
WBGene00020966	2.28354	8.53e-15
WBGene00019229	2.28133	2e-12
WBGene00022819	2.28075	1.53e-08
WBGene00019747	2.27839	8.98e-17
WBGene00018143	2.27562	4.88e-11
WBGene00006449	2.27051	5.36e-16
WBGene00020353	2.26953	3.14e-13
WBGene00004962	2.2617	1.85e-12
WBGene00003962	2.25949	3.99e-17
WBGene00014223	2.25888	2.69e-14
WBGene00014085	2.25874	1.35e-14
WBGene00018123	2.25285	3.24e-15
WBGene00008229	2.25044	1.68e-08
WBGene00007117	2.25016	5.02e-11
WBGene00008657	2.23665	7.62e-08
WBGene00021908	2.23574	1.81e-12
WBGene00022705	2.23476	1.08e-13
WBGene00011214	2.23233	6.21e-13
WBGene00015765	2.22539	4.83e-16
WBGene00004903	2.22464	2.4e-06
WBGene00016239	2.22445	4.18e-11
WBGene00012647	2.22386	5.2e-10
WBGene00044229	2.22206	5.11e-07
WBGene00004855	2.2191	5.4e-18
WBGene00018235	2.20997	3.95e-08
WBGene00022108	2.20969	5.01e-15
WBGene00016081	2.20481	2.02e-06
WBGene00001902	2.2038	5.87e-12
WBGene00017550	2.20243	4.84e-14
WBGene00001879	2.20146	1.41e-11
WBGene00020072	2.18742	1.39e-15
WBGene00007448	2.18426	1.88e-12
WBGene00009039	2.18387	1.92e-09
WBGene00194794	2.17879	2.12e-11
WBGene00022589	2.17757	1.21e-15
WBGene00001933	2.17748	1.52e-11
WBGene00020003	2.17526	4.97e-14
WBGene00012315	2.1736	1.61e-14
WBGene00007631	2.17262	6.37e-10
WBGene00018158	2.16807	5.17e-11
WBGene00011478	2.16763	1.5e-08
WBGene00015467	2.16702	4.92e-12
WBGene00007300	2.16695	1.02e-10
WBGene00018548	2.16412	9.33e-14
WBGene00007574	2.16154	2.2e-11
WBGene00011039	2.15991	2.25e-12
WBGene00010634	2.15591	9.84e-12
WBGene00015970	2.15415	4.5e-13
WBGene00016753	2.15242	4.21e-07
WBGene00018580	2.15011	3.55e-10
WBGene00016274	2.14953	3.85e-08
WBGene00012115	2.14403	6.59e-09
WBGene00000530	2.14177	5.35e-08
WBGene00022549	2.13767	5.25e-12
WBGene00011133	2.13712	8.46e-13
WBGene00007269	2.13414	1.28e-09
WBGene00013771	2.13012	1.23e-15
WBGene00003093	2.12347	2.19e-12
WBGene00020388	2.12052	9.55e-08
WBGene00015688	2.11894	5.02e-11
WBGene00195185	2.11867	7.31e-12
WBGene00009160	2.11697	3.4e-08
WBGene00001565	2.10997	7.62e-13
WBGene00194703	2.10496	6.75e-12
WBGene00013388	2.10436	3.65e-11
WBGene00012138	2.10057	7.73e-14
WBGene00007610	2.09986	1.05e-12
WBGene00005013	2.09937	5.96e-11
WBGene00045484	2.09835	3.81e-11
WBGene00004960	2.09625	2.75e-13
WBGene00044347	2.09618	2.58e-10
WBGene00022818	2.09614	5.21e-08
WBGene00018318	2.09415	2.53e-11
WBGene00009471	2.09253	3.43e-12
WBGene00022710	2.09059	1.55e-09
WBGene00012781	2.08952	7.03e-13
WBGene00008205	2.08456	9.13e-14
WBGene00001930	2.08313	1.18e-12
WBGene00013713	2.0816	5.19e-06
WBGene00022707	2.0785	7.44e-09
WBGene00017955	2.07771	7.22e-12
WBGene00006056	2.07196	5.44e-09
WBGene00022617	2.07076	5.19e-09
WBGene00019255	2.0675	3.3e-09
WBGene00007563	2.06069	2.88e-13
WBGene00009129	2.05937	3.99e-10
WBGene00000988	2.05867	1.77e-07
WBGene00020022	2.05862	2.47e-13
WBGene00023263	2.05825	1.96e-07
WBGene00012930	2.05818	4.4e-13
WBGene00044434	2.055	7.41e-11
WBGene00002273	2.05367	2.81e-08
WBGene00018350	2.05292	6.08e-11
WBGene00010682	2.0514	9.62e-12
WBGene00019812	2.04909	3.5e-12
WBGene00015684	2.04879	1.94e-07
WBGene00020435	2.04658	6.9e-12
WBGene00011218	2.04463	3.79e-11
WBGene00001889	2.03926	5.52e-11
WBGene00001414	2.03912	9.84e-14
WBGene00004965	2.03892	8.83e-09
WBGene00010300	2.03633	1.64e-07
WBGene00006803	2.0323	2.6e-15
WBGene00013934	2.03111	1.19e-07
WBGene00007917	2.03027	1.43e-10
WBGene00022632	2.02807	7.24e-10
WBGene00021998	2.0276	4.32e-10
WBGene00001920	2.02708	1.69e-11
WBGene00009605	2.02519	1.27e-12
WBGene00022467	2.02075	4.19e-12
WBGene00008567	2.01611	2.62e-08
WBGene00012925	2.01332	2.9e-09
WBGene00003786	2.01231	4.17e-13
WBGene00010612	2.00157	7.25e-10
WBGene00020381	1.9999	1.99e-07
WBGene00013654	1.99944	6.99e-08
WBGene00020187	1.99825	1.43e-11
WBGene00022888	1.99753	9.32e-11
WBGene00017026	1.99738	3.37e-10
WBGene00008654	1.9956	2.4e-08
WBGene00044003	1.9954	2.73e-06
WBGene00021787	1.99495	7.41e-06
WBGene00014997	1.99369	1.44e-10
WBGene00020070	1.99309	9.69e-09
WBGene00021113	1.98923	9.65e-11
WBGene00011748	1.98779	1.16e-09
WBGene00014665	1.98657	1.35e-07
WBGene00008923	1.98554	1.96e-06
WBGene00022389	1.98432	1.82e-09
WBGene00016429	1.98048	2.89e-07
WBGene00007169	1.98046	6.15e-11
WBGene00011493	1.98045	6.75e-11
WBGene00016415	1.98038	1.51e-10
WBGene00013785	1.97965	1.76e-09
WBGene00001924	1.97814	2.69e-09
WBGene00008259	1.9781	9.87e-10
WBGene00021579	1.97696	1.55e-11
WBGene00009501	1.97566	3.38e-10
WBGene00016085	1.97288	2.6e-11
WBGene00007793	1.97165	1.37e-05
WBGene00011088	1.97087	3.78e-09
WBGene00044478	1.96675	3.3e-12
WBGene00013227	1.96552	8.78e-10
WBGene00015992	1.96529	6.89e-09
WBGene00016735	1.96418	2.01e-09
WBGene00016778	1.96393	1.38e-06
WBGene00006959	1.96383	4.32e-12
WBGene00018839	1.96339	5.91e-09
WBGene00016980	1.9614	1e-12
WBGene00007987	1.95799	3.88e-11
WBGene00003956	1.95726	1.23e-08
WBGene00016680	1.95506	8.76e-08
WBGene00014229	1.95476	2.46e-09
WBGene00011171	1.95454	1.04e-09
WBGene00017851	1.95171	4.61e-07
WBGene00004373	1.95122	1.15e-12
WBGene00015211	1.9477	2.47e-05
WBGene00011511	1.94709	8.7e-12
WBGene00010014	1.94678	5.42e-09
WBGene00011808	1.9463	3.8e-11
WBGene00014116	1.94459	8.16e-07
WBGene00012911	1.93568	8.11e-07
WBGene00003589	1.9326	1.75e-07
WBGene00008660	1.93078	4.52e-07
WBGene00020350	1.93011	1.97e-10
WBGene00022090	1.92971	1.25e-10
WBGene00006785	1.92867	3.43e-10
WBGene00017490	1.92506	1.95e-05
WBGene00020864	1.92504	1.11e-08
WBGene00018841	1.92148	2.95e-10
WBGene00006050	1.92014	8.84e-11
WBGene00012595	1.91878	5.06e-09
WBGene00008651	1.91776	7.47e-09
WBGene00008607	1.91687	1.55e-09
WBGene00023490	1.91421	1.02e-11
WBGene00020635	1.91381	5.44e-09
WBGene00012169	1.90715	9.9e-09
WBGene00007512	1.90584	1.51e-08
WBGene00009973	1.90354	1.36e-05
WBGene00003091	1.89934	1.1e-07
WBGene00019929	1.89666	1.41e-05
WBGene00220015	1.89655	7.39e-05
WBGene00016752	1.89451	2.71e-10
WBGene00000150	1.89348	6.4e-09
WBGene00007641	1.89135	4.44e-07
WBGene00016902	1.89112	1.94e-07
WBGene00235159	1.89065	1.33e-08
WBGene00015767	1.8902	8.65e-06
WBGene00021358	1.88688	1.7e-08
WBGene00013700	1.88535	2.69e-09
WBGene00012870	1.88419	1.08e-07
WBGene00022228	1.88078	1.16e-09
WBGene00013175	1.88015	2.05e-06
WBGene00021265	1.87926	5.57e-07
WBGene00004875	1.87913	1.46e-06
WBGene00010892	1.87839	1.04e-09
WBGene00018745	1.87413	1.18e-09
WBGene00009738	1.87037	3.75e-09
WBGene00020840	1.86936	6.16e-08
WBGene00019667	1.86849	7.94e-09
WBGene00022196	1.86605	3.81e-05
WBGene00014001	1.86505	7.68e-08
WBGene00012173	1.86419	1.17e-07
WBGene00219688	1.86306	3.44e-13
WBGene00019744	1.86298	9.48e-06
WBGene00219661	1.85738	3.88e-11
WBGene00011120	1.85631	1.27e-08
WBGene00018135	1.85613	1.82e-09
WBGene00015004	1.85435	5.29e-07
WBGene00019531	1.84646	2.23e-07
WBGene00017551	1.84498	4.42e-06
WBGene00017703	1.84305	4.48e-06
WBGene00009893	1.84205	1.02e-05
WBGene00017643	1.83952	1.78e-09
WBGene00006053	1.83945	5.02e-08
WBGene00015287	1.83857	5.44e-09
WBGene00003466	1.83745	6.57e-06
WBGene00002979	1.83722	5.4e-10
WBGene00016675	1.83679	3.49e-07
WBGene00002173	1.83508	2.43e-09
WBGene00020053	1.83435	4.58e-09
WBGene00001579	1.83399	7.13e-08
WBGene00018314	1.83341	9.55e-08
WBGene00018000	1.83167	1.54e-07
WBGene00022596	1.83036	1.26e-07
WBGene00022085	1.83011	1.66e-08
WBGene00020414	1.82659	1.49e-09
WBGene00013710	1.82599	5.34e-06
WBGene00020516	1.82349	5.77e-06
WBGene00008498	1.82241	3.8e-08
WBGene00006815	1.82162	1.21e-11
WBGene00016892	1.81838	6.87e-06
WBGene00016890	1.8169	1.34e-07
WBGene00013478	1.81625	9.76e-09
WBGene00019951	1.81512	7.03e-09
WBGene00019825	1.80715	2.83e-05
WBGene00004909	1.80509	1.67e-07
WBGene00010289	1.80483	3.01e-09
WBGene00018163	1.8024	2.31e-06
WBGene00011176	1.80096	2.78e-08
WBGene00015689	1.80073	1.05e-07
WBGene00008994	1.79989	6.64e-06
WBGene00003464	1.79784	2.82e-06
WBGene00012018	1.79714	6.1e-11
WBGene00013437	1.79608	3.24e-07
WBGene00255426	1.79601	1.61e-06
WBGene00019261	1.79549	1.46e-06
WBGene00022005	1.79306	4.64e-07
WBGene00009079	1.79245	1.08e-09
WBGene00022003	1.79202	3.75e-08
WBGene00019556	1.79177	9.31e-08
WBGene00044167	1.7915	2.27e-10
WBGene00050915	1.79126	2.45e-08
WBGene00010624	1.7882	5.87e-05
WBGene00015929	1.78746	1.55e-09
WBGene00007197	1.78688	2.05e-06
WBGene00019530	1.78637	2.9e-07
WBGene00000869	1.78364	3.03e-09
WBGene00008780	1.78363	2.85e-07
WBGene00003465	1.78172	1.49e-05
WBGene00015978	1.77979	3.7e-08
WBGene00016358	1.77845	5.84e-10
WBGene00013513	1.77639	2.22e-08
WBGene00007053	1.77575	1.06e-09
WBGene00002193	1.77548	7.84e-09
WBGene00011487	1.77514	8.63e-09
WBGene00017035	1.77455	1.21e-06
WBGene00007305	1.77345	1.11e-08
WBGene00022155	1.77261	2.98e-06
WBGene00001916	1.77214	8.35e-08
WBGene00014029	1.77118	2.15e-08
WBGene00010323	1.77093	2.67e-07
WBGene00003426	1.7709	1.9e-05
WBGene00019986	1.76957	2.37e-07
WBGene00019997	1.76929	1.93e-09
WBGene00020139	1.7671	1.09e-06
WBGene00019949	1.76676	8.17e-06
WBGene00004904	1.76605	2.18e-07
WBGene00010265	1.76205	1.61e-08
WBGene00004906	1.76165	1.86e-09
WBGene00012401	1.76135	2.9e-07
WBGene00001875	1.75806	4.15e-07
WBGene00019509	1.7576	7.67e-09
WBGene00017384	1.75611	3.38e-08
WBGene00000020	1.75562	1.06e-07
WBGene00022778	1.75535	1.21e-06
WBGene00001489	1.75505	1.14e-08
WBGene00013085	1.75384	4.51e-08
WBGene00021151	1.7534	7.07e-06
WBGene00001395	1.75268	1.54e-05
WBGene00013290	1.7523	1.25e-07
WBGene00015713	1.75041	1.25e-09
WBGene00016730	1.74784	9.26e-08
WBGene00018563	1.7475	1.21e-06
WBGene00001885	1.74714	2.67e-08
WBGene00010266	1.74596	2.02e-06
WBGene00011203	1.74533	4.64e-06
WBGene00019643	1.74515	6.92e-08
WBGene00019941	1.74496	7.76e-08
WBGene00021128	1.74494	2.84e-08
WBGene00015246	1.74475	1.14e-06
WBGene00018134	1.74376	3.81e-08
WBGene00008272	1.74358	1.68e-08
WBGene00008912	1.74242	2.31e-07
WBGene00010238	1.7364	1.77e-05
WBGene00016312	1.73582	6.41e-08
WBGene00003446	1.73518	6.2e-05
WBGene00010246	1.73446	7.47e-08
WBGene00020128	1.7332	2.48e-09
WBGene00010991	1.733	5.4e-07
WBGene00018232	1.73286	4.56e-09
WBGene00011405	1.73051	2.41e-05
WBGene00014032	1.73012	1.4e-06
WBGene00008230	1.72815	1.32e-08
WBGene00000838	1.72745	7.16e-10
WBGene00020443	1.72723	1.36e-05
WBGene00018980	1.72598	6.95e-07
WBGene00019084	1.72566	1.04e-09
WBGene00021820	1.72438	7.13e-08
WBGene00016382	1.72345	9.82e-08
WBGene00008811	1.72062	1.61e-09
WBGene00016040	1.71851	6.61e-09
WBGene00013279	1.71775	2.71e-09
WBGene00009397	1.71577	6.2e-05
WBGene00012121	1.71459	5.44e-09
WBGene00045371	1.71434	0.000107403
WBGene00003433	1.71339	0.000556272
WBGene00011954	1.71067	1.08e-07
WBGene00020991	1.70815	4.51e-07
WBGene00017393	1.70737	5.32e-07
WBGene00016286	1.70678	2.71e-09
WBGene00003957	1.70563	1.21e-06
WBGene00018811	1.70392	1.75e-07
WBGene00001918	1.70141	4.03e-08
WBGene00014158	1.69972	3.66e-05
WBGene00021010	1.69851	9.54e-08
WBGene00044928	1.69809	0.000199486
WBGene00006648	1.69677	1.05e-06
WBGene00015422	1.69616	1.4e-08
WBGene00019257	1.69533	7.66e-07
WBGene00007724	1.69251	7.46e-05
WBGene00022700	1.69231	2.24e-07
WBGene00007255	1.69166	3.65e-07
WBGene00010869	1.69073	1.02e-08
WBGene00004259	1.68814	1.42e-08
WBGene00018823	1.68813	1.67e-06
WBGene00019813	1.68647	0.000201344
WBGene00003452	1.68228	1.22e-05
WBGene00015661	1.6801	1.4e-06
WBGene00012637	1.67854	2.89e-06
WBGene00019608	1.67744	8e-10
WBGene00012689	1.67506	2.6e-06
WBGene00006730	1.67232	3.59e-06
WBGene00017736	1.67224	1.22e-09
WBGene00013560	1.67022	8.09e-06
WBGene00002058	1.66734	2.73e-05
WBGene00009193	1.66713	2.43e-06
WBGene00018122	1.66626	1.21e-06
WBGene00020985	1.66616	9.12e-08
WBGene00011738	1.66596	8.91e-07
WBGene00012983	1.66383	5.44e-09
WBGene00015696	1.66277	7.01e-05
WBGene00013651	1.6585	4.11e-05
WBGene00002215	1.65839	8.23e-06
WBGene00003078	1.65707	0.000538788
WBGene00007549	1.65085	1.06e-05
WBGene00022102	1.6504	2.12e-08
WBGene00006464	1.64771	0.000198958
WBGene00010915	1.64763	5.49e-06
WBGene00008383	1.64563	7.27e-07
WBGene00012207	1.64549	2.58e-07
WBGene00002038	1.64447	4.81e-05
WBGene00016954	1.64443	1.65e-07
WBGene00015097	1.64421	9.49e-07
WBGene00019619	1.64295	2.07e-05
WBGene00009685	1.64273	1.23e-06
WBGene00001487	1.64142	3.24e-07
WBGene00022795	1.63788	5.94e-06
WBGene00002271	1.63721	9.25e-07
WBGene00015627	1.6372	8.64e-07
WBGene00003463	1.63704	4.37e-05
WBGene00019492	1.63351	2.74e-05
WBGene00012741	1.63277	5.11e-07
WBGene00011802	1.63273	3.8e-07
WBGene00019664	1.63243	2.22e-08
WBGene00022876	1.62968	4.4e-08
WBGene00010254	1.62953	4.61e-07
WBGene00002855	1.6295	1.18e-08
WBGene00010082	1.62913	2.93e-06
WBGene00016541	1.62904	2e-07
WBGene00012720	1.62892	1.79e-07
WBGene00008508	1.62862	1.29e-08
WBGene00010072	1.6272	1.83e-06
WBGene00011918	1.62659	9.77e-08
WBGene00017387	1.62637	7.77e-08
WBGene00019912	1.6263	6.25e-08
WBGene00007554	1.62574	9.15e-08
WBGene00011767	1.62462	3.57e-05
WBGene00010850	1.61738	1.1e-05
WBGene00016260	1.61419	0.000103529
WBGene00004958	1.61221	2.24e-07
WBGene00020102	1.61184	2.18e-08
WBGene00017441	1.61118	1.71e-08
WBGene00008725	1.60811	9.98e-07
WBGene00185078	1.60773	1.82e-05
WBGene00009101	1.60753	3.02e-07
WBGene00011411	1.60709	1.7e-05
WBGene00003877	1.60397	3.97e-07
WBGene00012514	1.60346	8.11e-07
WBGene00020116	1.601	8.41e-07
WBGene00019127	1.60025	1.15e-06
WBGene00001089	1.6002	4.48e-06
WBGene00007685	1.60011	0.000399655
WBGene00011962	1.60001	7.47e-08
WBGene00020914	1.6	1.25e-07
WBGene00020661	1.5973	1.04e-05
WBGene00006040	1.59625	2.01e-05
WBGene00009401	1.59552	2.26e-07
WBGene00013190	1.59469	0.000241315
WBGene00015796	1.59412	3.84e-06
WBGene00013304	1.59382	4.04e-06
WBGene00022628	1.59347	1.4e-06
WBGene00003434	1.59275	6.91e-05
WBGene00010829	1.59209	6.66e-06
WBGene00020841	1.59103	8e-05
WBGene00007807	1.59019	1.78e-06
WBGene00019094	1.58722	4.17e-05
WBGene00019055	1.58692	2.23e-07
WBGene00000140	1.5864	3.4e-08
WBGene00007777	1.58632	1.15e-06
WBGene00020905	1.58612	5.49e-05
WBGene00008486	1.58592	2.71e-07
WBGene00017312	1.58568	5.79e-06
WBGene00015116	1.58328	9.92e-06
WBGene00011006	1.58251	2.21e-05
WBGene00010758	1.57702	1.63e-06
WBGene00001900	1.57617	2.74e-07
WBGene00000023	1.57353	3.22e-07
WBGene00021370	1.5735	2.65e-05
WBGene00016963	1.57164	1.19e-06
WBGene00021325	1.57148	0.000267704
WBGene00020265	1.57147	0.000201786
WBGene00011503	1.57132	1.36e-06
WBGene00007224	1.57125	8.53e-05
WBGene00002717	1.57033	3.06e-08
WBGene00001888	1.57028	5.68e-07
WBGene00016055	1.57001	0.00022311
WBGene00003009	1.56958	5.09e-07
WBGene00007688	1.56956	6.43e-07
WBGene00017123	1.56858	0.000441891
WBGene00011830	1.56807	2.54e-05
WBGene00021768	1.56806	2.91e-06
WBGene00022644	1.56618	3.17e-06
WBGene00008074	1.5651	1.1e-05
WBGene00006051	1.56263	6.6e-07
WBGene00014007	1.56211	6.56e-05
WBGene00001925	1.56157	4.46e-05
WBGene00010583	1.56098	1.11e-05
WBGene00021639	1.56053	1.67e-07
WBGene00020372	1.56052	3.12e-07
WBGene00000771	1.56015	2.12e-08
WBGene00016501	1.56006	2.94e-05
WBGene00007446	1.55761	1.65e-07
WBGene00017302	1.55574	0.000417781
WBGene00017554	1.55548	0.000322575
WBGene00008564	1.55169	0.000145438
WBGene00017647	1.55098	1.33e-06
WBGene00021650	1.55048	8.84e-07
WBGene00014857	1.54932	4.54e-05
WBGene00020071	1.54502	9.03e-06
WBGene00001492	1.54401	0.000465038
WBGene00195255	1.54386	5.12e-09
WBGene00016462	1.5438	8.72e-07
WBGene00000206	1.54357	1.67e-06
WBGene00020293	1.54317	2.66e-06
WBGene00007248	1.54266	7.99e-07
WBGene00004491	1.54101	3.8e-07
WBGene00001596	1.53907	2.1e-08
WBGene00009677	1.53885	0.000290945
WBGene00002008	1.53853	9.71e-09
WBGene00021007	1.53621	9.35e-08
WBGene00018652	1.5316	2.23e-06
WBGene00020757	1.53117	1.55e-06
WBGene00015917	1.53088	9.53e-07
WBGene00044559	1.5308	5.14e-09
WBGene00010070	1.52875	1.73e-07
WBGene00009489	1.52872	0.000160565
WBGene00017213	1.52796	8.36e-06
WBGene00001330	1.52783	8.95e-06
WBGene00011919	1.52397	0.000204223
WBGene00013956	1.52393	0.000103968
WBGene00017589	1.5232	5.52e-05
WBGene00020990	1.52264	7.69e-06
WBGene00022718	1.5225	3.43e-07
WBGene00010876	1.5223	3.07e-07
WBGene00016843	1.52191	1.27e-05
WBGene00006409	1.52122	2.39e-07
WBGene00009344	1.52021	4.94e-07
WBGene00015057	1.5196	0.00127472
WBGene00022754	1.5194	5.71e-06
WBGene00008590	1.51874	0.000758952
WBGene00007715	1.51832	7.88e-05
WBGene00044475	1.5166	1.61e-05
WBGene00008457	1.51547	0.000354845
WBGene00016010	1.51431	3.31e-06
WBGene00009946	1.51385	1.74e-05
WBGene00017686	1.5132	5.53e-07
WBGene00001245	1.51256	4.61e-07
WBGene00000117	1.51176	9.42e-06
WBGene00008423	1.51082	8.48e-05
WBGene00021110	1.50947	5.2e-06
WBGene00022673	1.50867	5.67e-07
WBGene00012605	1.50713	2.39e-07
WBGene00012728	1.50626	0.000765828
WBGene00020066	1.50577	8.87e-05
WBGene00220259	1.50514	0.000772846
WBGene00017975	1.50446	3.76e-06
WBGene00020531	1.50428	9.03e-06
WBGene00018398	1.50419	0.000235938
WBGene00000268	1.50293	3.33e-06
WBGene00003448	1.50184	0.000108469
WBGene00015360	1.50091	0.000494496
WBGene00008871	1.50016	0.00012338
WBGene00020282	1.49906	1.45e-05
WBGene00015389	1.4986	0.00061569
WBGene00012636	1.49782	0.0004525
WBGene00013158	1.49748	5.74e-06
WBGene00009264	1.49614	1.14e-05
WBGene00017799	1.49598	5.8e-05
WBGene00008424	1.49471	1.33e-05
WBGene00021784	1.49431	9.53e-06
WBGene00011529	1.49155	1.12e-06
WBGene00019490	1.49111	1.74e-05
WBGene00021871	1.49078	0.000138053
WBGene00017175	1.49049	1.27e-05
WBGene00010333	1.4889	3.13e-05
WBGene00021214	1.48867	4.89e-05
WBGene00004062	1.48806	1.4e-06
WBGene00007503	1.48758	7.2e-06
WBGene00012912	1.48742	1.02e-05
WBGene00022780	1.4842	5.91e-05
WBGene00000100	1.48399	7.78e-07
WBGene00019086	1.48338	1.97e-06
WBGene00013809	1.48079	0.000536001
WBGene00004053	1.47866	1.86e-06
WBGene00012937	1.4783	3.68e-05
WBGene00015783	1.47805	0.000221818
WBGene00012360	1.47602	4.3e-07
WBGene00014681	1.47355	0.000111656
WBGene00007143	1.47317	9.66e-06
WBGene00021506	1.47291	4.76e-06
WBGene00013701	1.47271	3.64e-06
WBGene00020659	1.47163	9.06e-05
WBGene00015908	1.47032	0.00033397
WBGene00021878	1.46951	2.44e-05
WBGene00000865	1.46709	1.18e-06
WBGene00011467	1.4664	1.2e-05
WBGene00012345	1.46555	3.94e-07
WBGene00015855	1.46101	1.01e-05
WBGene00020802	1.46071	1.21e-06
WBGene00017500	1.45914	0.00141506
WBGene00011795	1.45881	1.74e-05
WBGene00013176	1.45778	0.000195721
WBGene00021316	1.45706	1.21e-06
WBGene00012468	1.45665	4.56e-05
WBGene00017012	1.45658	0.00102877
WBGene00012012	1.45638	7.82e-07
WBGene00014375	1.45605	0.000625752
WBGene00009149	1.45542	2.74e-06
WBGene00269379	1.45321	0.000243382
WBGene00016410	1.45286	2.61e-05
WBGene00004456	1.45104	2.83e-06
WBGene00020340	1.44958	0.000220476
WBGene00003958	1.44911	9.21e-06
WBGene00009396	1.44695	0.000620393
WBGene00009271	1.44653	0.00181016
WBGene00015956	1.44635	1.9e-05
WBGene00001884	1.44513	2.74e-06
WBGene00194691	1.44507	2.93e-06
WBGene00009492	1.44209	3.4e-06
WBGene00006038	1.44205	0.000192765
WBGene00018199	1.44187	2.9e-07
WBGene00007122	1.44155	1.38e-05
WBGene00017545	1.44005	4.86e-05
WBGene00022140	1.44004	0.000238732
WBGene00015634	1.43826	1.5e-05
WBGene00044388	1.43817	0.000534072
WBGene00009646	1.43787	0.000136125
WBGene00022094	1.43592	0.000480304
WBGene00014813	1.43513	2.98e-05
WBGene00001173	1.43396	1.21e-06
WBGene00001927	1.43115	0.000242062
WBGene00009178	1.42894	0.000119166
WBGene00022833	1.42638	0.000458808
WBGene00001605	1.42622	0.000221917
WBGene00235162	1.42618	0.00364659
WBGene00022260	1.42524	0.00127241
WBGene00003468	1.42388	0.00155661
WBGene00001560	1.42211	0.00113804
WBGene00020970	1.4221	2.91e-05
WBGene00006406	1.42088	1.23e-05
WBGene00006624	1.41946	0.000673569
WBGene00019077	1.41942	0.000136376
WBGene00007153	1.41929	2.19e-05
WBGene00021956	1.41699	2.18e-05
WBGene00019628	1.41682	5.17e-06
WBGene00077772	1.41612	1.36e-05
WBGene00007778	1.4159	2.9e-05
WBGene00020627	1.41486	9.62e-05
WBGene00007536	1.41417	0.000289143
WBGene00013475	1.41404	6.37e-06
WBGene00019199	1.41293	8.74e-06
WBGene00018895	1.41271	1.91e-05
WBGene00002783	1.41126	2.28e-05
WBGene00011401	1.41099	3.6e-05
WBGene00009389	1.41007	0.00139876
WBGene00004494	1.4095	1.27e-05
WBGene00007948	1.40917	1.88e-05
WBGene00019459	1.40542	7.73e-05
WBGene00019237	1.4047	1.36e-05
WBGene00012578	1.40399	1.49e-05
WBGene00000784	1.40244	2.74e-05
WBGene00016327	1.40233	6.14e-05
WBGene00011480	1.4008	2.23e-06
WBGene00012608	1.39928	1.22e-05
WBGene00010920	1.39808	4.73e-06
WBGene00009925	1.39723	1.09e-05
WBGene00044529	1.39702	1.78e-05
WBGene00001774	1.39649	0.00119524
WBGene00004492	1.3959	3.19e-06
WBGene00008925	1.39347	0.000623839
WBGene00022732	1.3906	2.62e-05
WBGene00017832	1.38878	0.000731879
WBGene00009502	1.38806	3.12e-06
WBGene00010942	1.38679	5.8e-05
WBGene00020968	1.38596	1.31e-05
WBGene00016393	1.38472	0.000395736
WBGene00001908	1.38434	0.000498349
WBGene00000923	1.38378	8.54e-05
WBGene00021386	1.38275	0.000764339
WBGene00012830	1.38172	0.000899556
WBGene00195254	1.37917	1.57e-06
WBGene00019783	1.37913	2.96e-05
WBGene00007307	1.37742	0.000197111
WBGene00008532	1.37714	3.1e-05
WBGene00008529	1.37615	0.00260248
WBGene00014225	1.37525	0.00209439
WBGene00021562	1.37451	3.42e-06
WBGene00012296	1.37378	3.7e-05
WBGene00017734	1.37349	4.58e-06
WBGene00015186	1.3711	0.00255337
WBGene00009218	1.36709	0.000242558
WBGene00022703	1.36597	7.2e-06
WBGene00003432	1.36495	0.000849234
WBGene00003425	1.36397	0.00109416
WBGene00000878	1.36394	0.000125597
WBGene00001023	1.36372	1.41e-05
WBGene00018930	1.36223	0.00260248
WBGene00020289	1.36171	4.58e-05
WBGene00018165	1.3617	0.000554353
WBGene00017559	1.36112	5.23e-05
WBGene00002174	1.36085	0.000182184
WBGene00013325	1.35989	6.34e-05
WBGene00022875	1.35958	0.0038651
WBGene00002208	1.35832	9.11e-06
WBGene00007335	1.35705	1.96e-05
WBGene00012011	1.35602	4.58e-05
WBGene00194708	1.35387	2.89e-07
WBGene00004567	1.3531	0.000330454
WBGene00015933	1.35293	0.00106849
WBGene00004466	1.35029	8.29e-06
WBGene00000875	1.34649	1.14e-06
WBGene00012529	1.34583	0.00102625
WBGene00006997	1.34499	1.15e-05
WBGene00009458	1.34475	2.56e-05
WBGene00003444	1.34455	0.000991422
WBGene00018360	1.34341	0.000230968
WBGene00020442	1.34298	0.000109803
WBGene00012894	1.34273	4.49e-06
WBGene00008124	1.34198	0.000238425
WBGene00003953	1.34182	7.24e-05
WBGene00000019	1.34164	0.000100038
WBGene00007548	1.34127	0.000982353
WBGene00001099	1.34114	9.6e-05
WBGene00007213	1.3408	1.57e-06
WBGene00001941	1.33782	7.49e-05
WBGene00012465	1.33698	0.00303479
WBGene00017112	1.33594	0.000221818
WBGene00021640	1.33563	0.00136215
WBGene00017166	1.33533	4.98e-06
WBGene00015632	1.33471	0.000974805
WBGene00004766	1.33383	0.000460857
WBGene00043743	1.33351	0.00209749
WBGene00014157	1.33329	0.000513247
WBGene00010906	1.33295	0.000253172
WBGene00012319	1.3328	5.15e-05
WBGene00000789	1.33207	0.000189234
WBGene00010241	1.33182	3.11e-05
WBGene00022101	1.33033	6.76e-06
WBGene00016960	1.3297	0.000163347
WBGene00016511	1.32952	0.00156758
WBGene00001581	1.32845	1.02e-05
WBGene00013194	1.32731	0.00246908
WBGene00001937	1.32625	0.000136125
WBGene00004464	1.3254	1.79e-05
WBGene00015991	1.32432	0.00179188
WBGene00010904	1.32337	0.00225048
WBGene00019169	1.32314	0.000588599
WBGene00019748	1.32205	0.000119249
WBGene00016942	1.32143	1.97e-05
WBGene00011676	1.32134	0.000974805
WBGene00001034	1.32128	0.000105288
WBGene00002130	1.32096	0.00348183
WBGene00019260	1.32086	0.00242369
WBGene00022413	1.31993	2.74e-06
WBGene00219640	1.31925	0.00195467
WBGene00016182	1.31907	0.001035
WBGene00004208	1.31874	1.07e-05
WBGene00009749	1.31865	3.5e-05
WBGene00017591	1.31806	0.000304843
WBGene00018371	1.31579	0.000226578
WBGene00006416	1.31477	0.000958403
WBGene00001046	1.31465	6.79e-05
WBGene00018999	1.31305	2.39e-05
WBGene00001431	1.31163	4.92e-06
WBGene00020679	1.31136	3.91e-06
WBGene00044323	1.31011	0.00782545
WBGene00002054	1.30962	0.000208031
WBGene00004484	1.30724	4.12e-05
WBGene00003258	1.30542	0.000380584
WBGene00021298	1.30449	0.00117875
WBGene00001934	1.30143	5.34e-06
WBGene00006923	1.29947	0.000134041
WBGene00022645	1.29844	4.44e-05
WBGene00007270	1.29837	3.81e-05
WBGene00002067	1.29669	0.000607738
WBGene00012713	1.29526	0.000160607
WBGene00008935	1.29521	0.00514007
WBGene00004003	1.2952	0.00150165
WBGene00000802	1.29445	1.67e-05
WBGene00012102	1.29138	0.000151165
WBGene00019738	1.29088	0.00261401
WBGene00011859	1.29045	0.00468644
WBGene00015927	1.28733	0.000835591
WBGene00013310	1.28726	0.000322076
WBGene00012760	1.28665	8.45e-05
WBGene00010685	1.28618	4.09e-06
WBGene00011304	1.28571	1.73e-05
WBGene00012924	1.2849	0.000136828
WBGene00007912	1.28373	0.000275351
WBGene00017104	1.2836	6.08e-05
WBGene00010633	1.28331	0.000611317
WBGene00014492	1.28169	0.000381783
WBGene00010091	1.28124	0.00019852
WBGene00001923	1.28119	0.00263935
WBGene00008878	1.28066	3.35e-05
WBGene00000870	1.28025	0.000586865
WBGene00013165	1.27987	0.000524871
WBGene00002198	1.27926	0.00040203
WBGene00011182	1.27771	2.02e-05
WBGene00009880	1.27759	0.00188982
WBGene00001371	1.2773	4.18e-05
WBGene00003825	1.27622	0.000779112
WBGene00021870	1.2738	7.28e-05
WBGene00008149	1.27347	5.79e-05
WBGene00004963	1.27313	0.000933276
WBGene00016581	1.2728	0.00337752
WBGene00003083	1.27093	0.000105982
WBGene00003150	1.26872	3.18e-05
WBGene00022883	1.26779	0.00113689
WBGene00017735	1.26774	0.000131248
WBGene00013168	1.26631	0.00201181
WBGene00010134	1.26628	0.000399655
WBGene00022849	1.26584	0.000409528
WBGene00003438	1.26425	0.00213197
WBGene00017279	1.26424	4.86e-05
WBGene00015522	1.26369	0.00355561
WBGene00017999	1.26348	0.00157776
WBGene00022650	1.26282	7.91e-05
WBGene00017114	1.26081	0.00018702
WBGene00008772	1.26052	0.000915257
WBGene00009938	1.26017	0.00125275
WBGene00010871	1.26013	4.63e-05
WBGene00007308	1.25994	0.00136933
WBGene00011559	1.25892	5.33e-05
WBGene00020356	1.25672	0.00311362
WBGene00004266	1.25559	8.14e-05
WBGene00021890	1.255	0.000194262
WBGene00020007	1.25456	0.00111757
WBGene00017050	1.25175	0.00023273
WBGene00011775	1.25134	5.38e-05
WBGene00010247	1.25023	0.00146951
WBGene00009272	1.2502	0.00511899
WBGene00016030	1.2498	0.000198248
WBGene00015030	1.24885	0.000362094
WBGene00004953	1.24768	3.31e-05
WBGene00013354	1.24588	0.000813997
WBGene00015695	1.24566	0.00674367
WBGene00003081	1.24476	0.00485325
WBGene00219803	1.24445	0.000547691
WBGene00010874	1.2423	0.000841344
WBGene00013690	1.24164	0.000880109
WBGene00018361	1.24105	0.000569118
WBGene00010822	1.24095	0.000316733
WBGene00013529	1.24091	0.00895552
WBGene00004109	1.24076	0.000711971
WBGene00012297	1.24066	0.00233945
WBGene00018698	1.23871	0.000113172
WBGene00011102	1.2384	0.00156928
WBGene00007500	1.23473	0.00104921
WBGene00010980	1.23347	0.00104576
WBGene00013053	1.23271	0.000270169
WBGene00018327	1.23195	0.0156379
WBGene00022456	1.23045	0.000300975
WBGene00011212	1.23034	9.54e-05
WBGene00004075	1.23034	9.19e-06
WBGene00020110	1.22962	0.000726168
WBGene00010485	1.22956	0.000390434
WBGene00022783	1.22939	0.00195647
WBGene00022621	1.22908	0.00298085
WBGene00013150	1.2283	0.00444001
WBGene00000464	1.22715	0.000273877
WBGene00006915	1.22365	0.000315587
WBGene00016839	1.22362	0.00014518
WBGene00009308	1.22279	0.00171774
WBGene00019174	1.22263	1.83e-05
WBGene00013116	1.22229	0.000977521
WBGene00004001	1.22177	0.00654842
WBGene00016390	1.21964	0.00266462
WBGene00004037	1.21793	0.000352559
WBGene00003704	1.21764	0.00793594
WBGene00010779	1.21657	4.86e-05
WBGene00009796	1.21589	0.00860241
WBGene00009390	1.21571	0.000563175
WBGene00017699	1.21534	0.000297927
WBGene00001890	1.2153	0.00240635
WBGene00013643	1.21288	0.0037281
WBGene00022169	1.20932	0.000865989
WBGene00021795	1.20835	0.00224127
WBGene00010378	1.2083	0.00679319
WBGene00007597	1.2072	0.000465038
WBGene00006689	1.20673	0.00440762
WBGene00001887	1.20537	0.000198811
WBGene00016125	1.20511	0.000451117
WBGene00019599	1.20414	0.00482993
WBGene00001081	1.20413	0.000148956
WBGene00011867	1.20333	1.28e-05
WBGene00016611	1.20271	0.00378253
WBGene00000396	1.20196	0.000817649
WBGene00009048	1.20084	0.00706341
WBGene00021472	1.19997	0.00209514
WBGene00002039	1.19976	0.000622322
WBGene00003902	1.19908	2.16e-05
WBGene00017988	1.19905	0.000742298
WBGene00010366	1.19881	0.0023023
WBGene00009445	1.19806	0.000974805
WBGene00020031	1.19633	0.000883321
WBGene00009277	1.19456	0.000780715
WBGene00010496	1.19453	0.000283418
WBGene00019972	1.19392	0.000563175
WBGene00003374	1.19279	0.00256278
WBGene00044979	1.19245	0.00125652
WBGene00006520	1.19212	0.008881
WBGene00010574	1.19151	0.000477991
WBGene00015810	1.19134	0.000473473
WBGene00219619	1.19103	0.0196009
WBGene00016162	1.19094	0.000769084
WBGene00009753	1.18934	0.000513586
WBGene00044932	1.18714	0.00899705
WBGene00000881	1.18663	0.000350961
WBGene00022336	1.18605	0.00173874
WBGene00012144	1.18535	0.00101408
WBGene00015326	1.18347	0.000155696
WBGene00001795	1.1833	0.00451905
WBGene00002227	1.18306	0.000108599
WBGene00004465	1.18306	0.00014434
WBGene00019587	1.18301	0.00205489
WBGene00008336	1.18296	0.00471275
WBGene00019963	1.18251	0.00506726
WBGene00001005	1.18249	0.00123149
WBGene00004059	1.18243	0.00711032
WBGene00006579	1.18085	5.77e-05
WBGene00001424	1.1806	0.00680113
WBGene00010055	1.18055	0.00223392
WBGene00017687	1.17996	0.000479439
WBGene00020028	1.17928	0.00172241
WBGene00010093	1.17905	0.000700205
WBGene00010324	1.17765	0.0014294
WBGene00000833	1.17707	0.000573853
WBGene00010139	1.17679	7.98e-05
WBGene00016946	1.17678	0.000563945
WBGene00001883	1.17616	0.000473473
WBGene00022010	1.176	0.000439865
WBGene00021440	1.17577	0.000259498
WBGene00004502	1.17541	0.000275216
WBGene00020184	1.17441	0.000150435
WBGene00016949	1.17369	0.00391906
WBGene00008561	1.17273	0.000306157
WBGene00012712	1.17243	0.00232739
WBGene00013532	1.17182	0.00257641
WBGene00015931	1.17148	0.000424731
WBGene00001511	1.16923	0.000702435
WBGene00021097	1.16854	3.38e-05
WBGene00197441	1.16787	0.0183243
WBGene00022233	1.16669	0.000930983
WBGene00014249	1.16638	0.00247454
WBGene00050919	1.16634	0.005814
WBGene00006625	1.16397	0.00791002
WBGene00045117	1.16376	0.00785536
WBGene00008239	1.16285	0.00449852
WBGene00020838	1.16283	0.00051805
WBGene00018926	1.16258	0.000920092
WBGene00008258	1.16227	0.00164861
WBGene00004503	1.16168	0.00165885
WBGene00018098	1.16157	0.000608528
WBGene00021829	1.16156	0.00589001
WBGene00005011	1.16142	0.000278348
WBGene00021537	1.16136	0.00742849
WBGene00018674	1.16073	0.00500672
WBGene00018152	1.16043	7.1e-05
WBGene00010114	1.1603	0.00181926
WBGene00021153	1.15972	0.00565892
WBGene00017636	1.15754	0.00415153
WBGene00008441	1.15659	0.00528465
WBGene00002045	1.15652	0.000100634
WBGene00013716	1.15565	0.00173541
WBGene00013358	1.15521	0.00655336
WBGene00017802	1.15518	0.000291301
WBGene00021765	1.15485	0.00209092
WBGene00009665	1.15421	0.00532355
WBGene00017125	1.1541	0.000104828
WBGene00012376	1.15327	0.00259678
WBGene00012117	1.15316	0.00122488
WBGene00019785	1.15275	0.00040203
WBGene00002217	1.15222	0.00289093
WBGene00004851	1.15116	0.0195449
WBGene00010424	1.15101	0.00486896
WBGene00013473	1.15098	0.00181652
WBGene00004972	1.14983	0.00339376
WBGene00002249	1.14954	0.0021461
WBGene00007565	1.14953	0.0130329
WBGene00012979	1.14852	0.000307907
WBGene00019343	1.14844	0.00821539
WBGene00008774	1.14806	0.00258362
WBGene00003435	1.1476	0.0048242
WBGene00007969	1.14759	0.00126761
WBGene00013526	1.14748	0.00160861
WBGene00010867	1.14741	0.00163412
WBGene00009705	1.14704	0.00092786
WBGene00008645	1.14633	0.00203775
WBGene00219326	1.14623	0.00437231
WBGene00020437	1.14583	9.26e-05
WBGene00000093	1.14514	0.0110203
WBGene00022497	1.14497	0.000636805
WBGene00000770	1.14387	0.000182184
WBGene00019305	1.14315	0.000299057
WBGene00017542	1.13987	0.00593116
WBGene00004969	1.13892	0.000637987
WBGene00022894	1.13874	0.0338663
WBGene00011338	1.13845	0.00269884
WBGene00003450	1.13795	0.00994066
WBGene00000102	1.13741	0.000680178
WBGene00235281	1.13629	0.0112001
WBGene00020788	1.13624	0.00163412
WBGene00009948	1.13622	0.0027734
WBGene00006504	1.13614	0.00166065
WBGene00006047	1.13613	0.0210111
WBGene00022766	1.13589	0.00233996
WBGene00004000	1.13587	0.0040211
WBGene00001899	1.1353	0.000513586
WBGene00018004	1.13522	0.00136652
WBGene00000885	1.13241	0.00462518
WBGene00011297	1.13227	0.00171044
WBGene00004488	1.13219	0.0010564
WBGene00021985	1.12984	0.00249751
WBGene00022719	1.12912	0.00311362
WBGene00012386	1.12895	0.000706512
WBGene00017553	1.12787	0.0100268
WBGene00009031	1.12732	0.00330483
WBGene00003826	1.12626	0.000780715
WBGene00011294	1.12567	0.0012596
WBGene00008340	1.12527	0.00249312
WBGene00015305	1.12459	0.00165205
WBGene00007385	1.12416	0.000259498
WBGene00004440	1.12411	0.00157729
WBGene00022836	1.12324	0.0096279
WBGene00044067	1.12252	0.00440762
WBGene00019425	1.12139	0.0011814
WBGene00022957	1.12098	0.0112491
WBGene00018001	1.11998	0.00186568
WBGene00185006	1.11991	0.00215988
WBGene00001895	1.11921	0.00636236
WBGene00004134	1.11909	0.00324624
WBGene00023185	1.11813	0.0337535
WBGene00006910	1.11762	0.00728371
WBGene00001239	1.11737	0.000636968
WBGene00007732	1.11721	0.000882298
WBGene00018869	1.11704	0.00591967
WBGene00003735	1.11666	0.00130436
WBGene00009049	1.11646	0.00182128
WBGene00011968	1.11616	0.00435895
WBGene00002957	1.11491	0.0063015
WBGene00007480	1.11471	0.00338884
WBGene00009402	1.11457	0.00514047
WBGene00020580	1.11444	0.00432026
WBGene00019095	1.11433	0.00703691
WBGene00000159	1.11413	0.00304093
WBGene00010194	1.1136	0.00456801
WBGene00002295	1.1134	0.00118149
WBGene00013307	1.11263	0.000833088
WBGene00000235	1.11178	0.0107856
WBGene00008148	1.1113	0.00653967
WBGene00021023	1.10985	0.000670258
WBGene00013985	1.10983	0.000325198
WBGene00001881	1.10945	0.00835612
WBGene00015913	1.10903	0.000730643
WBGene00001903	1.10876	0.00436544
WBGene00001886	1.10798	0.00215159
WBGene00016496	1.10768	0.000311793
WBGene00019017	1.10571	0.00070793
WBGene00019823	1.10551	0.00784739
WBGene00007330	1.10508	0.00227151
WBGene00011951	1.10489	0.00377717
WBGene00017380	1.10425	0.000792523
WBGene00021295	1.10354	0.0161105
WBGene00011225	1.10182	0.0197095
WBGene00014309	1.10138	0.000183671
WBGene00013668	1.10092	0.00244073
WBGene00018090	1.09957	0.00332547
WBGene00017803	1.09948	0.00136448
WBGene00003458	1.09916	0.0146536
WBGene00200460	1.09912	0.0397577
WBGene00003467	1.09863	0.00522828
WBGene00018509	1.09677	0.00957575
WBGene00010080	1.09645	0.00235617
WBGene00013808	1.09617	0.000780715
WBGene00001862	1.09556	0.0109959
WBGene00019617	1.09477	0.00048892
WBGene00021006	1.09471	0.000906358
WBGene00018423	1.09464	0.00147497
WBGene00010657	1.09458	0.00452532
WBGene00002070	1.09437	0.00048892
WBGene00016493	1.09313	0.00125176
WBGene00004322	1.09248	0.0050888
WBGene00044392	1.09232	0.00250941
WBGene00000231	1.09223	0.000166522
WBGene00020190	1.09216	0.00411147
WBGene00003806	1.09131	0.00139946
WBGene00012550	1.09116	0.00183908
WBGene00003864	1.08953	0.00167508
WBGene00017215	1.08937	0.000421304
WBGene00021721	1.08922	0.00543696
WBGene00021993	1.08879	0.00896615
WBGene00021632	1.08827	0.00487539
WBGene00015421	1.08777	0.00656765
WBGene00013557	1.08717	0.000396225
WBGene00006720	1.08655	0.00251465
WBGene00016956	1.08526	0.00165755
WBGene00013161	1.08499	0.0150862
WBGene00004971	1.0831	0.00141415
WBGene00009237	1.08201	0.0183006
WBGene00003621	1.08185	0.00477784
WBGene00022002	1.08181	0.0145783
WBGene00013742	1.08057	0.00109416
WBGene00017386	1.08056	0.000509478
WBGene00001876	1.07993	0.0125
WBGene00021691	1.07945	0.00438953
WBGene00020425	1.07849	0.00470952
WBGene00013052	1.07847	0.00128277
WBGene00019353	1.07782	0.00490407
WBGene00004483	1.07649	0.00169365
WBGene00015500	1.07597	0.000454434
WBGene00003562	1.07571	0.000309229
WBGene00007725	1.07569	0.0129286
WBGene00021208	1.07567	0.00857676
WBGene00006711	1.07487	0.0153336
WBGene00012684	1.0747	0.00123875
WBGene00014625	1.0732	0.0401873
WBGene00020682	1.07225	0.00447279
WBGene00002250	1.07192	0.000322676
WBGene00007977	1.07188	0.000929373
WBGene00018374	1.07139	0.0100603
WBGene00012120	1.07102	0.0010842
WBGene00019834	1.06984	0.00620416
WBGene00000122	1.06963	0.000553597
WBGene00010160	1.06928	0.00535131
WBGene00000090	1.0688	0.00477423
WBGene00021392	1.06801	0.0308593
WBGene00018359	1.06575	0.00629995
WBGene00003077	1.06499	0.0222529
WBGene00010883	1.06475	0.00256766
WBGene00005663	1.06418	0.00310737
WBGene00014244	1.06199	0.00454405
WBGene00013308	1.06189	0.00233945
WBGene00017085	1.06148	0.00358739
WBGene00019430	1.06137	0.0117287
WBGene00003462	1.06131	0.032125
WBGene00022119	1.06107	0.000613658
WBGene00013810	1.061	0.0208928
WBGene00012860	1.06041	0.00373748
WBGene00010460	1.06015	0.00574182
WBGene00020890	1.05979	0.00109416
WBGene00021556	1.0597	0.0125636
WBGene00021442	1.05947	0.00559626
WBGene00018017	1.05741	0.000726168
WBGene00007978	1.0573	0.0192172
WBGene00017534	1.05676	0.00167455
WBGene00011828	1.05648	0.00892273
WBGene00002201	1.05499	0.00163028
WBGene00007457	1.0546	0.000921217
WBGene00023014	1.0544	0.00600267
WBGene00013723	1.05433	0.00842224
WBGene00003777	1.0537	0.000722583
WBGene00021852	1.05305	0.00899705
WBGene00006715	1.05217	0.00231123
WBGene00001635	1.0516	0.00616122
WBGene00004147	1.05069	0.00106428
WBGene00003658	1.05018	0.014387
WBGene00003898	1.04895	0.0108762
WBGene00002196	1.04857	0.00109416
WBGene00004896	1.04815	0.00679473
WBGene00009594	1.048	0.00290763
WBGene00023191	1.04786	0.00709804
WBGene00003218	1.04729	0.0097798
WBGene00021548	1.04696	0.00944864
WBGene00004505	1.04695	0.00124649
WBGene00020713	1.04658	0.00302396
WBGene00016562	1.04592	0.00150932
WBGene00013299	1.04542	0.00573454
WBGene00009220	1.04512	0.01881
WBGene00023219	1.04409	0.0248824
WBGene00016977	1.0431	0.000424731
WBGene00021748	1.04234	0.00613324
WBGene00014238	1.04004	0.00647429
WBGene00018901	1.03936	0.0268962
WBGene00008262	1.03656	0.00260902
WBGene00023271	1.03649	0.0260262
WBGene00014087	1.03628	0.00454376
WBGene00000836	1.03605	0.000602821
WBGene00004754	1.03513	0.000828794
WBGene00001604	1.03464	0.00543869
WBGene00019819	1.03411	0.00163837
WBGene00017768	1.03394	0.000777307
WBGene00004981	1.03311	0.00389098
WBGene00013345	1.03298	0.00810088
WBGene00235102	1.03222	0.0175556
WBGene00011044	1.03214	0.00298712
WBGene00014139	1.0319	0.00573933
WBGene00014388	1.03188	0.0293045
WBGene00022750	1.0318	0.00246908
WBGene00007223	1.0302	0.00708636
WBGene00000843	1.03018	0.00362411
WBGene00015860	1.02973	0.0155783
WBGene00021348	1.02968	0.0162271
WBGene00009290	1.02967	0.0099117
WBGene00017210	1.02908	0.0195621
WBGene00019946	1.02838	0.0117875
WBGene00016494	1.02823	0.0360493
WBGene00197058	1.0278	0.0483437
WBGene00016844	1.02774	0.0110127
WBGene00011910	1.02764	0.00151778
WBGene00009043	1.02734	0.0195684
WBGene00018700	1.02672	0.00160457
WBGene00021561	1.02652	0.00403271
WBGene00015813	1.02651	0.00259859
WBGene00017811	1.02588	0.0142696
WBGene00008480	1.02581	0.00070572
WBGene00010306	1.02442	0.00380543
WBGene00009112	1.02391	0.00102305
WBGene00006386	1.02386	0.005494
WBGene00017271	1.02302	0.00303112
WBGene00021425	1.02262	0.0112479
WBGene00012358	1.02235	0.00341306
WBGene00009940	1.02227	0.0228957
WBGene00018419	1.02168	0.0458966
WBGene00010097	1.02163	0.00260248
WBGene00003417	1.02141	0.027347
WBGene00018611	1.02094	0.00425955
WBGene00007627	1.02039	0.00951664
WBGene00011200	1.02011	0.00146636
WBGene00022678	1.01941	0.00264119
WBGene00022360	1.01929	0.0109492
WBGene00012353	1.01791	0.00325755
WBGene00020762	1.01766	0.000972752
WBGene00023111	1.01739	0.0256691
WBGene00269426	1.01708	0.000884599
WBGene00018894	1.01601	0.0135206
WBGene00012189	1.01579	0.000608528
WBGene00018305	1.01559	0.0161724
WBGene00021313	1.01507	0.011467
WBGene00003625	1.0149	0.0134479
WBGene00044063	1.01425	0.00635896
WBGene00008053	1.01333	0.00046116
WBGene00022583	1.01321	0.0220451
WBGene00202341	1.01297	0.0287328
WBGene00016405	1.01283	0.000500867
WBGene00020973	1.01246	0.0063015
WBGene00010178	1.01221	0.00627133
WBGene00022728	1.01202	0.000396488
WBGene00006052	1.01185	0.0178775
WBGene00008602	1.01153	0.0126689
WBGene00010844	1.01066	0.00881724
WBGene00009628	1.00943	0.0239596
WBGene00002059	1.00897	0.000866038
WBGene00004416	1.00851	0.00284539
WBGene00044633	1.00651	0.00314841
WBGene00022856	1.00649	0.0048242
WBGene00022868	1.00599	0.0217434
WBGene00004472	1.00579	0.0029985
WBGene00014011	1.00514	0.0096065
WBGene00021844	1.00511	0.0137991
WBGene00009254	1.00494	0.00489628
WBGene00020781	1.00432	0.00172002
WBGene00000158	1.00415	0.0038002
WBGene00000275	1.0039	0.00435541
WBGene00000114	1.0039	0.00655726
WBGene00000010	1.00382	0.00679473
WBGene00009122	1.00331	0.000814424
WBGene00013558	1.00296	0.0115074
WBGene00020742	1.00291	0.00663157
WBGene00007362	1.00283	0.0260252
WBGene00007721	1.00223	0.0163514
WBGene00012972	1.00167	0.00559005
WBGene00014197	1.00143	0.00423332
WBGene00004698	1.00136	0.00357989
WBGene00012208	1.00118	0.00863933
WBGene00010425	1.00013	0.00156759

## Sheet: CSR-1B L4
Supplementary Data 1, Sheet 3. Small RNAs significantly enriched 2 fold or greater in CSR-1B IPs at L4 stage
Gene name	log2FoldChange	Adjusted p-value
WBGene00010720	5.67225	2.28e-61
WBGene00220155	5.61302	5.85e-29
WBGene00010942	5.2331	3.07e-33
WBGene00013270	5.04964	3.23e-61
WBGene00017999	5.03145	2.22e-49
WBGene00010056	4.79409	7.18e-51
WBGene00004916	4.68265	2.56e-44
WBGene00004915	4.63581	9.31e-46
WBGene00014205	4.63251	8.32e-49
WBGene00009946	4.62492	2.08e-45
WBGene00016741	4.58646	3.67e-42
WBGene00013168	4.56871	2.5e-42
WBGene00185088	4.56811	1.26e-23
WBGene00001365	4.54761	1.51e-30
WBGene00016966	4.53465	9.47e-26
WBGene00004919	4.52192	1.7e-36
WBGene00020915	4.50066	1.41e-53
WBGene00022046	4.46267	8.34e-45
WBGene00003076	4.40676	4.71e-34
WBGene00019010	4.36774	2.25e-22
WBGene00021920	4.36081	4.6e-24
WBGene00010896	4.35733	3.06e-37
WBGene00003077	4.3371	5.57e-25
WBGene00006574	4.32829	2.27e-18
WBGene00013728	4.31905	6.52e-36
WBGene00004914	4.30525	2.73e-41
WBGene00009508	4.28076	2.53e-30
WBGene00013436	4.27472	2.67e-35
WBGene00009294	4.26054	2.4e-19
WBGene00010080	4.24507	4.27e-28
WBGene00018335	4.21849	1.35e-35
WBGene00001977	4.21563	4.52e-45
WBGene00015186	4.21179	1.25e-29
WBGene00189964	4.20183	3.19e-06
WBGene00001005	4.19846	2.75e-34
WBGene00011391	4.18507	3.62e-21
WBGene00004838	4.18142	9.29e-19
WBGene00016166	4.16709	1.64e-31
WBGene00022470	4.15904	1.26e-25
WBGene00013137	4.15861	2.04e-29
WBGene00010232	4.15507	4.08e-37
WBGene00016317	4.1404	2.93e-38
WBGene00012361	4.08937	1.46e-26
WBGene00018151	4.08781	1.94e-33
WBGene00015347	4.08197	1.27e-23
WBGene00021813	4.07405	1.37e-23
WBGene00021932	4.06148	1.89e-24
WBGene00044638	4.05042	1.09e-36
WBGene00044204	4.05004	8.45e-14
WBGene00011155	4.04696	7.4e-43
WBGene00008005	4.04515	1.1e-40
WBGene00017304	4.04304	3.29e-15
WBGene00017641	4.03709	2.06e-37
WBGene00007762	4.02875	4.66e-41
WBGene00021676	4.00841	2.57e-49
WBGene00019537	4.00678	8.47e-39
WBGene00017238	4.00412	2.71e-28
WBGene00013109	4.00279	8.68e-32
WBGene00013532	3.99481	4.38e-38
WBGene00012471	3.99192	1.81e-33
WBGene00001831	3.98312	1.37e-34
WBGene00011637	3.96527	4.02e-22
WBGene00004203	3.96502	5.87e-27
WBGene00013553	3.95839	1.38e-12
WBGene00011687	3.94257	2.56e-17
WBGene00023419	3.94225	4.07e-30
WBGene00019724	3.93965	2.99e-14
WBGene00019246	3.93278	2.27e-30
WBGene00017075	3.92277	6.09e-41
WBGene00018781	3.92112	3.02e-34
WBGene00013689	3.91581	2.26e-26
WBGene00004355	3.91097	1.18e-38
WBGene00008934	3.90144	1.32e-29
WBGene00015817	3.87726	7.54e-44
WBGene00010053	3.86983	1.32e-24
WBGene00004437	3.86307	4.55e-28
WBGene00004917	3.84453	1.2e-28
WBGene00002245	3.84442	2.92e-34
WBGene00011788	3.83963	1.11e-27
WBGene00017210	3.83721	4.79e-17
WBGene00010037	3.83328	2.05e-38
WBGene00009013	3.82464	4.73e-22
WBGene00012276	3.82459	9.26e-28
WBGene00006563	3.82421	5.91e-34
WBGene00011282	3.81494	5.03e-43
WBGene00000889	3.81384	1.5e-32
WBGene00010303	3.81219	1.53e-29
WBGene00007616	3.80822	1.01e-25
WBGene00000474	3.80629	2.83e-34
WBGene00000763	3.806	2.39e-30
WBGene00000235	3.8027	8.51e-20
WBGene00002045	3.80049	3.24e-31
WBGene00003236	3.7958	1.15e-12
WBGene00020263	3.79535	5.13e-29
WBGene00044987	3.79373	3e-19
WBGene00020098	3.78718	2.02e-33
WBGene00021192	3.78466	1.14e-36
WBGene00012187	3.78379	4.57e-12
WBGene00001088	3.77848	1.31e-24
WBGene00022450	3.77722	5.45e-19
WBGene00022042	3.76711	3.04e-33
WBGene00021748	3.76114	3.33e-23
WBGene00021827	3.75599	6.1e-16
WBGene00002032	3.75475	1.59e-34
WBGene00007110	3.75374	1.54e-31
WBGene00022774	3.75076	8.77e-25
WBGene00007784	3.7405	1.39e-30
WBGene00020894	3.73759	2.9e-34
WBGene00021248	3.7361	9.18e-29
WBGene00012739	3.73454	1.16e-18
WBGene00077526	3.73431	2.2e-26
WBGene00012715	3.72791	4.02e-33
WBGene00021826	3.72511	1.13e-26
WBGene00003218	3.72129	4.89e-39
WBGene00009444	3.72029	3.24e-20
WBGene00022099	3.71953	2.78e-28
WBGene00007195	3.70914	1.17e-32
WBGene00022599	3.70742	9.69e-37
WBGene00022399	3.70289	6.18e-36
WBGene00019631	3.70282	5.24e-23
WBGene00015538	3.69401	1.16e-29
WBGene00012472	3.69396	1.15e-33
WBGene00017088	3.69184	3.17e-34
WBGene00009966	3.69123	1.26e-20
WBGene00021347	3.68743	1.91e-23
WBGene00018891	3.68641	2.42e-30
WBGene00004918	3.68561	2.87e-25
WBGene00000499	3.68289	2.24e-35
WBGene00007223	3.67948	5.46e-22
WBGene00007355	3.6783	1.22e-26
WBGene00000479	3.67676	1.02e-28
WBGene00006595	3.67382	9.55e-32
WBGene00022244	3.67109	1.92e-30
WBGene00017889	3.6678	7.7e-20
WBGene00010583	3.66425	2.47e-27
WBGene00003951	3.66026	5.17e-29
WBGene00012643	3.64782	5.58e-18
WBGene00000405	3.6462	2.93e-35
WBGene00044431	3.64578	1.42e-13
WBGene00001234	3.64453	5.83e-26
WBGene00017776	3.64388	1.89e-22
WBGene00008569	3.64357	2.49e-23
WBGene00004388	3.64223	2.19e-22
WBGene00019712	3.64154	1.07e-29
WBGene00021648	3.63465	2.98e-18
WBGene00044483	3.63445	1.85e-21
WBGene00001808	3.6328	1.92e-23
WBGene00004984	3.63165	6.51e-24
WBGene00001233	3.63162	1.3e-23
WBGene00010627	3.6304	4.35e-29
WBGene00004888	3.62885	1.59e-24
WBGene00001840	3.62786	1.89e-31
WBGene00012964	3.62579	3.03e-25
WBGene00013674	3.62436	2.24e-27
WBGene00011743	3.62003	3.06e-18
WBGene00045434	3.61946	1.31e-14
WBGene00003415	3.60937	2.73e-32
WBGene00016653	3.60915	1.18e-33
WBGene00020286	3.60864	3e-09
WBGene00013141	3.60832	2.37e-08
WBGene00021191	3.60574	1.47e-28
WBGene00021785	3.60574	4.14e-21
WBGene00008688	3.59742	3.22e-17
WBGene00011142	3.59455	6e-21
WBGene00270322	3.59174	1.61e-25
WBGene00044789	3.59165	8.96e-36
WBGene00006381	3.59099	2.85e-31
WBGene00002226	3.5886	5.95e-35
WBGene00006737	3.58306	2.79e-30
WBGene00013019	3.58157	1.42e-27
WBGene00004952	3.57761	2.64e-39
WBGene00006706	3.57531	1.69e-26
WBGene00004179	3.57151	7.15e-34
WBGene00016947	3.57085	6.08e-29
WBGene00021366	3.5667	4.7e-13
WBGene00004386	3.56374	1.33e-22
WBGene00012484	3.56242	1.56e-31
WBGene00184990	3.54796	1.72e-22
WBGene00008173	3.54173	2.52e-21
WBGene00015296	3.53973	9.7e-22
WBGene00003161	3.53906	2.03e-16
WBGene00010476	3.52924	1.47e-17
WBGene00005324	3.52826	3.82e-15
WBGene00009507	3.52462	2.28e-30
WBGene00196376	3.52142	3.87e-08
WBGene00015095	3.5208	5.67e-30
WBGene00004920	3.51967	2.62e-20
WBGene00012481	3.5144	1.31e-25
WBGene00000201	3.51408	1.23e-22
WBGene00015007	3.51385	2.39e-25
WBGene00022386	3.51117	3.23e-10
WBGene00018950	3.51012	1.22e-26
WBGene00008533	3.50572	1.38e-22
WBGene00021443	3.50545	1.91e-22
WBGene00012293	3.50294	4.63e-10
WBGene00019162	3.50224	2.55e-27
WBGene00022775	3.49615	6.81e-30
WBGene00011944	3.49483	3.52e-22
WBGene00009937	3.49426	6.1e-21
WBGene00021560	3.49279	2.46e-27
WBGene00017268	3.48884	2.58e-24
WBGene00007579	3.48678	6.23e-20
WBGene00000208	3.48642	3.82e-12
WBGene00017735	3.48239	2.16e-22
WBGene00002075	3.48173	3.73e-26
WBGene00018961	3.47634	2.08e-12
WBGene00007615	3.475	2.88e-34
WBGene00016145	3.4666	4.73e-19
WBGene00010132	3.45913	7.86e-25
WBGene00003134	3.45905	3.98e-29
WBGene00015134	3.45782	4.6e-21
WBGene00011334	3.45353	1.94e-25
WBGene00000935	3.45338	1.43e-22
WBGene00016524	3.45273	3.14e-20
WBGene00020868	3.4514	8.82e-25
WBGene00000941	3.4478	5.67e-19
WBGene00015329	3.44335	1.68e-24
WBGene00021698	3.44306	1.01e-29
WBGene00009179	3.44289	4.32e-16
WBGene00020037	3.44261	3.74e-22
WBGene00019825	3.44101	9.22e-10
WBGene00004271	3.44003	6.67e-17
WBGene00001975	3.43997	1.14e-13
WBGene00007012	3.43924	5.12e-20
WBGene00009159	3.43904	7.99e-19
WBGene00002130	3.43744	5.09e-13
WBGene00194642	3.43737	1.89e-05
WBGene00004452	3.43394	2.1e-26
WBGene00021936	3.42934	6.01e-21
WBGene00001862	3.4273	5.2e-25
WBGene00006440	3.42599	7.58e-28
WBGene00011250	3.42447	4.2e-14
WBGene00022531	3.42074	2.55e-30
WBGene00006647	3.41897	1.89e-27
WBGene00012243	3.41762	1.6e-18
WBGene00001372	3.41401	1.96e-27
WBGene00004051	3.41375	3.93e-27
WBGene00021486	3.41164	1.16e-25
WBGene00010283	3.41075	1.81e-19
WBGene00013006	3.41073	6.1e-17
WBGene00013144	3.41073	9.02e-26
WBGene00004302	3.40943	1.01e-25
WBGene00001483	3.40741	3.23e-14
WBGene00004781	3.40483	7.31e-23
WBGene00003082	3.40405	8.26e-16
WBGene00001855	3.40259	6.21e-26
WBGene00003836	3.40243	4.05e-13
WBGene00015515	3.39648	6.18e-29
WBGene00012550	3.39565	1.27e-19
WBGene00014139	3.39343	5.33e-16
WBGene00017686	3.39263	5.57e-25
WBGene00020695	3.39132	4.28e-25
WBGene00019898	3.39024	1.53e-13
WBGene00022107	3.38904	1.01e-14
WBGene00004340	3.38866	9.72e-21
WBGene00016277	3.38665	1.54e-25
WBGene00009122	3.38544	1.02e-29
WBGene00020463	3.38501	3.57e-34
WBGene00004015	3.38433	2.35e-26
WBGene00015744	3.38216	7.02e-07
WBGene00000933	3.3818	1.32e-22
WBGene00007443	3.38048	9.83e-12
WBGene00018305	3.37594	5.69e-16
WBGene00022114	3.37547	1.58e-30
WBGene00020030	3.3668	1.21e-19
WBGene00022192	3.36589	1.13e-13
WBGene00008921	3.36417	6.07e-30
WBGene00016702	3.3589	6.44e-24
WBGene00010560	3.35861	4.83e-23
WBGene00019800	3.35351	3.9e-14
WBGene00044001	3.3535	1.19e-17
WBGene00006817	3.3522	2.42e-30
WBGene00020389	3.35134	3.57e-25
WBGene00013529	3.35094	7.68e-19
WBGene00003989	3.34462	4.15e-20
WBGene00015810	3.34328	5.12e-20
WBGene00022783	3.34283	3.33e-17
WBGene00020687	3.34223	1.31e-21
WBGene00007789	3.34101	4.24e-32
WBGene00011543	3.33984	1.78e-16
WBGene00011560	3.33928	3.05e-25
WBGene00022678	3.33709	6.44e-19
WBGene00010844	3.33697	1.02e-25
WBGene00004094	3.33413	1.83e-29
WBGene00001946	3.33299	1.17e-15
WBGene00001090	3.32993	4.44e-22
WBGene00011612	3.32394	4.62e-27
WBGene00019005	3.32131	7.52e-08
WBGene00002027	3.31924	3.73e-26
WBGene00003041	3.31787	2.85e-25
WBGene00013729	3.3154	2.49e-31
WBGene00003123	3.31453	1.51e-24
WBGene00007720	3.31096	7.63e-11
WBGene00014017	3.31085	2.37e-09
WBGene00003992	3.31041	3.77e-33
WBGene00000868	3.30987	8.13e-25
WBGene00022852	3.30798	4.75e-21
WBGene00011111	3.30794	6.11e-22
WBGene00004312	3.30764	1.49e-21
WBGene00021838	3.30639	2.02e-11
WBGene00012104	3.30593	3.49e-16
WBGene00016607	3.30542	5.13e-19
WBGene00001229	3.30525	9.84e-21
WBGene00008400	3.30523	6.85e-25
WBGene00015938	3.30405	1.03e-20
WBGene00043993	3.30306	1.02e-06
WBGene00003799	3.30242	1.65e-26
WBGene00000549	3.30117	1.35e-30
WBGene00008387	3.29945	1.21e-19
WBGene00021845	3.29899	2.58e-20
WBGene00017319	3.29496	1.42e-14
WBGene00020601	3.29488	3.19e-25
WBGene00009219	3.29471	3e-09
WBGene00009993	3.29458	4.33e-23
WBGene00019762	3.29421	2.3e-27
WBGene00018762	3.29299	3.89e-19
WBGene00004380	3.29202	9.67e-16
WBGene00007971	3.2893	6.31e-21
WBGene00009364	3.28928	2.32e-15
WBGene00011562	3.28912	9.09e-27
WBGene00021535	3.28805	8.75e-12
WBGene00008131	3.28535	6.73e-21
WBGene00020102	3.28434	1.46e-19
WBGene00003159	3.28329	1.54e-25
WBGene00016182	3.2813	3.5e-19
WBGene00219738	3.27987	1.32e-13
WBGene00013703	3.27912	4.16e-27
WBGene00002073	3.27859	5.75e-24
WBGene00001511	3.27709	2.12e-22
WBGene00022452	3.27547	2.73e-17
WBGene00022719	3.27121	2e-17
WBGene00009374	3.27051	1.29e-33
WBGene00019833	3.2658	7.78e-12
WBGene00004132	3.26369	7.4e-24
WBGene00019627	3.26329	2.19e-23
WBGene00020036	3.26226	5.29e-20
WBGene00001793	3.26154	3.97e-20
WBGene00002047	3.25979	7.71e-31
WBGene00022742	3.25938	2.09e-20
WBGene00019076	3.25914	5.85e-14
WBGene00001423	3.25799	4.42e-30
WBGene00013688	3.25678	8.14e-24
WBGene00012360	3.25364	4.38e-33
WBGene00219979	3.25363	9.3e-08
WBGene00001682	3.253	1.73e-10
WBGene00003952	3.25188	2.05e-18
WBGene00006730	3.2515	2.27e-12
WBGene00006307	3.25054	1.54e-26
WBGene00006708	3.24988	2.12e-17
WBGene00001661	3.24853	4.74e-18
WBGene00010913	3.24769	1.24e-09
WBGene00012094	3.24759	6.47e-20
WBGene00004702	3.24723	1.41e-20
WBGene00009188	3.24712	8.91e-15
WBGene00220015	3.24606	3.95e-13
WBGene00003389	3.24595	3.02e-29
WBGene00003948	3.2453	6.05e-24
WBGene00022369	3.24475	7.33e-17
WBGene00016590	3.2439	1.74e-09
WBGene00011043	3.2431	9.75e-24
WBGene00014151	3.24288	8.52e-30
WBGene00021465	3.23931	6.68e-27
WBGene00012000	3.23854	6.09e-17
WBGene00013188	3.23822	1.18e-12
WBGene00013106	3.23785	8.5e-33
WBGene00001028	3.23658	4.56e-22
WBGene00006711	3.23552	7.18e-10
WBGene00003949	3.23518	1.1e-21
WBGene00019129	3.23071	1.06e-18
WBGene00017482	3.22977	1.81e-33
WBGene00011631	3.22963	1.12e-16
WBGene00017087	3.22954	1.09e-07
WBGene00002228	3.22946	1.7e-30
WBGene00009731	3.22378	7.82e-16
WBGene00022077	3.22249	4.32e-18
WBGene00021715	3.22162	3.07e-23
WBGene00012277	3.22125	3.45e-17
WBGene00011412	3.21976	2.67e-11
WBGene00008933	3.21844	8.9e-29
WBGene00015133	3.21797	1.45e-19
WBGene00009289	3.2177	3.67e-17
WBGene00016449	3.21738	6.52e-16
WBGene00013200	3.21707	2.82e-16
WBGene00009123	3.21612	4.59e-09
WBGene00000473	3.21585	5.97e-21
WBGene00017770	3.21485	1.23e-12
WBGene00006698	3.21273	8.81e-26
WBGene00016139	3.21128	4.71e-22
WBGene00002219	3.21089	1.1e-27
WBGene00004323	3.21059	2.04e-19
WBGene00010230	3.2103	1.28e-11
WBGene00016245	3.21008	3.94e-12
WBGene00010542	3.21001	4.95e-10
WBGene00005007	3.20959	1.67e-19
WBGene00012936	3.20949	4.78e-24
WBGene00021736	3.20921	3.48e-15
WBGene00007788	3.2081	2.3e-27
WBGene00010616	3.20722	1.08e-14
WBGene00021327	3.20708	1.41e-16
WBGene00016326	3.20566	2.84e-24
WBGene00001060	3.20484	8.38e-21
WBGene00007554	3.20347	8.85e-19
WBGene00009341	3.20313	5.37e-16
WBGene00020968	3.20244	1.67e-14
WBGene00009711	3.20222	8.57e-18
WBGene00015098	3.20053	3.68e-29
WBGene00012551	3.19836	9.11e-24
WBGene00021721	3.19806	1.55e-17
WBGene00013435	3.19733	2.16e-19
WBGene00043984	3.19536	4.19e-08
WBGene00012982	3.1935	9.67e-23
WBGene00012692	3.19291	2.23e-23
WBGene00010409	3.19188	1.3e-14
WBGene00003788	3.19151	3.7e-23
WBGene00019808	3.1912	1.47e-11
WBGene00010845	3.18886	9.72e-21
WBGene00006542	3.188	3.04e-19
WBGene00021133	3.18785	8.77e-15
WBGene00000079	3.18377	9.68e-22
WBGene00004460	3.18356	4.42e-21
WBGene00017053	3.18264	3.55e-12
WBGene00019600	3.18075	8.03e-26
WBGene00017916	3.17911	1.57e-17
WBGene00001598	3.17864	8.91e-31
WBGene00021313	3.17856	9.77e-21
WBGene00004897	3.17814	1.84e-14
WBGene00021829	3.17663	1.18e-10
WBGene00011037	3.17645	5.95e-23
WBGene00007118	3.17485	1.53e-17
WBGene00010806	3.17463	4.79e-20
WBGene00016444	3.17337	1.24e-28
WBGene00021022	3.17225	1.6e-13
WBGene00016961	3.1715	7.7e-19
WBGene00008171	3.1704	4.21e-12
WBGene00001595	3.1681	1.65e-26
WBGene00004895	3.16717	4.2e-16
WBGene00000896	3.16709	3.98e-16
WBGene00002324	3.16659	2.08e-13
WBGene00011087	3.16492	6.93e-21
WBGene00007974	3.16467	3.83e-13
WBGene00011759	3.16317	2.22e-10
WBGene00017293	3.16311	1.34e-11
WBGene00013209	3.16158	4.05e-18
WBGene00003406	3.16021	2.47e-25
WBGene00004188	3.15627	1.03e-18
WBGene00000891	3.15625	1.5e-23
WBGene00014576	3.15387	1.08e-16
WBGene00015011	3.15347	3.37e-13
WBGene00019218	3.15264	2.82e-10
WBGene00006514	3.15079	1.67e-18
WBGene00001599	3.14987	4.62e-22
WBGene00021514	3.14948	1.46e-13
WBGene00002335	3.14804	9.52e-22
WBGene00008147	3.14618	1.56e-12
WBGene00000796	3.14571	2.87e-24
WBGene00004896	3.14266	7.11e-20
WBGene00013150	3.14238	7.33e-17
WBGene00008118	3.14055	3.98e-13
WBGene00001029	3.13913	5.74e-18
WBGene00002196	3.138	1.5e-18
WBGene00000203	3.13789	2.9e-13
WBGene00017988	3.13574	1.2e-23
WBGene00015450	3.13559	1.56e-12
WBGene00004502	3.13375	4e-21
WBGene00001402	3.1336	4.42e-25
WBGene00013312	3.13182	5.18e-09
WBGene00001320	3.12862	2.82e-15
WBGene00002064	3.12739	6.19e-21
WBGene00012845	3.12681	7.89e-23
WBGene00010141	3.12652	2.33e-08
WBGene00010638	3.12491	1.87e-19
WBGene00017830	3.12488	4.22e-16
WBGene00002002	3.12423	5.79e-11
WBGene00020172	3.12396	8.24e-21
WBGene00020464	3.12371	2.46e-27
WBGene00007684	3.12283	9.32e-15
WBGene00016390	3.12221	1.02e-12
WBGene00004706	3.11974	3.64e-22
WBGene00012897	3.11888	6.81e-20
WBGene00007709	3.11863	4.68e-18
WBGene00009004	3.11576	3.75e-12
WBGene00016055	3.11535	5.39e-09
WBGene00001748	3.11294	5.08e-26
WBGene00012887	3.11137	2.84e-22
WBGene00021004	3.11068	6.38e-21
WBGene00004279	3.11012	6.34e-13
WBGene00022722	3.10911	7.76e-19
WBGene00020588	3.10747	5.11e-25
WBGene00003390	3.10733	9.6e-14
WBGene00002046	3.10649	4.21e-14
WBGene00007927	3.10547	1.75e-12
WBGene00008857	3.10512	5.11e-20
WBGene00010621	3.10445	1.2e-27
WBGene00004266	3.10436	1.54e-19
WBGene00001566	3.10249	5.33e-19
WBGene00004305	3.10164	2.44e-21
WBGene00020348	3.1014	1.4e-15
WBGene00008683	3.10138	4.24e-20
WBGene00002225	3.09992	4.08e-27
WBGene00006740	3.0997	4.74e-22
WBGene00007476	3.09846	2.38e-11
WBGene00013808	3.09806	8.44e-17
WBGene00016142	3.09791	4.08e-20
WBGene00003923	3.09779	9.79e-18
WBGene00010537	3.09544	1.78e-15
WBGene00021667	3.09529	1.64e-25
WBGene00004458	3.09447	1.45e-22
WBGene00019698	3.09332	1.62e-19
WBGene00020896	3.09188	3.33e-17
WBGene00004891	3.09119	8.09e-17
WBGene00015687	3.08913	4.29e-17
WBGene00219803	3.08902	2.54e-12
WBGene00000869	3.08832	3.95e-16
WBGene00018124	3.08831	3.24e-22
WBGene00015731	3.08636	9.33e-08
WBGene00021073	3.08571	7.32e-21
WBGene00017031	3.08405	1.27e-24
WBGene00010582	3.08314	9.31e-20
WBGene00010787	3.08038	6.43e-22
WBGene00002033	3.07974	2.99e-20
WBGene00013178	3.07895	1.33e-10
WBGene00006715	3.07863	1.14e-15
WBGene00003904	3.07644	4.87e-18
WBGene00012676	3.07609	8.61e-15
WBGene00255595	3.07601	2.36e-07
WBGene00011311	3.07579	1.09e-19
WBGene00016173	3.07486	2.71e-21
WBGene00007686	3.07093	1.42e-22
WBGene00016440	3.07076	3.03e-17
WBGene00007500	3.06909	1.49e-15
WBGene00010428	3.06726	1.34e-13
WBGene00007624	3.06691	9.31e-23
WBGene00011648	3.06646	2.77e-19
WBGene00018625	3.0657	9.78e-20
WBGene00020190	3.06529	1.43e-15
WBGene00007194	3.06267	7.76e-15
WBGene00000794	3.06234	5.83e-15
WBGene00003222	3.06091	2.38e-20
WBGene00012738	3.06012	6.91e-17
WBGene00010260	3.05902	5.11e-27
WBGene00012999	3.05836	2.8e-26
WBGene00000834	3.05691	1.11e-16
WBGene00006704	3.0562	8.45e-21
WBGene00021905	3.05619	5.18e-21
WBGene00020284	3.05583	1.04e-26
WBGene00015266	3.05583	1.12e-16
WBGene00004308	3.05495	7.6e-10
WBGene00018362	3.05449	3.92e-23
WBGene00000206	3.05382	4.18e-13
WBGene00006387	3.05332	8.35e-16
WBGene00001166	3.05241	1.06e-19
WBGene00000097	3.05207	1.85e-18
WBGene00010677	3.05167	3.63e-24
WBGene00009128	3.05096	7.32e-12
WBGene00009045	3.05038	1.73e-11
WBGene00003156	3.04886	1.29e-19
WBGene00189986	3.04697	1.37e-11
WBGene00008459	3.0467	8.36e-10
WBGene00020189	3.04521	3.03e-10
WBGene00008452	3.04469	4.07e-15
WBGene00001049	3.04446	1.38e-22
WBGene00004704	3.04419	5.56e-19
WBGene00004206	3.04309	1.41e-14
WBGene00020287	3.04284	2.34e-13
WBGene00006446	3.04282	2.86e-19
WBGene00021857	3.04266	2.19e-21
WBGene00003078	3.04238	1.95e-09
WBGene00012950	3.04224	1.17e-14
WBGene00006648	3.0414	6.99e-11
WBGene00006976	3.0383	2.54e-15
WBGene00015143	3.03796	2.88e-24
WBGene00022428	3.0355	1.8e-13
WBGene00019678	3.03485	1.33e-15
WBGene00008503	3.03324	8.46e-24
WBGene00002221	3.03071	4.92e-27
WBGene00010194	3.03037	3.79e-13
WBGene00012469	3.02934	2.28e-13
WBGene00000774	3.0286	2.44e-15
WBGene00002079	3.02842	5.95e-22
WBGene00255594	3.02771	8.64e-21
WBGene00018154	3.02599	2.28e-18
WBGene00012972	3.02499	1.39e-20
WBGene00001749	3.02337	1.88e-12
WBGene00044077	3.02236	5.22e-20
WBGene00023422	3.02209	2.5e-11
WBGene00018341	3.02158	2.47e-20
WBGene00019767	3.0215	3.48e-22
WBGene00009050	3.01846	1.3e-20
WBGene00015813	3.01575	9.15e-22
WBGene00007062	3.01529	1.11e-05
WBGene00002998	3.01502	2.92e-16
WBGene00000883	3.01495	3.43e-18
WBGene00013460	3.01425	5.41e-20
WBGene00022309	3.01388	1.16e-06
WBGene00019679	3.008	3.21e-15
WBGene00000879	3.00769	2.71e-14
WBGene00015943	3.00753	2.45e-22
WBGene00016508	3.00714	6.61e-20
WBGene00012192	3.00667	4.64e-17
WBGene00020932	3.00645	5.65e-18
WBGene00000923	3.00398	1.73e-16
WBGene00000271	3.00381	2.11e-18
WBGene00010732	3.0022	4.05e-15
WBGene00012528	3.00191	7.65e-15
WBGene00003186	3.00047	1.17e-18
WBGene00015104	3.00037	4.98e-17
WBGene00004955	2.99937	7.98e-26
WBGene00003228	2.99921	7.59e-11
WBGene00219619	2.99909	1.72e-09
WBGene00000382	2.99802	1.39e-17
WBGene00018967	2.99793	1.92e-23
WBGene00001679	2.99633	1.95e-19
WBGene00003925	2.99599	9.33e-19
WBGene00001401	2.99552	5.13e-21
WBGene00000592	2.99488	2.86e-20
WBGene00004487	2.9945	1.91e-19
WBGene00013431	2.99445	1.57e-14
WBGene00018599	2.99382	1.22e-14
WBGene00012497	2.9929	9.48e-16
WBGene00018893	2.99211	3.32e-15
WBGene00017317	2.98673	3.91e-18
WBGene00010479	2.98661	1.97e-15
WBGene00009329	2.98571	2.25e-13
WBGene00018901	2.98383	1.03e-11
WBGene00003063	2.98368	4.64e-20
WBGene00001830	2.98274	1.63e-19
WBGene00198190	2.98253	2.94e-08
WBGene00001972	2.98037	5e-16
WBGene00004042	2.97813	7.17e-22
WBGene00001874	2.97799	8.22e-18
WBGene00021901	2.97771	5.37e-15
WBGene00020821	2.97746	2.88e-23
WBGene00001601	2.97687	1.04e-28
WBGene00001568	2.97517	4.85e-21
WBGene00008920	2.97515	2.05e-19
WBGene00007352	2.97486	7.95e-23
WBGene00003922	2.97457	5.76e-16
WBGene00006829	2.97438	1.65e-16
WBGene00004298	2.97432	2.94e-16
WBGene00007008	2.97424	7.93e-19
WBGene00010908	2.97382	1.52e-20
WBGene00011275	2.97363	1.1e-11
WBGene00044236	2.97355	1.76e-06
WBGene00013724	2.97322	2.9e-11
WBGene00011464	2.97034	5.43e-21
WBGene00000265	2.97032	4.51e-17
WBGene00000293	2.96969	7.19e-15
WBGene00012059	2.96893	5.25e-15
WBGene00001997	2.96854	2.28e-13
WBGene00021512	2.96783	2.16e-15
WBGene00001154	2.96777	1.78e-09
WBGene00002076	2.96717	1.89e-19
WBGene00002036	2.96693	6.46e-23
WBGene00011193	2.96684	2.23e-08
WBGene00022882	2.96633	3.21e-18
WBGene00019510	2.96612	6.33e-24
WBGene00018474	2.96605	3.2e-16
WBGene00019247	2.96574	1.56e-18
WBGene00006311	2.96463	4.12e-21
WBGene00001833	2.96345	1.25e-24
WBGene00022351	2.96156	2.92e-16
WBGene00013924	2.9608	6.4e-20
WBGene00001589	2.96055	7.84e-18
WBGene00003184	2.9597	1.47e-11
WBGene00045175	2.9578	3.73e-07
WBGene00019904	2.95721	1.43e-05
WBGene00001092	2.95636	1.43e-19
WBGene00018934	2.95594	8.34e-12
WBGene00021377	2.95443	2.95e-13
WBGene00020499	2.95396	7.22e-11
WBGene00007585	2.95239	4.44e-06
WBGene00017757	2.95216	3.95e-12
WBGene00015331	2.95137	6.62e-20
WBGene00001860	2.95126	1.23e-20
WBGene00001161	2.95091	3.4e-14
WBGene00006395	2.95008	2.46e-07
WBGene00011815	2.94939	8e-12
WBGene00006571	2.94853	7.64e-22
WBGene00015975	2.94846	1.75e-17
WBGene00017738	2.9481	1.01e-16
WBGene00086551	2.9477	1.82e-18
WBGene00012376	2.94759	4.75e-13
WBGene00044131	2.94574	8.76e-07
WBGene00017078	2.94551	9.33e-08
WBGene00003795	2.94537	4.97e-21
WBGene00011859	2.94406	5.32e-06
WBGene00009740	2.94141	1.18e-08
WBGene00006447	2.94038	5.5e-13
WBGene00017085	2.94023	1.35e-16
WBGene00003130	2.93964	1.27e-17
WBGene00007403	2.93807	1.84e-13
WBGene00006473	2.93755	5.07e-14
WBGene00001018	2.93663	3.19e-11
WBGene00008645	2.93619	2.34e-17
WBGene00004374	2.93585	1.39e-19
WBGene00185089	2.93395	6.73e-18
WBGene00007880	2.93391	1.84e-10
WBGene00010036	2.93361	7.92e-09
WBGene00235102	2.93241	4.43e-11
WBGene00001481	2.93219	1.84e-10
WBGene00022787	2.92969	1.1e-11
WBGene00019630	2.92899	1.21e-06
WBGene00007024	2.92891	3.83e-15
WBGene00002083	2.92803	6.7e-20
WBGene00020953	2.92645	1.99e-10
WBGene00009734	2.92541	1.6e-10
WBGene00021924	2.92538	2.34e-13
WBGene00001744	2.92484	2e-19
WBGene00012522	2.92448	2.54e-15
WBGene00000122	2.92283	1.45e-16
WBGene00001412	2.92197	4.46e-14
WBGene00022203	2.92182	1.64e-24
WBGene00011913	2.92174	2.67e-08
WBGene00010478	2.92116	6.74e-20
WBGene00009035	2.91926	2.67e-18
WBGene00000854	2.91874	6.72e-12
WBGene00021334	2.91841	2.52e-15
WBGene00003507	2.91746	3.69e-19
WBGene00020761	2.91682	1.56e-08
WBGene00019061	2.91649	3.81e-18
WBGene00015023	2.91553	2.18e-15
WBGene00010875	2.91535	8.33e-13
WBGene00010015	2.9153	5.05e-18
WBGene00012465	2.91367	1.29e-10
WBGene00015941	2.91314	3.9e-15
WBGene00022766	2.9129	4.49e-13
WBGene00011015	2.91208	1.87e-16
WBGene00020391	2.91199	4.84e-22
WBGene00004465	2.91191	6.59e-18
WBGene00023068	2.91077	8.43e-19
WBGene00017816	2.91065	1.05e-17
WBGene00003224	2.90981	2.65e-16
WBGene00014667	2.90971	4.59e-22
WBGene00000005	2.90965	8.97e-06
WBGene00001971	2.90779	5.36e-17
WBGene00219826	2.90771	3.4e-09
WBGene00008412	2.90744	1.53e-14
WBGene00000275	2.9073	3.07e-19
WBGene00018998	2.90643	2.04e-14
WBGene00006889	2.90553	2.77e-12
WBGene00016148	2.90534	1.62e-16
WBGene00017269	2.90422	3.14e-13
WBGene00000276	2.90211	1.3e-17
WBGene00016816	2.90167	2.05e-11
WBGene00016014	2.90159	1.17e-17
WBGene00015147	2.90153	2.03e-18
WBGene00012030	2.89941	4.55e-16
WBGene00022492	2.89927	7.98e-14
WBGene00012209	2.89926	5.1e-14
WBGene00016443	2.89878	5.66e-12
WBGene00004684	2.89809	1.27e-14
WBGene00018064	2.89681	1.77e-15
WBGene00007137	2.89623	6.82e-11
WBGene00021759	2.89582	2.47e-07
WBGene00021914	2.89533	1.56e-12
WBGene00002202	2.89459	7.81e-20
WBGene00016323	2.89445	2.89e-11
WBGene00014209	2.89417	1.08e-19
WBGene00010263	2.89355	3.47e-22
WBGene00007333	2.89323	1.2e-18
WBGene00006573	2.8926	2.24e-08
WBGene00003085	2.8919	2.75e-21
WBGene00003229	2.8916	3.57e-13
WBGene00019168	2.89124	3.17e-18
WBGene00007413	2.89123	7.49e-18
WBGene00012468	2.89075	2.43e-08
WBGene00012221	2.88954	9.73e-11
WBGene00013687	2.889	1.14e-14
WBGene00001856	2.88899	3.73e-16
WBGene00012097	2.88888	1.72e-19
WBGene00020441	2.88787	1.21e-09
WBGene00006793	2.88762	1.99e-15
WBGene00016460	2.88659	2.56e-16
WBGene00010676	2.88487	5.4e-17
WBGene00011323	2.88362	7.61e-21
WBGene00017025	2.88196	2.99e-09
WBGene00021686	2.88036	1.56e-15
WBGene00016981	2.87981	5.71e-15
WBGene00003953	2.8792	2.49e-14
WBGene00008170	2.87701	1.83e-05
WBGene00020402	2.87621	6.61e-08
WBGene00017928	2.87549	3.52e-14
WBGene00006993	2.87526	2.22e-17
WBGene00016412	2.87351	1.07e-16
WBGene00000410	2.87322	4.87e-18
WBGene00007235	2.87311	3.36e-14
WBGene00008409	2.87295	3.37e-16
WBGene00044916	2.87276	8.09e-16
WBGene00016889	2.87045	2.02e-16
WBGene00010006	2.87042	4.31e-15
WBGene00020652	2.86956	3.78e-18
WBGene00012205	2.86921	2.55e-13
WBGene00022034	2.86902	4.9e-18
WBGene00016167	2.86852	2.38e-11
WBGene00017347	2.86799	4.05e-13
WBGene00007646	2.86745	1.07e-13
WBGene00001095	2.86713	1.87e-08
WBGene00012167	2.86671	2.18e-11
WBGene00011734	2.86599	1.91e-14
WBGene00018088	2.86557	2.76e-10
WBGene00022489	2.86393	1.19e-08
WBGene00000080	2.8637	2.35e-15
WBGene00189981	2.86257	4.85e-06
WBGene00021868	2.8614	7.5e-15
WBGene00008035	2.85932	6.99e-19
WBGene00003183	2.85872	3.48e-12
WBGene00002214	2.85801	4.12e-21
WBGene00006540	2.85784	4.77e-14
WBGene00003052	2.85726	7.36e-19
WBGene00003676	2.85648	2.79e-19
WBGene00016236	2.8564	3.68e-17
WBGene00003062	2.85506	2.69e-17
WBGene00020742	2.85447	4.39e-18
WBGene00020425	2.85421	9.35e-13
WBGene00003157	2.85209	2.04e-17
WBGene00018285	2.85204	3.18e-21
WBGene00022739	2.85058	9.14e-19
WBGene00003216	2.8497	1e-13
WBGene00004324	2.84917	7.99e-16
WBGene00008385	2.84867	2.85e-19
WBGene00008404	2.84835	4.08e-15
WBGene00012371	2.84641	1.72e-06
WBGene00015746	2.84613	1.65e-13
WBGene00019823	2.84526	4.51e-12
WBGene00012166	2.84461	1.13e-10
WBGene00012768	2.84364	1.33e-22
WBGene00013447	2.84194	3.99e-10
WBGene00003132	2.84117	2.66e-16
WBGene00011945	2.84087	2.28e-18
WBGene00000209	2.84085	7.39e-12
WBGene00009580	2.84006	7.91e-08
WBGene00022257	2.8395	7.33e-17
WBGene00021681	2.83875	1.23e-20
WBGene00011532	2.83847	9.7e-13
WBGene00001427	2.83802	2.11e-19
WBGene00020300	2.83677	4.48e-11
WBGene00009915	2.83651	3.26e-10
WBGene00195151	2.83614	2.54e-08
WBGene00018391	2.83606	4.05e-10
WBGene00019715	2.83326	2.82e-17
WBGene00007258	2.833	3.81e-19
WBGene00004744	2.83249	6.37e-16
WBGene00016844	2.83186	1.53e-13
WBGene00006974	2.83153	1.11e-19
WBGene00020103	2.83118	1.97e-10
WBGene00010778	2.83098	4.62e-15
WBGene00003417	2.83044	4.83e-07
WBGene00001648	2.82998	6.76e-11
WBGene00009276	2.82956	1.84e-16
WBGene00021460	2.82759	1.11e-15
WBGene00015248	2.82659	4.41e-12
WBGene00003160	2.82657	3.67e-18
WBGene00007009	2.82396	1.04e-21
WBGene00022453	2.82317	5.77e-14
WBGene00003821	2.82314	1.18e-17
WBGene00014124	2.82202	1.38e-14
WBGene00010439	2.82096	3.04e-13
WBGene00016624	2.82076	2.05e-11
WBGene00003955	2.82049	4.3e-14
WBGene00199088	2.8197	3.84e-06
WBGene00004497	2.81964	1.64e-15
WBGene00021155	2.81805	3.94e-16
WBGene00004806	2.81774	6.82e-18
WBGene00013143	2.81736	2.44e-18
WBGene00011195	2.81695	1.76e-14
WBGene00010758	2.81595	1.01e-13
WBGene00000390	2.81573	3.22e-15
WBGene00001043	2.81511	1.11e-09
WBGene00020171	2.81498	4.74e-16
WBGene00013804	2.81464	1.65e-09
WBGene00011239	2.81422	1.33e-11
WBGene00016045	2.81384	8.95e-11
WBGene00008848	2.81298	2.51e-20
WBGene00008397	2.81143	2.92e-09
WBGene00011410	2.81109	7.23e-14
WBGene00000182	2.8105	7.36e-19
WBGene00002238	2.80884	4.57e-17
WBGene00010450	2.80787	3.91e-08
WBGene00022390	2.80762	5.92e-11
WBGene00011411	2.80743	3.41e-08
WBGene00010911	2.807	3.68e-13
WBGene00015083	2.8067	1.77e-11
WBGene00015807	2.80624	7.26e-13
WBGene00000508	2.80567	2.26e-20
WBGene00001030	2.80471	1.69e-18
WBGene00021351	2.80423	1.56e-17
WBGene00015405	2.80417	2.63e-12
WBGene00022881	2.80375	1.79e-07
WBGene00010664	2.80324	7.64e-15
WBGene00023487	2.80322	1.6e-05
WBGene00007277	2.80201	1.08e-11
WBGene00019457	2.80161	2.68e-12
WBGene00013349	2.80118	1.49e-11
WBGene00010437	2.79908	2.4e-09
WBGene00009996	2.79798	1.63e-12
WBGene00019077	2.79764	1.76e-08
WBGene00016701	2.79709	2.38e-12
WBGene00014234	2.79624	5.84e-08
WBGene00010044	2.79605	8.14e-14
WBGene00020718	2.79533	2.06e-10
WBGene00016971	2.79511	1.85e-14
WBGene00021277	2.79476	2.43e-20
WBGene00008710	2.7942	1.41e-16
WBGene00012769	2.79366	7.68e-19
WBGene00006374	2.79157	2.36e-08
WBGene00013219	2.79149	6.71e-13
WBGene00022765	2.79112	4.44e-14
WBGene00018239	2.79039	6.07e-09
WBGene00020629	2.7886	8.21e-15
WBGene00011819	2.78516	1.12e-21
WBGene00020682	2.78515	8.56e-12
WBGene00249808	2.78484	9.63e-11
WBGene00000199	2.78476	2.81e-12
WBGene00020422	2.78463	3.86e-12
WBGene00006736	2.784	1.48e-18
WBGene00175030	2.78228	2.61e-09
WBGene00011333	2.78223	4.89e-20
WBGene00001110	2.7817	3.14e-20
WBGene00020399	2.78034	4.46e-11
WBGene00003825	2.77907	7.07e-12
WBGene00018408	2.77885	1.38e-08
WBGene00016002	2.77713	1.56e-15
WBGene00009124	2.77648	6.37e-11
WBGene00010042	2.77632	3.21e-13
WBGene00010279	2.77485	1.06e-17
WBGene00016790	2.77456	1.85e-14
WBGene00003785	2.77434	2.99e-16
WBGene00013737	2.77288	6.47e-08
WBGene00006392	2.77204	1.28e-12
WBGene00009113	2.77182	3.43e-19
WBGene00007501	2.77159	1.34e-11
WBGene00002034	2.77155	6.3e-21
WBGene00011600	2.77026	2.4e-12
WBGene00013096	2.76971	1.04e-14
WBGene00012483	2.7696	2.95e-10
WBGene00022458	2.76956	4.18e-14
WBGene00009880	2.76894	7.14e-10
WBGene00003947	2.76889	5.3e-15
WBGene00008345	2.76826	9.13e-09
WBGene00010281	2.76492	1.48e-15
WBGene00201023	2.76489	5.04e-11
WBGene00013550	2.76439	4.86e-08
WBGene00004463	2.76433	5.75e-16
WBGene00014023	2.76402	6.7e-13
WBGene00014306	2.76358	5.12e-11
WBGene00012652	2.76232	2.42e-10
WBGene00022831	2.76169	1.48e-19
WBGene00001332	2.76156	9.91e-14
WBGene00012645	2.76105	3.19e-09
WBGene00002000	2.7609	1.43e-16
WBGene00013361	2.76071	3.76e-13
WBGene00021312	2.75975	5.24e-07
WBGene00013652	2.75848	3.16e-09
WBGene00018769	2.7573	4.51e-12
WBGene00011032	2.7556	1.43e-13
WBGene00018900	2.75342	2.88e-17
WBGene00012651	2.7532	2.07e-13
WBGene00020437	2.75272	6.28e-15
WBGene00004320	2.75223	1.36e-10
WBGene00014243	2.75096	2.81e-16
WBGene00003162	2.75049	1.32e-18
WBGene00015025	2.75046	4.63e-10
WBGene00015021	2.74978	7.58e-14
WBGene00018963	2.7495	3.79e-15
WBGene00008281	2.74942	2.62e-06
WBGene00020166	2.74923	6.47e-15
WBGene00022738	2.74858	7.92e-19
WBGene00000381	2.7484	3.53e-18
WBGene00020035	2.74808	1.85e-16
WBGene00013038	2.74715	2.41e-20
WBGene00017855	2.74514	2.74e-13
WBGene00006489	2.7442	1.41e-14
WBGene00017895	2.74305	2.51e-15
WBGene00010641	2.74266	2.25e-13
WBGene00019947	2.74145	4.49e-12
WBGene00011814	2.74109	1.46e-08
WBGene00000418	2.74047	6.02e-14
WBGene00009132	2.7402	2.56e-11
WBGene00017356	2.74003	6.72e-11
WBGene00000865	2.74	6.03e-14
WBGene00201684	2.73917	1.47e-08
WBGene00008532	2.73915	1.47e-15
WBGene00004338	2.7378	1.32e-12
WBGene00004244	2.73686	1.39e-14
WBGene00012730	2.73677	6.78e-19
WBGene00001688	2.73646	5.36e-20
WBGene00020392	2.73619	4.73e-19
WBGene00004343	2.73591	3.31e-20
WBGene00022092	2.73561	5.5e-10
WBGene00018679	2.73526	1.67e-09
WBGene00007001	2.73485	2.84e-11
WBGene00006391	2.73483	1.34e-10
WBGene00044326	2.73476	2.52e-09
WBGene00003133	2.73464	3.74e-20
WBGene00002229	2.73455	1.21e-20
WBGene00021660	2.73398	1.28e-16
WBGene00000818	2.73354	2.71e-14
WBGene00019296	2.73334	7.05e-10
WBGene00019877	2.73328	9.3e-19
WBGene00003882	2.73056	2.52e-10
WBGene00012543	2.73041	4.51e-19
WBGene00001214	2.73015	1e-17
WBGene00008371	2.72877	1.17e-09
WBGene00021014	2.7272	3.62e-20
WBGene00013201	2.72676	2.52e-11
WBGene00009521	2.72638	1.27e-12
WBGene00009140	2.72586	4.18e-08
WBGene00008878	2.72485	4.09e-15
WBGene00002879	2.72457	9.56e-16
WBGene00020823	2.7235	1.89e-08
WBGene00013606	2.72339	1.09e-18
WBGene00012992	2.72308	1.24e-06
WBGene00015974	2.72288	2.43e-11
WBGene00013605	2.72261	1.5e-09
WBGene00016200	2.72196	2.09e-13
WBGene00001689	2.72142	1.55e-19
WBGene00000532	2.72132	1.31e-14
WBGene00009881	2.72072	6.86e-13
WBGene00000423	2.72039	3.17e-09
WBGene00016564	2.72037	4.91e-07
WBGene00018316	2.72031	7.55e-15
WBGene00004504	2.72026	1.35e-13
WBGene00015557	2.71973	2.68e-18
WBGene00003950	2.71934	1.26e-12
WBGene00019275	2.7193	1.37e-11
WBGene00000010	2.71775	2.72e-10
WBGene00007630	2.71767	9.37e-13
WBGene00020383	2.71688	1.27e-14
WBGene00006474	2.71655	4.16e-09
WBGene00003164	2.71627	7.96e-09
WBGene00003801	2.71626	9.82e-18
WBGene00021074	2.71608	2.4e-16
WBGene00012647	2.7158	5.45e-07
WBGene00000466	2.71572	4.62e-14
WBGene00019121	2.7153	2.85e-12
WBGene00004385	2.71374	4.26e-14
WBGene00000379	2.71311	5.26e-16
WBGene00007412	2.7129	1.11e-13
WBGene00021534	2.71229	2.69e-16
WBGene00012110	2.71071	1.32e-11
WBGene00001228	2.70954	3.08e-16
WBGene00077771	2.70764	7.86e-13
WBGene00194996	2.70752	4.05e-08
WBGene00019458	2.70661	1.61e-11
WBGene00009262	2.70659	3.08e-09
WBGene00022737	2.70626	4.51e-12
WBGene00017607	2.70608	3.54e-15
WBGene00011601	2.70605	1.65e-12
WBGene00008781	2.70538	7.33e-17
WBGene00010785	2.70488	3.07e-23
WBGene00019126	2.70451	3.47e-09
WBGene00004167	2.70449	3.49e-21
WBGene00013719	2.70435	5.32e-12
WBGene00011143	2.70319	1.51e-09
WBGene00019429	2.70225	2.56e-13
WBGene00000498	2.70183	7.64e-15
WBGene00004014	2.7011	2.48e-13
WBGene00012978	2.70077	3.02e-14
WBGene00011270	2.69946	4.45e-14
WBGene00017064	2.6991	2.62e-14
WBGene00002231	2.69881	1.23e-17
WBGene00001151	2.69876	6.4e-10
WBGene00009452	2.69826	2.38e-11
WBGene00009477	2.69752	8.32e-16
WBGene00195093	2.69747	7.9e-14
WBGene00014113	2.69678	1.88e-15
WBGene00006405	2.69674	1.59e-16
WBGene00017237	2.69621	2.12e-15
WBGene00003789	2.69581	8.62e-19
WBGene00019295	2.69558	4.94e-10
WBGene00008380	2.69488	5.72e-14
WBGene00012562	2.69488	3.56e-16
WBGene00007109	2.69229	7.86e-20
WBGene00003475	2.69126	7.3e-13
WBGene00005014	2.69108	1.42e-07
WBGene00016140	2.69079	1.98e-16
WBGene00009994	2.69049	2.34e-10
WBGene00022253	2.69013	2.39e-13
WBGene00004339	2.69007	6.5e-13
WBGene00018015	2.69004	1.62e-10
WBGene00013094	2.68914	2.26e-13
WBGene00000772	2.68849	1.26e-16
WBGene00001027	2.68842	1.76e-12
WBGene00020091	2.68804	3.34e-13
WBGene00003835	2.68798	7.7e-11
WBGene00020234	2.68786	4.83e-15
WBGene00007144	2.68785	1.91e-10
WBGene00015811	2.68745	6.61e-12
WBGene00003994	2.68707	1.53e-21
WBGene00022473	2.68704	2.08e-14
WBGene00201282	2.68648	8.74e-09
WBGene00014692	2.68636	6e-08
WBGene00044323	2.68614	3.69e-08
WBGene00017981	2.68501	4.03e-20
WBGene00014208	2.68449	3.94e-18
WBGene00012423	2.68422	3.88e-11
WBGene00007199	2.68258	2.78e-06
WBGene00019354	2.68114	1.19e-09
WBGene00006499	2.68099	4.73e-16
WBGene00009174	2.68096	1.88e-10
WBGene00000880	2.68072	4.33e-09
WBGene00008364	2.6806	1.68e-05
WBGene00022836	2.68046	6.8e-09
WBGene00004043	2.6796	6.58e-16
WBGene00003009	2.67939	2.82e-14
WBGene00011338	2.67879	4.86e-17
WBGene00014120	2.67865	5.33e-13
WBGene00006324	2.67851	2.46e-14
WBGene00021061	2.67783	1.81e-07
WBGene00021359	2.67772	9.3e-13
WBGene00022791	2.67709	1.13e-07
WBGene00018782	2.67651	1.05e-13
WBGene00009944	2.67643	3.72e-08
WBGene00004738	2.67619	7.53e-14
WBGene00006937	2.67613	6.9e-12
WBGene00002061	2.67599	6.37e-14
WBGene00012928	2.67456	5.23e-11
WBGene00007587	2.67365	4.02e-14
WBGene00001093	2.67325	3.6e-17
WBGene00008458	2.67315	1.76e-06
WBGene00014366	2.67285	1.29e-08
WBGene00001309	2.67177	2.45e-09
WBGene00004505	2.67162	2.65e-12
WBGene00001225	2.67116	4.66e-18
WBGene00017929	2.67091	1.96e-09
WBGene00013598	2.67002	5.03e-08
WBGene00007135	2.66983	2.95e-08
WBGene00013214	2.66923	1.15e-11
WBGene00004272	2.66898	2.81e-12
WBGene00006794	2.66744	1.23e-17
WBGene00003241	2.66732	2.76e-14
WBGene00000987	2.66732	2.5e-09
WBGene00010608	2.66706	1.1e-05
WBGene00012188	2.66682	1.04e-13
WBGene00019465	2.66666	4.29e-11
WBGene00016113	2.6658	3.82e-16
WBGene00008174	2.66563	8.95e-13
WBGene00014165	2.66534	4.9e-17
WBGene00013443	2.6643	1.68e-13
WBGene00022127	2.66386	5.33e-10
WBGene00003792	2.66372	9.16e-17
WBGene00013958	2.6634	4.63e-11
WBGene00044423	2.66338	3.53e-05
WBGene00016739	2.66295	5.94e-14
WBGene00000205	2.66265	2.05e-09
WBGene00021934	2.66264	9.87e-15
WBGene00012351	2.6621	6.17e-15
WBGene00003826	2.66095	1.56e-11
WBGene00018509	2.66069	6.07e-10
WBGene00022762	2.66059	3.65e-10
WBGene00021959	2.66058	5.13e-08
WBGene00012966	2.66043	2.26e-11
WBGene00012316	2.65977	4.17e-13
WBGene00009127	2.65893	5.75e-17
WBGene00015001	2.65887	1.69e-06
WBGene00021795	2.65819	5.09e-09
WBGene00007433	2.65739	5.96e-18
WBGene00195860	2.65468	2.4e-08
WBGene00011976	2.65338	2.29e-09
WBGene00001974	2.65272	4.72e-16
WBGene00007757	2.65234	2.8e-06
WBGene00019893	2.65234	8.31e-13
WBGene00017435	2.65148	2.71e-14
WBGene00014631	2.65077	2.5e-08
WBGene00009007	2.65042	5.47e-11
WBGene00018638	2.65	8.78e-10
WBGene00018399	2.64962	3.55e-08
WBGene00021816	2.64958	1.2e-09
WBGene00015809	2.64893	6.84e-12
WBGene00006994	2.64851	3.39e-19
WBGene00015283	2.64752	1.43e-09
WBGene00001037	2.64749	3.11e-19
WBGene00016811	2.64722	1.66e-06
WBGene00000380	2.64666	2.83e-14
WBGene00011038	2.64642	9e-08
WBGene00009286	2.64621	2.11e-09
WBGene00010304	2.64604	3.05e-10
WBGene00008344	2.64533	7.97e-08
WBGene00011320	2.64503	5.45e-10
WBGene00013434	2.64469	5.21e-14
WBGene00013268	2.64469	1.31e-10
WBGene00001209	2.64458	1.8e-16
WBGene00015235	2.64358	1.49e-07
WBGene00013354	2.64101	3.57e-10
WBGene00022117	2.64096	1.91e-09
WBGene00007184	2.64068	3.49e-14
WBGene00012694	2.64015	3.4e-09
WBGene00001973	2.63989	3.34e-14
WBGene00009084	2.63959	1.35e-15
WBGene00003901	2.63906	3.29e-15
WBGene00017011	2.63891	1.23e-09
WBGene00015297	2.63748	9.65e-13
WBGene00004737	2.63652	5.2e-18
WBGene00002001	2.63522	1.09e-14
WBGene00004268	2.63515	2.39e-10
WBGene00022493	2.63445	1.26e-14
WBGene00009925	2.63427	7.31e-11
WBGene00011017	2.63402	3.84e-08
WBGene00009385	2.6337	1.26e-15
WBGene00003783	2.63285	6.2e-09
WBGene00002344	2.63193	4.21e-14
WBGene00004391	2.63172	7.43e-13
WBGene00003927	2.6317	3.66e-12
WBGene00016621	2.63102	1.51e-05
WBGene00016249	2.63089	1.06e-09
WBGene00009346	2.62998	4.76e-07
WBGene00015754	2.62982	9.02e-16
WBGene00003791	2.62791	1.37e-12
WBGene00022269	2.62752	1.58e-12
WBGene00012466	2.62741	6.54e-09
WBGene00001227	2.6271	2.46e-14
WBGene00010909	2.62676	2.47e-08
WBGene00021844	2.62647	8.09e-09
WBGene00000378	2.62646	2.07e-14
WBGene00021132	2.62618	2.46e-09
WBGene00003587	2.62569	2.69e-10
WBGene00004322	2.62497	5.11e-13
WBGene00007564	2.62463	7.27e-14
WBGene00022335	2.62457	1.1e-10
WBGene00001007	2.62454	9.94e-13
WBGene00001832	2.62443	1.31e-17
WBGene00014075	2.6244	6.58e-11
WBGene00015313	2.6234	1.04e-12
WBGene00011758	2.62335	2.8e-11
WBGene00004381	2.6224	6.26e-08
WBGene00000093	2.62228	1.09e-06
WBGene00002191	2.62222	2.32e-13
WBGene00003136	2.62215	5.78e-10
WBGene00015191	2.62176	8.2e-06
WBGene00003920	2.62127	1.26e-15
WBGene00006492	2.62028	1.32e-08
WBGene00015468	2.61938	4.35e-16
WBGene00006601	2.61927	1.24e-09
WBGene00016409	2.61885	1.21e-10
WBGene00017749	2.6182	2.32e-12
WBGene00006968	2.61741	5.91e-10
WBGene00012496	2.61702	1.63e-10
WBGene00013727	2.61568	1.51e-17
WBGene00002025	2.6151	1.86e-19
WBGene00006466	2.61489	2.77e-06
WBGene00011828	2.61416	9.46e-10
WBGene00006888	2.6136	7.75e-17
WBGene00000377	2.61232	2.1e-14
WBGene00012767	2.6112	9.31e-14
WBGene00008363	2.60986	1.02e-09
WBGene00018835	2.60931	9.08e-09
WBGene00020716	2.6093	2.51e-07
WBGene00007014	2.60896	4.67e-08
WBGene00008418	2.60816	4.74e-14
WBGene00002077	2.60799	1.75e-17
WBGene00021945	2.60795	1.42e-14
WBGene00022759	2.60778	1.68e-09
WBGene00020462	2.60757	1.71e-11
WBGene00010363	2.60688	1.38e-13
WBGene00013558	2.60609	1.75e-13
WBGene00000123	2.60569	2.54e-19
WBGene00006383	2.60518	5.9e-17
WBGene00002074	2.60421	2.53e-17
WBGene00010557	2.60366	6.17e-14
WBGene00008729	2.60313	3.56e-12
WBGene00019543	2.60276	7.41e-14
WBGene00019333	2.60225	2.13e-08
WBGene00044650	2.60218	1.56e-07
WBGene00011747	2.60119	2.8e-12
WBGene00004273	2.60102	4.46e-09
WBGene00045116	2.60033	8.88e-09
WBGene00014228	2.59956	4.8e-06
WBGene00017982	2.59939	2.17e-10
WBGene00004214	2.59889	3e-13
WBGene00006856	2.59833	3.1e-13
WBGene00020403	2.59778	4.22e-16
WBGene00017800	2.59756	3.97e-13
WBGene00007042	2.59723	4e-18
WBGene00022394	2.59648	4.05e-07
WBGene00021554	2.59617	3.83e-08
WBGene00017672	2.5958	6.56e-07
WBGene00010579	2.59569	7.05e-12
WBGene00006061	2.5948	3.17e-10
WBGene00022301	2.5946	1.52e-12
WBGene00019120	2.59266	9.88e-12
WBGene00014232	2.59265	2.89e-10
WBGene00001747	2.59193	2.46e-13
WBGene00019509	2.59102	5.17e-11
WBGene00013591	2.58968	1.5e-18
WBGene00017162	2.58929	6.49e-13
WBGene00008061	2.58925	4.47e-14
WBGene00002244	2.58924	8.26e-15
WBGene00008995	2.58899	2.99e-12
WBGene00018159	2.58865	1.66e-05
WBGene00003790	2.58838	4.98e-12
WBGene00012858	2.5876	1.92e-08
WBGene00021815	2.5875	6.86e-08
WBGene00001571	2.58743	1.5e-14
WBGene00220199	2.58709	2.02e-06
WBGene00019013	2.58674	1.24e-16
WBGene00011638	2.58562	1.24e-18
WBGene00011062	2.58505	0.000804573
WBGene00000197	2.58332	8.44e-20
WBGene00018890	2.58292	1.31e-13
WBGene00022734	2.58206	9.61e-09
WBGene00004047	2.58204	3.46e-14
WBGene00004304	2.5814	1.08e-15
WBGene00004387	2.58109	8.18e-10
WBGene00008362	2.58091	3.65e-10
WBGene00000099	2.58083	5.5e-13
WBGene00000976	2.58022	1.73e-09
WBGene00004085	2.57837	5.37e-10
WBGene00017163	2.57819	1.83e-12
WBGene00016509	2.57818	1.04e-14
WBGene00000765	2.57805	9.48e-11
WBGene00008140	2.57734	6.98e-11
WBGene00011608	2.57717	3.87e-21
WBGene00015927	2.57685	7.94e-13
WBGene00004439	2.5767	2.16e-13
WBGene00003210	2.57669	1.23e-17
WBGene00013360	2.57598	4.83e-11
WBGene00019883	2.57591	3.09e-19
WBGene00006497	2.57563	3.25e-16
WBGene00010631	2.57409	1.23e-12
WBGene00004461	2.57365	6.28e-14
WBGene00003921	2.57355	7.52e-08
WBGene00018270	2.57351	4.14e-11
WBGene00003083	2.57348	5.11e-13
WBGene00013324	2.57327	4.17e-09
WBGene00004201	2.57298	1.14e-10
WBGene00004824	2.57259	1.3e-11
WBGene00017769	2.57124	6.22e-11
WBGene00003926	2.57092	1.26e-13
WBGene00022794	2.56973	1.34e-10
WBGene00019946	2.56931	3.95e-09
WBGene00019220	2.56897	8.65e-10
WBGene00003805	2.56885	1.3e-12
WBGene00007029	2.56879	1.44e-10
WBGene00020269	2.56876	3.22e-15
WBGene00003928	2.56851	5.94e-12
WBGene00019357	2.56804	1.02e-07
WBGene00017797	2.56783	9.92e-17
WBGene00021545	2.56764	6.9e-12
WBGene00015301	2.56741	2.08e-06
WBGene00004239	2.56597	4.45e-10
WBGene00000939	2.56574	4.48e-14
WBGene00007580	2.56513	3.81e-06
WBGene00044008	2.56499	3.17e-09
WBGene00022273	2.56482	5.95e-08
WBGene00003220	2.56477	1.23e-11
WBGene00022850	2.56465	1.12e-07
WBGene00019323	2.56446	1.75e-16
WBGene00021613	2.56412	1.15e-14
WBGene00043060	2.5628	7.67e-08
WBGene00007730	2.56175	3.15e-05
WBGene00011538	2.56133	8.8e-13
WBGene00011636	2.5612	1.15e-11
WBGene00011240	2.56103	8.18e-14
WBGene00007105	2.56101	5.1e-11
WBGene00018512	2.56021	9.2e-16
WBGene00196165	2.56005	1.14e-08
WBGene00001061	2.55975	2.92e-11
WBGene00009284	2.55945	1.15e-14
WBGene00010730	2.55885	4.02e-14
WBGene00000386	2.55795	4.57e-12
WBGene00016601	2.5579	2.76e-13
WBGene00013208	2.55733	5.08e-06
WBGene00003214	2.55646	1.3e-15
WBGene00004467	2.55513	4.65e-15
WBGene00011490	2.55486	7.88e-07
WBGene00008079	2.55368	1.26e-09
WBGene00235356	2.55265	7.67e-09
WBGene00015207	2.55199	1.19e-10
WBGene00010922	2.55109	4.98e-05
WBGene00003787	2.55081	5.45e-14
WBGene00015308	2.55069	1.64e-10
WBGene00003401	2.55035	1.79e-10
WBGene00021849	2.55013	1.27e-09
WBGene00001431	2.55006	1.53e-13
WBGene00022360	2.54968	4.3e-12
WBGene00017989	2.54865	1.32e-14
WBGene00012697	2.54774	6.78e-11
WBGene00010280	2.54767	4.52e-18
WBGene00018118	2.54704	7.43e-09
WBGene00020636	2.54702	3.18e-10
WBGene00007092	2.54699	5.5e-16
WBGene00020412	2.54686	2.68e-11
WBGene00015755	2.54651	9.81e-10
WBGene00020679	2.54649	1.89e-15
WBGene00013253	2.5462	1.99e-09
WBGene00011016	2.54549	6.6e-10
WBGene00022466	2.54478	3.27e-12
WBGene00016698	2.54393	0.000627004
WBGene00021208	2.54146	2.96e-06
WBGene00000094	2.54093	0.000661947
WBGene00009922	2.54038	1.58e-15
WBGene00011061	2.53902	2.23e-14
WBGene00022021	2.53882	3.21e-13
WBGene00015413	2.53845	7.01e-11
WBGene00003392	2.5381	3.71e-15
WBGene00009987	2.53785	1.97e-06
WBGene00006944	2.53714	2.53e-10
WBGene00021012	2.53706	5.38e-13
WBGene00007704	2.53703	1.93e-11
WBGene00008225	2.5362	2.35e-06
WBGene00010159	2.53547	2.98e-08
WBGene00004501	2.53536	1.42e-13
WBGene00011528	2.53366	8.6e-06
WBGene00012002	2.5335	2.39e-05
WBGene00014016	2.53303	4.78e-07
WBGene00019692	2.53261	1.14e-06
WBGene00013441	2.53213	4.42e-13
WBGene00015815	2.53143	1.24e-09
WBGene00009661	2.53133	7.16e-14
WBGene00010990	2.53051	1.98e-15
WBGene00021810	2.53047	9.47e-14
WBGene00007621	2.53044	2.43e-08
WBGene00004882	2.52869	2.1e-08
WBGene00006414	2.52862	1.23e-12
WBGene00011044	2.5285	6.04e-10
WBGene00001094	2.528	1.64e-11
WBGene00000155	2.52773	2.01e-11
WBGene00020274	2.52735	5.31e-09
WBGene00016606	2.52654	2.1e-08
WBGene00008670	2.52603	1.27e-11
WBGene00013432	2.5255	4.09e-05
WBGene00000872	2.52524	5.61e-16
WBGene00006516	2.52418	1.11e-09
WBGene00004178	2.52293	3.07e-17
WBGene00021832	2.52286	1.8e-10
WBGene00001999	2.52221	1.16e-14
WBGene00010828	2.52199	2.61e-08
WBGene00000761	2.5219	2.58e-11
WBGene00045192	2.52174	6.61e-11
WBGene00013095	2.52159	7.82e-11
WBGene00022463	2.52098	1.4e-12
WBGene00022381	2.52074	7.75e-08
WBGene00019002	2.52034	7.44e-15
WBGene00001983	2.51966	1.56e-12
WBGene00022286	2.5186	4.73e-16
WBGene00000846	2.51795	3.49e-07
WBGene00018339	2.51709	1.58e-11
WBGene00011775	2.51676	2.33e-14
WBGene00011886	2.51668	4.19e-08
WBGene00002251	2.51617	1.78e-13
WBGene00008457	2.51583	1.84e-05
WBGene00015915	2.51569	3.95e-12
WBGene00014058	2.51563	1.92e-09
WBGene00010351	2.51559	8.71e-15
WBGene00022149	2.51558	2.93e-11
WBGene00011408	2.51453	1.02e-10
WBGene00000247	2.51428	7.61e-10
WBGene00012315	2.51412	1.71e-10
WBGene00002957	2.51362	1.61e-13
WBGene00013128	2.51352	4.11e-06
WBGene00003559	2.51276	1.27e-16
WBGene00020181	2.51273	5.93e-08
WBGene00004163	2.51226	2.89e-06
WBGene00004282	2.51075	4.34e-10
WBGene00008151	2.51063	3.72e-11
WBGene00022703	2.51028	1.28e-11
WBGene00000151	2.50928	4.12e-09
WBGene00018831	2.50883	1.43e-06
WBGene00195175	2.50851	7.2e-11
WBGene00018866	2.50826	1.52e-15
WBGene00003148	2.50662	7.95e-13
WBGene00020275	2.50639	4.79e-13
WBGene00018612	2.50579	6.72e-16
WBGene00014083	2.50558	2.7e-08
WBGene00001039	2.50542	1.66e-05
WBGene00017799	2.50538	2.73e-08
WBGene00006512	2.50502	5.91e-12
WBGene00008338	2.5046	7.14e-10
WBGene00003504	2.50345	1.57e-15
WBGene00019836	2.50251	1.77e-10
WBGene00000550	2.50241	7.6e-14
WBGene00010626	2.50201	6.44e-14
WBGene00000223	2.50169	3.77e-12
WBGene00018802	2.50017	3.22e-10
WBGene00013256	2.49994	1.42e-10
WBGene00000816	2.49867	2.26e-09
WBGene00017005	2.49811	1.25e-07
WBGene00010502	2.49793	1.06e-10
WBGene00011117	2.49762	4.77e-06
WBGene00013217	2.49719	1.27e-08
WBGene00008143	2.49699	7.68e-09
WBGene00007561	2.49691	1.59e-09
WBGene00011309	2.49678	0.000160941
WBGene00020779	2.49674	5.67e-09
WBGene00018419	2.49658	5.41e-05
WBGene00020819	2.49657	6.17e-10
WBGene00003829	2.49562	3.09e-14
WBGene00007627	2.49527	2.57e-08
WBGene00021929	2.49465	6.58e-12
WBGene00016836	2.4941	9.45e-12
WBGene00010458	2.49364	1.94e-05
WBGene00006932	2.49334	1.39e-12
WBGene00008733	2.49323	1.04e-10
WBGene00011319	2.49269	3.57e-05
WBGene00014020	2.49266	0.000160113
WBGene00020423	2.4924	1.29e-12
WBGene00022056	2.49131	4.2e-07
WBGene00010847	2.49106	2e-09
WBGene00013223	2.48948	2.54e-14
WBGene00007555	2.4866	3.83e-09
WBGene00004743	2.48566	6.46e-09
WBGene00017832	2.48565	7.22e-08
WBGene00018898	2.48525	2.28e-18
WBGene00007882	2.48476	1.77e-15
WBGene00018099	2.48388	2.38e-10
WBGene00021595	2.48379	7.5e-14
WBGene00007628	2.48377	2.09e-07
WBGene00006729	2.4826	9.88e-07
WBGene00003508	2.48228	1.35e-14
WBGene00009267	2.48195	6.54e-11
WBGene00021883	2.48097	5.36e-09
WBGene00021933	2.47963	8.59e-06
WBGene00007824	2.47898	2.46e-09
WBGene00017313	2.47835	3.65e-13
WBGene00004277	2.47784	4.79e-10
WBGene00004180	2.47774	2.23e-10
WBGene00012245	2.47642	7.42e-11
WBGene00020717	2.4764	1.65e-09
WBGene00006988	2.47576	1.65e-12
WBGene00000931	2.47565	2.67e-16
WBGene00022598	2.47493	1.42e-12
WBGene00019217	2.47405	1.73e-12
WBGene00003827	2.47308	1.67e-13
WBGene00009266	2.47261	2.88e-06
WBGene00001226	2.4715	1.09e-15
WBGene00001497	2.47062	4.69e-13
WBGene00007390	2.46923	1.7e-06
WBGene00020549	2.46884	5.28e-10
WBGene00001031	2.46827	7.91e-14
WBGene00013160	2.46798	4.14e-12
WBGene00015677	2.46784	3.96e-11
WBGene00000467	2.46779	3.72e-12
WBGene00014367	2.46657	1.85e-07
WBGene00016015	2.46448	4.97e-14
WBGene00019771	2.46386	2.01e-10
WBGene00010814	2.463	2.61e-10
WBGene00008405	2.46275	2.78e-10
WBGene00013407	2.46195	4.54e-08
WBGene00007576	2.46126	4.45e-07
WBGene00018149	2.46052	3.68e-06
WBGene00011281	2.45988	3.06e-10
WBGene00021088	2.45939	3.83e-13
WBGene00013766	2.45918	1.1e-11
WBGene00017132	2.45853	1.43e-08
WBGene00001085	2.45796	1.64e-14
WBGene00012342	2.45726	8.44e-13
WBGene00001002	2.45712	6.2e-11
WBGene00003993	2.45697	3.81e-10
WBGene00017605	2.45676	9.77e-13
WBGene00020447	2.45669	2.52e-10
WBGene00012458	2.4562	7.1e-11
WBGene00015916	2.4561	3.8e-10
WBGene00010054	2.45594	3.78e-07
WBGene00007436	2.45513	5.37e-09
WBGene00016808	2.45484	1.37e-05
WBGene00010721	2.45424	3.25e-05
WBGene00017280	2.45421	6.77e-07
WBGene00015513	2.45402	1.07e-08
WBGene00021906	2.45396	7.26e-10
WBGene00077732	2.45285	1.28e-06
WBGene00022296	2.45177	3.43e-11
WBGene00008441	2.4513	1.41e-09
WBGene00199726	2.4499	2.19e-07
WBGene00010308	2.44971	2.63e-07
WBGene00000887	2.44922	2.34e-05
WBGene00007100	2.4487	5.8e-12
WBGene00004031	2.44865	1.01e-11
WBGene00194707	2.44824	5.4e-07
WBGene00011036	2.44743	2.31e-09
WBGene00001600	2.4473	3.28e-12
WBGene00003793	2.44594	4.44e-14
WBGene00021149	2.44564	8.81e-08
WBGene00003804	2.44563	1.54e-12
WBGene00003924	2.44463	6.36e-10
WBGene00016803	2.44457	6.61e-10
WBGene00021904	2.44452	3.87e-05
WBGene00004456	2.4442	1.98e-15
WBGene00002148	2.44359	1.15e-12
WBGene00021466	2.44353	3.33e-12
WBGene00009441	2.4429	2.98e-07
WBGene00013177	2.44284	2.02e-11
WBGene00044666	2.44221	1.81e-05
WBGene00016837	2.44181	3.87e-11
WBGene00010038	2.44087	2.51e-07
WBGene00004392	2.44016	1.57e-09
WBGene00010842	2.44013	4.06e-12
WBGene00001041	2.43917	5.46e-09
WBGene00014114	2.43891	1.36e-12
WBGene00022776	2.43792	1.02e-07
WBGene00007785	2.43785	4.23e-12
WBGene00000115	2.43697	1.15e-14
WBGene00000874	2.43671	7.59e-13
WBGene00017774	2.4367	6.51e-14
WBGene00007645	2.43658	4.05e-11
WBGene00006376	2.43633	2.39e-09
WBGene00006567	2.43613	1.12e-09
WBGene00001597	2.43559	5.91e-12
WBGene00001040	2.43458	1.66e-08
WBGene00003421	2.43416	4.22e-14
WBGene00011962	2.43407	1.01e-09
WBGene00000519	2.43357	1.63e-09
WBGene00008968	2.43322	2.66e-10
WBGene00015591	2.43314	5.28e-11
WBGene00004701	2.43301	7.86e-11
WBGene00007499	2.43283	6.05e-08
WBGene00005153	2.43283	1.99e-07
WBGene00011051	2.43246	6.16e-13
WBGene00011272	2.43197	2.69e-06
WBGene00015208	2.43186	7.61e-07
WBGene00011875	2.43157	5.31e-09
WBGene00000817	2.43101	4.78e-10
WBGene00012795	2.43088	8.42e-06
WBGene00004441	2.43019	7.7e-12
WBGene00017275	2.42975	3.99e-06
WBGene00003797	2.42939	1.66e-10
WBGene00006713	2.42911	6.58e-11
WBGene00018427	2.42868	1e-07
WBGene00012150	2.42809	1.33e-07
WBGene00011580	2.428	1.6e-12
WBGene00001017	2.42689	1.12e-14
WBGene00004088	2.42552	1.52e-08
WBGene00013792	2.4249	4.4e-10
WBGene00003393	2.42465	1.26e-13
WBGene00008440	2.42445	1.91e-06
WBGene00018636	2.42441	1.2e-10
WBGene00020111	2.42386	2.91e-09
WBGene00006785	2.42373	7.14e-08
WBGene00010629	2.42297	7.13e-14
WBGene00009145	2.42291	9.93e-07
WBGene00020839	2.42243	1.92e-09
WBGene00021555	2.42127	6.62e-16
WBGene00016158	2.42067	1.06e-12
WBGene00000376	2.41994	1.51e-12
WBGene00008641	2.41986	3.44e-06
WBGene00015635	2.41968	1.98e-13
WBGene00219908	2.41919	0.000268848
WBGene00016156	2.41864	5.87e-07
WBGene00022672	2.41834	1.72e-09
WBGene00022235	2.41807	2.92e-13
WBGene00006707	2.41768	1.29e-12
WBGene00021604	2.41734	1.93e-07
WBGene00004703	2.41667	3.64e-12
WBGene00000838	2.41605	4.97e-12
WBGene00012716	2.41602	1.13e-05
WBGene00009012	2.416	1.08e-11
WBGene00018302	2.41497	4.91e-06
WBGene00001584	2.41475	2.56e-10
WBGene00017920	2.41377	3.4e-15
WBGene00020089	2.41315	2.99e-06
WBGene00007922	2.41189	2.05e-08
WBGene00011324	2.4113	2.27e-10
WBGene00220171	2.41101	0.000780922
WBGene00018863	2.41058	0.000908177
WBGene00012935	2.41001	3.35e-07
WBGene00004498	2.40994	2.42e-12
WBGene00011034	2.40966	4.94e-09
WBGene00013156	2.40926	1.56e-16
WBGene00000985	2.40912	4.64e-08
WBGene00011722	2.4089	7.77e-10
WBGene00008774	2.40846	2.39e-06
WBGene00021470	2.4079	5.06e-15
WBGene00016740	2.40748	5.19e-10
WBGene00014230	2.40737	6.28e-06
WBGene00022785	2.40687	2.22e-12
WBGene00011047	2.40631	3.86e-12
WBGene00016250	2.40593	3.71e-13
WBGene00005011	2.40586	1.62e-10
WBGene00001585	2.40514	9.06e-07
WBGene00002363	2.40389	2.29e-13
WBGene00000274	2.40354	4.16e-14
WBGene00004297	2.40333	1.93e-10
WBGene00021367	2.40303	3.03e-10
WBGene00007603	2.4024	1.95e-07
WBGene00012714	2.40214	6.01e-14
WBGene00006773	2.4021	2.12e-08
WBGene00007718	2.40193	2.8e-07
WBGene00016750	2.40165	1.1e-08
WBGene00022281	2.40074	5.01e-12
WBGene00000143	2.40072	6.28e-08
WBGene00016318	2.4005	1.78e-09
WBGene00018598	2.39943	4.88e-07
WBGene00012474	2.39942	4.42e-14
WBGene00022447	2.39922	0.00084393
WBGene00000520	2.39899	3.3e-07
WBGene00185086	2.39881	0.000171216
WBGene00009460	2.39875	2.72e-16
WBGene00018678	2.39779	2.43e-08
WBGene00020112	2.39742	2.34e-08
WBGene00001635	2.39723	1.09e-12
WBGene00002072	2.39706	2.25e-09
WBGene00010882	2.39673	3.6e-07
WBGene00012446	2.3958	5.96e-05
WBGene00010912	2.39428	1.39e-11
WBGene00006701	2.39422	6.69e-10
WBGene00020763	2.39412	3.96e-10
WBGene00003020	2.39367	3.95e-14
WBGene00013024	2.39305	1e-06
WBGene00014633	2.39292	1.15e-09
WBGene00019199	2.39224	1.11e-11
WBGene00018370	2.39212	4.21e-05
WBGene00015017	2.39147	6.27e-12
WBGene00008877	2.39142	4.5e-06
WBGene00018894	2.39114	1.8e-09
WBGene00011975	2.39086	7.39e-09
WBGene00002696	2.38938	5.36e-10
WBGene00009744	2.38781	1.01e-11
WBGene00021097	2.38726	5.38e-14
WBGene00007168	2.38579	6.4e-09
WBGene00021035	2.38566	4.73e-05
WBGene00007617	2.38561	3.91e-12
WBGene00021474	2.38535	2.13e-10
WBGene00013406	2.38512	6.09e-06
WBGene00000204	2.3841	1.54e-08
WBGene00016202	2.38383	1.01e-12
WBGene00009180	2.38341	2.02e-16
WBGene00006379	2.38328	4.76e-11
WBGene00011605	2.38326	1.59e-12
WBGene00021714	2.38325	4.23e-09
WBGene00017084	2.38264	1.67e-07
WBGene00022702	2.38256	3.99e-06
WBGene00002694	2.38131	3.85e-15
WBGene00004495	2.38115	1.07e-11
WBGene00020935	2.38096	7.17e-12
WBGene00011507	2.38082	4.32e-14
WBGene00001653	2.38031	1.39e-09
WBGene00022169	2.37961	7.76e-07
WBGene00019766	2.37921	1.38e-11
WBGene00010941	2.37896	3.21e-11
WBGene00009103	2.37855	1.26e-10
WBGene00020093	2.37847	1.42e-07
WBGene00019396	2.37827	9.73e-08
WBGene00004698	2.37819	7.21e-12
WBGene00000142	2.37805	2.55e-08
WBGene00022883	2.37711	5.53e-06
WBGene00013151	2.37652	9.13e-06
WBGene00000996	2.37629	4.49e-06
WBGene00001922	2.37591	4.7e-11
WBGene00009673	2.37479	6.78e-06
WBGene00013709	2.37402	3.45e-10
WBGene00001498	2.37211	1.68e-10
WBGene00006596	2.37192	3.32e-08
WBGene00004187	2.37139	4.35e-16
WBGene00021063	2.36999	9.04e-11
WBGene00021638	2.36975	1.15e-07
WBGene00002275	2.36787	4.4e-12
WBGene00022119	2.36783	3.36e-13
WBGene00004383	2.36777	2.23e-09
WBGene00018700	2.36701	1.2e-09
WBGene00008514	2.36695	4.74e-10
WBGene00003158	2.36659	6e-13
WBGene00021784	2.36645	5.11e-10
WBGene00019711	2.36632	1.37e-09
WBGene00012650	2.36545	2.33e-09
WBGene00011912	2.36537	1.42e-08
WBGene00009772	2.3653	9.33e-12
WBGene00015102	2.36475	4.81e-08
WBGene00000875	2.36467	3.12e-14
WBGene00010624	2.36452	1.45e-06
WBGene00016342	2.36401	6.82e-06
WBGene00001514	2.36386	8.08e-11
WBGene00018006	2.36266	5.66e-07
WBGene00009287	2.36253	1.56e-06
WBGene00001686	2.3622	7.66e-10
WBGene00001829	2.36187	1.28e-14
WBGene00018071	2.36165	0.000587172
WBGene00017062	2.36068	9.83e-09
WBGene00021682	2.36059	9.76e-05
WBGene00003367	2.36058	2.87e-14
WBGene00011318	2.36058	3.44e-07
WBGene00007493	2.36032	3.93e-08
WBGene00018525	2.35976	1.15e-09
WBGene00022532	2.35786	1.09e-05
WBGene00007185	2.35735	6.7e-05
WBGene00012527	2.35717	7.32e-08
WBGene00021899	2.35674	3.78e-09
WBGene00015160	2.35656	2.97e-08
WBGene00006977	2.35586	4.46e-10
WBGene00006359	2.3551	1.73e-10
WBGene00235206	2.35466	4.94e-07
WBGene00008053	2.35425	1.73e-10
WBGene00007400	2.35413	6.48e-07
WBGene00017742	2.35402	7.55e-06
WBGene00004016	2.35363	1.56e-07
WBGene00001834	2.35175	3.6e-10
WBGene00010231	2.35171	6.44e-09
WBGene00007573	2.35143	0.000115198
WBGene00009189	2.35044	6.6e-12
WBGene00045433	2.35032	1.13e-10
WBGene00003413	2.35025	8.39e-09
WBGene00003800	2.35025	5.48e-13
WBGene00012802	2.35021	5.79e-11
WBGene00020757	2.35008	1.76e-08
WBGene00012558	2.34992	5.82e-07
WBGene00013419	2.34958	3.94e-07
WBGene00021522	2.34924	7.88e-09
WBGene00012658	2.34906	0.000109607
WBGene00004468	2.34899	7.86e-11
WBGene00003155	2.34896	3.4e-13
WBGene00011634	2.34863	6.29e-06
WBGene00018948	2.34773	5.92e-08
WBGene00015486	2.34733	1.54e-10
WBGene00000804	2.34696	2.65e-08
WBGene00001406	2.34659	9.62e-10
WBGene00008386	2.34651	2.41e-12
WBGene00011511	2.34578	1.57e-08
WBGene00004726	2.34537	2.02e-11
WBGene00017137	2.34519	3.94e-07
WBGene00007111	2.34482	4.42e-10
WBGene00022400	2.34352	1.45e-11
WBGene00017699	2.34322	9.71e-11
WBGene00009211	2.34309	1.61e-09
WBGene00021644	2.34168	2.19e-09
WBGene00010905	2.34093	5.77e-05
WBGene00011890	2.34077	5.58e-10
WBGene00000798	2.33962	1.63e-07
WBGene00011966	2.33891	1.44e-07
WBGene00004981	2.33883	2e-08
WBGene00004699	2.33842	7.07e-10
WBGene00019219	2.338	1.87e-07
WBGene00004086	2.33782	6.18e-06
WBGene00021395	2.33734	5.21e-09
WBGene00004874	2.33669	2.53e-13
WBGene00004462	2.33607	1.91e-09
WBGene00006352	2.33569	7.47e-12
WBGene00016060	2.33563	2.13e-10
WBGene00008107	2.33493	2.57e-14
WBGene00009256	2.33477	6.15e-06
WBGene00010807	2.33451	2.08e-10
WBGene00019503	2.33424	4.06e-06
WBGene00007000	2.3339	1.05e-10
WBGene00000871	2.33372	1.03e-08
WBGene00016452	2.33202	8.28e-05
WBGene00013725	2.33198	1.48e-07
WBGene00015499	2.33107	2e-10
WBGene00013231	2.32966	2.97e-05
WBGene00000876	2.32942	1.19e-06
WBGene00004185	2.32931	4.04e-09
WBGene00004705	2.32913	1.57e-12
WBGene00004152	2.32874	7.29e-06
WBGene00001259	2.32861	1.1e-12
WBGene00015525	2.32858	8.36e-11
WBGene00235183	2.3256	4.19e-05
WBGene00007122	2.32531	1.18e-06
WBGene00012678	2.32479	0.000121128
WBGene00013260	2.32469	1.2e-09
WBGene00021021	2.32316	1.48e-07
WBGene00011871	2.32315	1.23e-08
WBGene00001509	2.32286	3.23e-12
WBGene00002136	2.32251	1.78e-06
WBGene00006515	2.32241	1.73e-07
WBGene00002297	2.32209	2.52e-11
WBGene00003596	2.32188	1.98e-12
WBGene00002981	2.32181	1.24e-05
WBGene00022347	2.32141	2.67e-06
WBGene00015504	2.32119	2.71e-14
WBGene00006804	2.32109	1.65e-07
WBGene00017074	2.32029	6.38e-06
WBGene00021276	2.32004	2.81e-12
WBGene00021536	2.31999	1.69e-07
WBGene00017951	2.31983	7.28e-11
WBGene00019807	2.31912	2.87e-08
WBGene00000263	2.31816	1.25e-07
WBGene00009563	2.3179	1e-08
WBGene00003798	2.31778	2.86e-13
WBGene00002985	2.31671	1.25e-09
WBGene00013267	2.31612	7.03e-08
WBGene00020026	2.31514	8.37e-06
WBGene00021757	2.31489	1.4e-07
WBGene00018132	2.31439	2.22e-06
WBGene00019402	2.31438	2.26e-06
WBGene00015920	2.3141	5.78e-10
WBGene00018007	2.31409	7.59e-11
WBGene00009082	2.31357	8.7e-12
WBGene00022970	2.3133	1.73e-07
WBGene00021921	2.31328	1.58e-11
WBGene00018008	2.31293	7.05e-09
WBGene00002850	2.31237	4.74e-14
WBGene00021038	2.31216	1.11e-08
WBGene00007504	2.31183	9.3e-12
WBGene00008428	2.31093	6.73e-09
WBGene00021687	2.3109	5.08e-08
WBGene00043051	2.31031	4.98e-05
WBGene00007703	2.31001	2.83e-13
WBGene00013599	2.30962	5.29e-06
WBGene00009456	2.30955	1e-06
WBGene00001087	2.30938	1.43e-11
WBGene00007101	2.3091	5.45e-10
WBGene00009320	2.3084	7.37e-07
WBGene00021662	2.30764	1.39e-15
WBGene00004459	2.30749	6.07e-14
WBGene00003081	2.30738	0.000165712
WBGene00011312	2.30706	4.68e-09
WBGene00007329	2.30674	3.1e-13
WBGene00015816	2.30601	7.03e-11
WBGene00006735	2.3053	1.52e-07
WBGene00194997	2.30519	9.59e-11
WBGene00019747	2.30378	7.29e-12
WBGene00021507	2.30326	4.42e-09
WBGene00021270	2.30317	3.88e-09
WBGene00001827	2.30183	1.3e-10
WBGene00011146	2.30116	1.09e-11
WBGene00001932	2.30103	3.07e-11
WBGene00004422	2.30053	9.7e-11
WBGene00003794	2.29902	2.74e-11
WBGene00007602	2.29832	4.92e-08
WBGene00018482	2.29695	1.98e-10
WBGene00007385	2.29687	1.93e-10
WBGene00017273	2.29641	8.47e-09
WBGene00020296	2.29633	1.07e-08
WBGene00006465	2.29575	2.86e-08
WBGene00017852	2.29527	1.73e-08
WBGene00000496	2.29495	1.96e-08
WBGene00011482	2.29416	1.67e-06
WBGene00011885	2.29376	1.25e-11
WBGene00006703	2.29321	4.84e-09
WBGene00044321	2.29252	7.57e-11
WBGene00000227	2.2918	6.47e-14
WBGene00018317	2.29038	1.24e-08
WBGene00201383	2.29031	0.000911655
WBGene00011449	2.29014	1.55e-08
WBGene00004028	2.28993	2.98e-07
WBGene00020031	2.28974	2.11e-09
WBGene00020115	2.28929	4.44e-09
WBGene00018327	2.2891	0.000390982
WBGene00012932	2.28897	2.47e-08
WBGene00022603	2.28875	1.69e-11
WBGene00018902	2.28836	2.19e-08
WBGene00019900	2.28814	9.35e-12
WBGene00000517	2.28719	1e-07
WBGene00016439	2.28681	1.42e-07
WBGene00000965	2.28674	4.62e-06
WBGene00019254	2.28644	0.000153974
WBGene00020316	2.2848	1.48e-07
WBGene00009918	2.28474	6.28e-08
WBGene00004116	2.28376	8.37e-08
WBGene00020297	2.28344	7e-11
WBGene00003253	2.28253	1.74e-09
WBGene00019432	2.28085	6.17e-11
WBGene00016387	2.28012	2.63e-05
WBGene00004510	2.28004	3.69e-12
WBGene00011064	2.27995	6.2e-08
WBGene00017801	2.27979	3.78e-06
WBGene00000837	2.2793	1.88e-11
WBGene00016151	2.27847	8.06e-09
WBGene00004873	2.27815	8.16e-10
WBGene00003372	2.27798	3.95e-06
WBGene00021956	2.27789	1.74e-06
WBGene00010198	2.27737	5.38e-09
WBGene00007505	2.27705	7.57e-13
WBGene00019011	2.27688	2.54e-08
WBGene00006702	2.2766	3.61e-08
WBGene00007697	2.27615	0.000688087
WBGene00020558	2.27612	5.82e-10
WBGene00008887	2.27563	7.75e-10
WBGene00017759	2.2752	1.13e-09
WBGene00013998	2.27483	6.61e-08
WBGene00020719	2.27451	2.8e-09
WBGene00022488	2.27417	7.07e-09
WBGene00013789	2.27362	7.03e-07
WBGene00013210	2.27352	2.67e-06
WBGene00017549	2.27314	2.46e-06
WBGene00017450	2.27293	4.66e-11
WBGene00016178	2.27287	2.8e-09
WBGene00013994	2.27274	3.24e-08
WBGene00008480	2.27118	3.8e-12
WBGene00009829	2.27043	1.01e-09
WBGene00011985	2.26922	1.3e-08
WBGene00012386	2.26888	9.43e-11
WBGene00021475	2.26803	0.000212984
WBGene00022170	2.26776	1.65e-07
WBGene00019792	2.26751	1.25e-08
WBGene00011369	2.26724	0.000167435
WBGene00004466	2.26724	2.93e-10
WBGene00006040	2.26714	1.59e-08
WBGene00007087	2.26708	5.78e-09
WBGene00004303	2.26582	1.29e-11
WBGene00008399	2.26579	7.34e-14
WBGene00022673	2.26533	1.09e-07
WBGene00014218	2.26334	1.13e-08
WBGene00015233	2.26332	4.17e-06
WBGene00013196	2.26313	4.52e-09
WBGene00005010	2.26286	3.17e-09
WBGene00004492	2.26247	9.98e-11
WBGene00004503	2.26247	3.03e-09
WBGene00001482	2.26211	1.07e-05
WBGene00011503	2.2616	2.41e-07
WBGene00011527	2.26125	3.23e-09
WBGene00010305	2.26112	1.11e-07
WBGene00000867	2.25936	5.91e-06
WBGene00008318	2.25933	4.11e-05
WBGene00010264	2.25896	9.33e-05
WBGene00018090	2.2587	1.41e-07
WBGene00006536	2.25754	6.51e-13
WBGene00001940	2.25701	6.11e-11
WBGene00001358	2.25689	0.000524082
WBGene00002144	2.25675	4.94e-09
WBGene00044318	2.25502	1.34e-07
WBGene00001048	2.25429	1.52e-06
[truncated: 1,873 more rows]

## Sheet: CSR-1A+B L4
Supplementary Data 1, Sheet 4. Small RNAs significantly enriched 2 fold or greater in CSR-1A+B IPs at L4 stage
Gene name	log2FoldChange	Adjusted p-value
WBGene00010720	6.10183	2.24e-64
WBGene00013141	5.82384	2.18e-12
WBGene00003077	5.73765	2.4e-49
WBGene00017999	5.63472	5.64e-76
WBGene00016966	5.56018	8.6e-43
WBGene00013168	5.54903	5.28e-100
WBGene00019010	5.46933	1.33e-29
WBGene00010056	5.46421	1.56e-105
WBGene00018781	5.4106	3.18e-64
WBGene00185088	5.32041	9.87e-58
WBGene00016741	5.28471	4.52e-71
WBGene00012643	5.1912	1.07e-31
WBGene00003076	5.18701	2.36e-60
WBGene00010942	5.15024	4.01e-53
WBGene00010583	5.1342	5.78e-71
WBGene00022046	5.09234	6.09e-72
WBGene00015186	5.08355	5.17e-70
WBGene00008005	5.07992	4.87e-95
WBGene00004919	5.04217	4.68e-71
WBGene00010080	4.97151	3.07e-59
WBGene00022450	4.96851	2.35e-38
WBGene00001977	4.92155	1.14e-78
WBGene00220155	4.9209	3.59e-07
WBGene00044638	4.9162	2.88e-70
WBGene00004914	4.89193	1.47e-68
WBGene00019825	4.86342	1.7e-28
WBGene00004915	4.84417	3.44e-62
WBGene00001005	4.81964	4.8e-49
WBGene00009946	4.79092	1.81e-56
WBGene00004916	4.73789	2.06e-58
WBGene00017776	4.72723	1.18e-54
WBGene00009508	4.7228	1.22e-35
WBGene00017735	4.703	1.78e-54
WBGene00019724	4.70123	2.86e-25
WBGene00001365	4.69282	4.1e-59
WBGene00022470	4.69184	1.04e-32
WBGene00017210	4.68543	7.5e-34
WBGene00016524	4.64018	3.54e-47
WBGene00003218	4.63063	7.02e-93
WBGene00004838	4.57994	2.85e-21
WBGene00021676	4.57132	5.25e-97
WBGene00019833	4.56838	1.48e-27
WBGene00017889	4.56321	2.38e-41
WBGene00011391	4.5471	2.53e-31
WBGene00017053	4.54573	4.49e-30
WBGene00021932	4.54278	5.82e-44
WBGene00020915	4.542	7.21e-78
WBGene00010664	4.50978	1.78e-46
WBGene00001682	4.50475	1.55e-23
WBGene00012715	4.5033	2.3e-69
WBGene00009444	4.50083	1.99e-33
WBGene00016317	4.48915	6.63e-58
WBGene00004895	4.45959	8.54e-42
WBGene00019246	4.45393	8.18e-59
WBGene00013137	4.44891	1.97e-47
WBGene00013529	4.44608	3.91e-38
WBGene00021813	4.44338	4.77e-41
WBGene00010232	4.43679	1.08e-69
WBGene00003951	4.43257	6.52e-66
WBGene00010037	4.42048	4.42e-56
WBGene00018335	4.41773	1.11e-64
WBGene00017672	4.41036	2.83e-52
WBGene00013270	4.40695	1.66e-09
WBGene00007762	4.40672	9.34e-56
WBGene00007974	4.40204	4.62e-09
WBGene00003236	4.40073	2.1e-17
WBGene00004355	4.38855	8.61e-56
WBGene00013436	4.37838	2.15e-43
WBGene00002245	4.37495	2.17e-59
WBGene00007355	4.34857	3.88e-45
WBGene00012471	4.3479	3.28e-82
WBGene00001831	4.34134	4.19e-66
WBGene00009294	4.34102	4.2e-28
WBGene00002226	4.34021	1.73e-76
WBGene00008118	4.33892	2.8e-33
WBGene00001233	4.33887	9.03e-41
WBGene00021366	4.33419	1.9e-21
WBGene00017641	4.32424	1.43e-71
WBGene00000763	4.30134	3.73e-57
WBGene00011637	4.29278	3.41e-37
WBGene00044204	4.28808	1.44e-16
WBGene00022452	4.28161	1.24e-43
WBGene00013689	4.27925	2.52e-53
WBGene00003134	4.27837	3.56e-42
WBGene00000479	4.27634	8.18e-55
WBGene00012999	4.2735	3.93e-60
WBGene00011788	4.26406	1.05e-45
WBGene00015347	4.26234	3.7e-32
WBGene00010053	4.25821	1.14e-53
WBGene00022369	4.25687	1.94e-46
WBGene00020098	4.25065	4.07e-63
WBGene00008533	4.24525	1.42e-09
WBGene00022077	4.24285	2.37e-43
WBGene00015817	4.23755	1.3e-63
WBGene00044987	4.22562	2.1e-27
WBGene00270322	4.22344	2.33e-53
WBGene00007616	4.22167	8.69e-49
WBGene00008683	4.22161	1.11e-37
WBGene00011743	4.21696	1.86e-29
WBGene00007195	4.2148	1.84e-58
WBGene00008934	4.21374	1.54e-55
WBGene00022719	4.2108	8.47e-42
WBGene00022774	4.18937	4.8e-49
WBGene00012360	4.18652	2.09e-54
WBGene00000889	4.17731	3.31e-39
WBGene00000405	4.17703	5.64e-76
WBGene00006730	4.16953	4.81e-26
WBGene00013808	4.16164	1.43e-39
WBGene00016961	4.16144	2.26e-56
WBGene00016055	4.15912	6.94e-17
WBGene00015515	4.15624	2.46e-47
WBGene00012651	4.15584	1.97e-42
WBGene00004179	4.15433	6.4e-66
WBGene00021920	4.15205	2.57e-27
WBGene00001599	4.14998	7.86e-39
WBGene00013019	4.13835	4e-54
WBGene00020263	4.13779	2.43e-46
WBGene00021838	4.13417	2.11e-17
WBGene00007554	4.12806	1.49e-50
WBGene00016607	4.12456	4.75e-33
WBGene00011282	4.11828	2.63e-59
WBGene00006563	4.11797	2.35e-51
WBGene00000834	4.11531	1.47e-35
WBGene00004051	4.09601	4.1e-60
WBGene00012481	4.09381	4.86e-56
WBGene00021936	4.09244	2.52e-47
WBGene00001744	4.09097	4.14e-51
WBGene00000499	4.08732	1.43e-71
WBGene00006381	4.07068	3.4e-54
WBGene00011142	4.06999	6.11e-26
WBGene00006595	4.06675	1.2e-40
WBGene00008569	4.06252	9.77e-41
WBGene00003186	4.05915	1.45e-31
WBGene00021377	4.05651	2.31e-27
WBGene00022244	4.05599	8.02e-62
WBGene00009507	4.05489	1.14e-65
WBGene00004917	4.0519	1.54e-33
WBGene00020823	4.04879	5.64e-23
WBGene00012361	4.0433	1e-37
WBGene00006647	4.04112	2.95e-62
WBGene00006817	4.03733	1.42e-57
WBGene00019712	4.03665	1.51e-46
WBGene00016440	4.03387	7.25e-48
WBGene00009128	4.03333	1.76e-23
WBGene00007579	4.02962	3.1e-41
WBGene00021192	4.02953	7.71e-67
WBGene00004952	4.02912	2.3e-69
WBGene00022852	4.0278	2.74e-43
WBGene00002032	4.02248	8.86e-74
WBGene00013674	4.02081	1.27e-54
WBGene00006440	4.01978	1.43e-55
WBGene00001166	4.01899	3.3e-40
WBGene00045434	4.01899	1.49e-19
WBGene00009013	4.01873	1.54e-31
WBGene00022099	4.01704	2.64e-40
WBGene00012972	4.01224	1.53e-51
WBGene00016702	4.01128	1.49e-44
WBGene00021698	4.00835	1.15e-63
WBGene00016145	4.00746	1.15e-29
WBGene00013729	4.00622	8.05e-58
WBGene00012276	4.00472	1.11e-51
WBGene00001234	3.99878	1.69e-44
WBGene00017686	3.99259	7.83e-58
WBGene00011111	3.98986	2.27e-46
WBGene00012676	3.98925	2.2e-43
WBGene00020287	3.98747	3.28e-32
WBGene00001372	3.98643	5.24e-50
WBGene00219619	3.9789	3e-24
WBGene00009188	3.97778	3.34e-31
WBGene00012982	3.97765	3.43e-43
WBGene00008921	3.97619	2.22e-59
WBGene00021721	3.97406	4.95e-40
WBGene00003041	3.97224	8.18e-59
WBGene00043984	3.97048	2.9e-15
WBGene00016889	3.9692	1.79e-40
WBGene00010303	3.96905	1.42e-57
WBGene00043993	3.96532	1.61e-09
WBGene00021248	3.9643	3.38e-51
WBGene00016277	3.96187	1.66e-46
WBGene00020030	3.95681	1.23e-39
WBGene00007720	3.95404	2.79e-24
WBGene00009993	3.95153	9.99e-33
WBGene00021648	3.94959	1e-28
WBGene00004386	3.94443	5.01e-37
WBGene00002324	3.94392	7.45e-21
WBGene00001975	3.94317	8.76e-18
WBGene00016182	3.9415	8.8e-39
WBGene00012897	3.93915	1.08e-39
WBGene00007784	3.93701	8.09e-50
WBGene00019600	3.93649	3.7e-51
WBGene00004323	3.93395	4.26e-28
WBGene00020189	3.93026	8.52e-25
WBGene00021327	3.91758	7e-28
WBGene00020695	3.9047	6.96e-60
WBGene00013532	3.9006	1.55e-08
WBGene00021191	3.89968	1.05e-42
WBGene00011976	3.89322	2.84e-20
WBGene00008409	3.89291	8.58e-32
WBGene00021785	3.8927	1.01e-32
WBGene00003415	3.89159	9.09e-48
WBGene00013553	3.89062	1.29e-14
WBGene00003788	3.8904	4.61e-48
WBGene00019898	3.88838	6.51e-26
WBGene00011560	3.88756	8.64e-60
WBGene00017238	3.88618	1.36e-31
WBGene00018891	3.88474	2.71e-51
WBGene00017293	3.88012	1.3e-19
WBGene00044423	3.87878	6.61e-14
WBGene00020463	3.87691	1.59e-69
WBGene00009159	3.87313	6.64e-36
WBGene00020953	3.87257	5.54e-25
WBGene00022399	3.8702	1.08e-37
WBGene00004706	3.86997	3.95e-37
WBGene00017268	3.86767	3.53e-45
WBGene00020284	3.86466	4.94e-57
WBGene00019767	3.86045	3.5e-47
WBGene00007443	3.85262	3.47e-21
WBGene00000935	3.85035	6.15e-44
WBGene00001090	3.84621	1.63e-53
WBGene00003183	3.84532	8.42e-28
WBGene00014205	3.84489	4.65e-07
WBGene00184990	3.84374	1.36e-31
WBGene00001661	3.84269	2.79e-33
WBGene00004388	3.8405	1.1e-34
WBGene00019129	3.83977	4.53e-31
WBGene00001946	3.83924	2.07e-35
WBGene00011087	3.83758	1.31e-54
WBGene00012550	3.83635	1.19e-39
WBGene00012209	3.83534	1.29e-29
WBGene00006706	3.83334	4.58e-45
WBGene00008397	3.82894	2e-23
WBGene00021560	3.8283	1.28e-44
WBGene00012243	3.82432	1.88e-36
WBGene00004380	3.82416	1.05e-21
WBGene00001154	3.82347	2.04e-20
WBGene00017919	3.82335	8.02e-13
WBGene00018064	3.82278	3.84e-36
WBGene00021443	3.81853	2.48e-31
WBGene00002047	3.8179	2.04e-66
WBGene00012472	3.81738	1.97e-57
WBGene00015329	3.81613	7.06e-36
WBGene00003799	3.81468	4.85e-46
WBGene00044236	3.81358	1.3e-14
WBGene00002075	3.80614	4.81e-44
WBGene00007403	3.80379	2.63e-24
WBGene00022599	3.79906	1.67e-45
WBGene00012528	3.79864	1.13e-39
WBGene00016142	3.79725	2.27e-41
WBGene00004206	3.79376	2.03e-32
WBGene00007110	3.79086	4.94e-44
WBGene00010844	3.78993	1.75e-43
WBGene00016166	3.78509	6.81e-31
WBGene00017085	3.7833	2.08e-31
WBGene00001862	3.77971	1.48e-50
WBGene00007029	3.76817	3.66e-30
WBGene00004702	3.76778	1.53e-34
WBGene00019126	3.76744	5.87e-28
WBGene00022453	3.76646	1.2e-27
WBGene00015007	3.76583	1.25e-47
WBGene00001511	3.76362	1.23e-44
WBGene00013188	3.75996	1.81e-27
WBGene00013435	3.75925	3.32e-52
WBGene00006574	3.7565	1.54e-16
WBGene00013150	3.75279	3.48e-29
WBGene00013109	3.7491	1.12e-26
WBGene00001997	3.7486	2.46e-30
WBGene00002221	3.74468	3.9e-55
WBGene00010896	3.74325	9.07e-44
WBGene00014151	3.74196	4.5e-59
WBGene00003904	3.74193	2.23e-39
WBGene00014576	3.74082	2.08e-33
WBGene00010621	3.74068	2.89e-50
WBGene00017304	3.73494	1.03e-14
WBGene00004312	3.73059	9.84e-37
WBGene00022787	3.73052	5.78e-26
WBGene00002219	3.73049	7.97e-51
WBGene00019946	3.7285	2.36e-29
WBGene00001412	3.72439	1.49e-27
WBGene00012647	3.72423	6.21e-20
WBGene00008140	3.72413	1.71e-28
WBGene00005324	3.72201	3.48e-17
WBGene00022775	3.72146	5.23e-53
WBGene00002998	3.72045	1.04e-43
WBGene00008131	3.72028	2.88e-35
WBGene00001808	3.71879	3.47e-31
WBGene00020896	3.71344	9.36e-35
WBGene00013724	3.71292	1.91e-22
WBGene00002228	3.7129	4.86e-61
WBGene00022531	3.70904	9.18e-65
WBGene00008457	3.70658	6.44e-12
WBGene00020652	3.70403	1.37e-42
WBGene00003078	3.69928	1.36e-15
WBGene00013688	3.69901	2.24e-40
WBGene00010132	3.69866	2.35e-37
WBGene00004340	3.69861	5.67e-37
WBGene00001029	3.69692	7.46e-51
WBGene00010845	3.69056	3.9e-47
WBGene00011648	3.6896	6.58e-30
WBGene00007788	3.68454	2.58e-60
WBGene00185089	3.68352	7.79e-46
WBGene00010627	3.68329	3.61e-52
WBGene00000201	3.68325	8.91e-34
WBGene00044077	3.68316	2.29e-42
WBGene00001840	3.68307	6.25e-54
WBGene00044001	3.68154	4.98e-26
WBGene00007789	3.68015	5.3e-61
WBGene00020601	3.67691	1.48e-36
WBGene00012887	3.67273	7.52e-43
WBGene00001566	3.66955	4.27e-44
WBGene00017088	3.66778	1.65e-48
WBGene00010409	3.66397	1.79e-24
WBGene00020037	3.6638	7.69e-36
WBGene00006648	3.66254	5.41e-27
WBGene00000010	3.66213	1.69e-22
WBGene00044483	3.66192	2.76e-20
WBGene00004266	3.66055	6.34e-45
WBGene00006793	3.66031	2.26e-31
WBGene00009364	3.6581	3.76e-26
WBGene00022742	3.65617	2.3e-38
WBGene00010283	3.65523	1.15e-28
WBGene00003161	3.65327	9.77e-25
WBGene00220015	3.65245	2.81e-21
WBGene00021073	3.65041	3.13e-33
WBGene00006737	3.64861	2.67e-43
WBGene00012739	3.64816	1.06e-18
WBGene00019458	3.64583	8.82e-26
WBGene00086551	3.64469	1.41e-44
WBGene00021748	3.64462	3.71e-20
WBGene00011612	3.64454	2.21e-50
WBGene00021347	3.64322	2.35e-24
WBGene00020035	3.6422	7.1e-43
WBGene00007704	3.6399	3.59e-22
WBGene00000123	3.63783	4.04e-37
WBGene00001486	3.63751	2.57e-16
WBGene00013687	3.63229	3.47e-31
WBGene00010787	3.63199	2.44e-44
WBGene00012192	3.63077	1.99e-34
WBGene00012978	3.62996	2.95e-42
WBGene00015147	3.6249	8.26e-31
WBGene00011543	3.62423	2.16e-20
WBGene00000093	3.62351	7.79e-16
WBGene00011334	3.62285	3.88e-38
WBGene00004271	3.62233	5.11e-31
WBGene00022428	3.62231	3.91e-20
WBGene00004132	3.62205	2.89e-46
WBGene00019218	3.62182	4.71e-19
WBGene00007615	3.62179	4.46e-57
WBGene00018893	3.62142	3.06e-30
WBGene00000275	3.61878	1.61e-52
WBGene00003159	3.61834	2.47e-50
WBGene00017075	3.61791	3.32e-52
WBGene00011562	3.61586	3.93e-56
WBGene00012484	3.61422	1.19e-48
WBGene00014667	3.61354	6.24e-52
WBGene00007413	3.61199	1.04e-37
WBGene00017482	3.61183	2.2e-61
WBGene00000549	3.61143	1.61e-62
WBGene00002225	3.61043	3.47e-53
WBGene00019627	3.60879	9.28e-34
WBGene00017986	3.60678	5.28e-12
WBGene00015301	3.60607	2.81e-21
WBGene00011250	3.60346	9.75e-23
WBGene00013804	3.603	6.24e-20
WBGene00003948	3.6	2.16e-45
WBGene00015687	3.59834	1.69e-35
WBGene00001095	3.59416	2.87e-19
WBGene00077526	3.59318	2.47e-29
WBGene00001049	3.59167	3.82e-38
WBGene00010582	3.59103	8.6e-44
WBGene00011944	3.5884	1.71e-33
WBGene00006740	3.58795	1.08e-43
WBGene00010304	3.58773	2.75e-22
WBGene00009329	3.58651	1.55e-27
WBGene00001832	3.58628	1.51e-47
WBGene00015938	3.58346	3.22e-26
WBGene00019631	3.58181	4.55e-28
WBGene00004460	3.57999	2.51e-45
WBGene00004781	3.57793	2.41e-38
WBGene00004188	3.57719	9.78e-38
WBGene00000203	3.57667	4.83e-25
WBGene00019247	3.57564	4.54e-42
WBGene00002027	3.57552	1.16e-51
WBGene00021313	3.57409	1.23e-46
WBGene00019679	3.5734	7.16e-31
WBGene00001855	3.57036	2.13e-48
WBGene00201383	3.56925	6.67e-12
WBGene00003989	3.56921	2.36e-39
WBGene00010178	3.56895	1.59e-24
WBGene00014208	3.56786	2.78e-49
WBGene00016444	3.5671	1.59e-37
WBGene00019005	3.56698	6.51e-13
WBGene00000382	3.56652	2.18e-39
WBGene00020761	3.56519	3.79e-20
WBGene00018327	3.56438	1.15e-13
WBGene00003222	3.56434	1.18e-47
WBGene00020464	3.56314	3.87e-60
WBGene00000474	3.56287	6.69e-46
WBGene00017319	3.56144	4.83e-27
WBGene00009937	3.55776	7.39e-30
WBGene00018509	3.55596	7.64e-26
WBGene00015083	3.55431	6.25e-24
WBGene00017031	3.55315	2.6e-48
WBGene00020687	3.54799	3.05e-39
WBGene00021829	3.54663	5.38e-19
WBGene00000235	3.5458	1.7e-18
WBGene00019762	3.54319	6.74e-50
WBGene00008688	3.5408	3.29e-21
WBGene00004094	3.54005	6.18e-59
WBGene00012277	3.53786	5.96e-32
WBGene00022448	3.53785	8.66e-11
WBGene00008428	3.53687	1.61e-30
WBGene00015134	3.53606	1.1e-31
WBGene00020425	3.53138	1.41e-25
WBGene00009289	3.52953	6.12e-22
WBGene00000796	3.52778	2.35e-44
WBGene00007258	3.5271	9.64e-39
WBGene00004437	3.52671	4.07e-30
WBGene00007332	3.52612	5.1e-10
WBGene00018419	3.52558	3.58e-11
WBGene00020300	3.52451	1.18e-27
WBGene00012522	3.52343	3.31e-35
WBGene00002957	3.52209	3.55e-35
WBGene00021827	3.5204	1.44e-21
WBGene00012678	3.52013	2.24e-15
WBGene00010479	3.51968	4.92e-35
WBGene00018151	3.51931	1.18e-37
WBGene00013431	3.51912	3.62e-26
WBGene00002033	3.51643	7.5e-44
WBGene00018341	3.51641	9.8e-40
WBGene00012000	3.51606	4.83e-32
WBGene00003507	3.51508	2.53e-48
WBGene00001830	3.51412	5.68e-47
WBGene00021535	3.5138	7.55e-22
WBGene00009132	3.51314	1.16e-26
WBGene00017988	3.51183	9.77e-40
WBGene00015095	3.50993	1.04e-37
WBGene00012936	3.50881	2.7e-47
WBGene00006387	3.50711	5.29e-28
WBGene00015538	3.50545	1.14e-39
WBGene00004684	3.50543	8.91e-40
WBGene00012716	3.50451	4.37e-13
WBGene00013106	3.50399	2.93e-55
WBGene00017928	3.50354	6.55e-28
WBGene00010450	3.50235	5.66e-17
WBGene00016653	3.50132	2.27e-35
WBGene00001874	3.49879	2.09e-42
WBGene00001060	3.49863	1.31e-20
WBGene00004203	3.49853	1.17e-32
WBGene00000941	3.49849	2.2e-25
WBGene00002036	3.49691	1.65e-55
WBGene00009374	3.49431	2.45e-51
WBGene00020102	3.49215	1.23e-44
WBGene00007009	3.49003	1.24e-47
WBGene00008532	3.48772	2.74e-31
WBGene00007703	3.48735	6.96e-26
WBGene00009922	3.48734	6.93e-38
WBGene00008933	3.48709	1.93e-55
WBGene00001110	3.48686	2.91e-41
WBGene00022309	3.48512	1e-10
WBGene00011239	3.48478	4.89e-33
WBGene00023422	3.48476	1.73e-19
WBGene00011275	3.48269	5.91e-21
WBGene00018305	3.48255	1e-24
WBGene00015143	3.48145	2.68e-48
WBGene00004088	3.48066	1.72e-18
WBGene00000079	3.47785	1.17e-37
WBGene00015266	3.47546	1.64e-30
WBGene00010476	3.47427	8.14e-19
WBGene00016590	3.47412	6.66e-14
WBGene00008848	3.47156	6.82e-56
WBGene00016947	3.47078	2.02e-33
WBGene00011759	3.46835	1.32e-20
WBGene00011043	3.46159	6.43e-36
WBGene00016981	3.46034	1.3e-36
WBGene00001028	3.46015	5.26e-28
WBGene00020742	3.45775	1.09e-36
WBGene00009035	3.45676	4.59e-36
WBGene00008371	3.4561	1.2e-22
WBGene00017643	3.45393	3.12e-35
WBGene00000933	3.45385	2.76e-26
WBGene00010230	3.45327	3.23e-15
WBGene00002076	3.45219	8.34e-43
WBGene00022882	3.45152	9.32e-34
WBGene00008173	3.44961	7.75e-27
WBGene00010624	3.44805	6.95e-19
WBGene00001793	3.44729	3.59e-32
WBGene00021715	3.44638	2.73e-40
WBGene00007118	3.446	2.78e-31
WBGene00015811	3.44569	1.52e-26
WBGene00008645	3.44403	2.44e-39
WBGene00001688	3.44304	3.88e-45
WBGene00008387	3.44293	5.1e-34
WBGene00021687	3.44236	9.31e-29
WBGene00021465	3.44179	6.24e-52
WBGene00021074	3.44078	2.87e-32
WBGene00021022	3.43829	2.92e-20
WBGene00019823	3.4382	8.73e-24
WBGene00000869	3.43764	4.47e-37
WBGene00002079	3.43667	7.52e-43
WBGene00006514	3.43551	2.83e-30
WBGene00010638	3.43278	3.1e-23
WBGene00000592	3.43193	9.22e-40
WBGene00011945	3.43024	4.84e-35
WBGene00004374	3.43012	3.82e-34
WBGene00006736	3.4301	1.15e-48
WBGene00002231	3.42854	7.52e-43
WBGene00002073	3.42821	8.62e-42
WBGene00019076	3.42751	1.69e-22
WBGene00018625	3.42732	1.04e-41
WBGene00001401	3.42696	1.78e-46
WBGene00004085	3.42551	1.32e-24
WBGene00006307	3.42498	3.02e-44
WBGene00007012	3.42494	3.52e-27
WBGene00022107	3.42377	5.82e-15
WBGene00006708	3.42357	1.42e-28
WBGene00016837	3.42187	7.21e-28
WBGene00007564	3.42089	7.8e-33
WBGene00013460	3.42036	4.97e-32
WBGene00021012	3.41984	9.91e-38
WBGene00020391	3.419	2.63e-36
WBGene00017941	3.41782	2.9e-23
WBGene00003417	3.41732	3.49e-14
WBGene00016178	3.41731	8.75e-22
WBGene00008400	3.41696	5.45e-45
WBGene00009996	3.41666	1.72e-25
WBGene00001833	3.41613	1.49e-49
WBGene00007686	3.41583	3.14e-38
WBGene00010641	3.41562	6.79e-29
WBGene00011412	3.41536	9.84e-18
WBGene00015104	3.4152	5.02e-31
WBGene00004897	3.41499	2.14e-25
WBGene00012465	3.41376	7.98e-23
WBGene00012543	3.41267	7.51e-46
WBGene00000794	3.41209	1.65e-20
WBGene00012845	3.41165	2.33e-48
WBGene00000891	3.41051	4.61e-37
WBGene00004806	3.4084	6.41e-37
WBGene00022386	3.4082	5.36e-12
WBGene00000155	3.40816	6.72e-37
WBGene00016971	3.40807	2.55e-38
WBGene00219859	3.40778	5.57e-06
WBGene00006829	3.40697	1.83e-31
WBGene00001679	3.40685	4.26e-39
WBGene00004984	3.40663	3.26e-26
WBGene00012551	3.4066	2.46e-35
WBGene00009966	3.40515	6.32e-21
WBGene00016200	3.40436	3.18e-23
WBGene00022765	3.40434	4.56e-28
WBGene00016508	3.404	1e-36
WBGene00007500	3.40355	2.37e-27
WBGene00003389	3.40314	4.47e-38
WBGene00022766	3.40287	1.24e-25
WBGene00001093	3.40271	5.94e-40
WBGene00011037	3.40089	4.55e-38
WBGene00001018	3.39477	2.65e-23
WBGene00014234	3.39236	8.04e-14
WBGene00013958	3.3922	1.7e-19
WBGene00006974	3.39207	2.42e-45
WBGene00006889	3.39199	5.27e-24
WBGene00013443	3.39146	2.45e-31
WBGene00022114	3.38979	2.02e-43
WBGene00018950	3.38831	1.76e-35
WBGene00018894	3.38764	1.99e-24
WBGene00020383	3.38671	1.35e-30
WBGene00013201	3.38567	1.61e-22
WBGene00017887	3.38476	2.21e-21
WBGene00007646	3.38369	2.28e-27
WBGene00009123	3.38316	5.64e-14
WBGene00021883	3.383	6.1e-19
WBGene00196376	3.38194	3.53e-09
WBGene00022257	3.38165	9.31e-30
WBGene00017087	3.37924	2.03e-11
WBGene00011143	3.37815	6.5e-24
WBGene00000774	3.37761	7.8e-26
WBGene00017951	3.37686	7.84e-39
WBGene00022489	3.37676	5.81e-17
WBGene00015746	3.37295	5.67e-27
WBGene00016460	3.3729	8.63e-33
WBGene00006571	3.37244	8.96e-41
WBGene00015021	3.37238	9.93e-27
WBGene00011338	3.37232	4.17e-37
WBGene00001482	3.37187	1.92e-19
WBGene00044323	3.3709	4.99e-20
WBGene00002045	3.37004	2.45e-38
WBGene00018118	3.36993	1.24e-22
WBGene00023419	3.36792	1.18e-27
WBGene00001589	3.36751	5.87e-36
WBGene00021667	3.36736	2.96e-50
WBGene00022034	3.3655	1.01e-43
WBGene00018900	3.36538	1.4e-47
WBGene00006503	3.36502	5.85e-13
WBGene00021849	3.36398	1.2e-23
WBGene00012059	3.36287	2e-23
WBGene00022739	3.36267	3.24e-47
WBGene00019168	3.36236	7.08e-38
WBGene00010194	3.36229	4.7e-19
WBGene00019678	3.36201	5.91e-25
WBGene00010353	3.36123	1e-17
WBGene00011828	3.35935	1.85e-21
WBGene00010778	3.35877	1.8e-27
WBGene00001402	3.3585	9.69e-44
WBGene00010480	3.35754	3.35e-17
WBGene00020968	3.3575	1.66e-19
WBGene00013200	3.35441	7.11e-25
WBGene00003229	3.35305	8.2e-24
WBGene00020296	3.35167	4.81e-22
WBGene00010560	3.35107	4.52e-31
WBGene00016014	3.35057	1e-24
WBGene00003085	3.35046	2.95e-42
WBGene00015098	3.34926	1.68e-50
WBGene00003062	3.34906	1.65e-31
WBGene00021914	3.34806	8.6e-22
WBGene00001358	3.34493	3.16e-11
WBGene00006994	3.34289	7.98e-47
WBGene00013006	3.3423	3.26e-14
WBGene00000868	3.34221	3.95e-38
WBGene00016323	3.34219	3.05e-16
WBGene00000923	3.33952	2.21e-24
WBGene00022301	3.33951	6.85e-39
WBGene00020894	3.33873	4.84e-35
WBGene00021660	3.33829	2.76e-32
WBGene00004744	3.33728	9.18e-35
WBGene00004510	3.33716	4.09e-38
WBGene00000227	3.33545	1.21e-36
WBGene00018370	3.3333	2.58e-13
WBGene00003160	3.33182	2.21e-41
WBGene00010054	3.33171	2.48e-20
WBGene00012497	3.3317	2.92e-31
WBGene00020091	3.33096	9.39e-34
WBGene00004737	3.33037	1.14e-48
WBGene00013349	3.32805	3.15e-21
WBGene00004015	3.32786	9.09e-39
WBGene00009341	3.32671	1.01e-21
WBGene00001635	3.32634	5.87e-35
WBGene00004743	3.32521	1.34e-17
WBGene00022351	3.32432	4.58e-29
WBGene00008171	3.32384	3.82e-17
WBGene00004955	3.32307	8.28e-44
WBGene00019162	3.32215	1.06e-38
WBGene00004896	3.31988	5.68e-30
WBGene00008441	3.31893	9.22e-24
WBGene00007168	3.31885	3.07e-27
WBGene00011320	3.31867	3.07e-21
WBGene00012652	3.31854	9.49e-19
WBGene00022390	3.31797	1.16e-19
WBGene00013209	3.31765	9.63e-24
WBGene00011155	3.31738	1.86e-44
WBGene00020588	3.31387	6.07e-41
WBGene00016326	3.31155	3.31e-39
WBGene00019077	3.30993	8.13e-21
WBGene00021512	3.30917	4.92e-27
WBGene00021905	3.30911	1.49e-37
WBGene00021681	3.30909	1.63e-37
WBGene00000379	3.30875	2.3e-29
WBGene00006311	3.3075	9.63e-41
WBGene00001568	3.30728	3.39e-35
WBGene00021392	3.30678	3.26e-27
WBGene00010428	3.30471	7.58e-24
WBGene00004503	3.30367	2.79e-26
WBGene00004465	3.30071	2e-36
WBGene00020970	3.29951	9.99e-14
WBGene00015810	3.29737	6.5e-22
WBGene00000772	3.29592	9.22e-43
WBGene00006516	3.29554	5.85e-29
WBGene00003922	3.29546	2.12e-28
WBGene00012468	3.2942	2.36e-13
WBGene00013703	3.29156	9.86e-30
WBGene00015927	3.29074	2.2e-31
WBGene00018154	3.29039	4.78e-32
WBGene00000939	3.29008	2.76e-39
WBGene00021004	3.28942	8.82e-32
WBGene00002034	3.28934	1.19e-40
WBGene00018512	3.28665	9.33e-39
WBGene00008035	3.28589	4.49e-36
WBGene00015731	3.28576	3.57e-08
WBGene00010806	3.28516	3e-31
WBGene00021061	3.28491	2.89e-16
WBGene00021845	3.28435	3.42e-30
WBGene00003801	3.2806	3.81e-39
WBGene00006447	3.27792	4.35e-23
WBGene00018762	3.27656	2.11e-21
WBGene00022286	3.27514	2.04e-34
WBGene00010537	3.27504	4.05e-20
WBGene00021155	3.27344	4.22e-28
WBGene00006567	3.27311	2.32e-26
WBGene00009220	3.27262	5.52e-16
WBGene00021277	3.27137	2.43e-34
WBGene00001601	3.27134	5.27e-44
WBGene00001088	3.26983	1.78e-24
WBGene00044789	3.26962	1.86e-41
WBGene00005007	3.26932	5.68e-22
WBGene00003792	3.26881	7.31e-44
WBGene00003950	3.26804	7.27e-22
WBGene00003406	3.26786	1.39e-36
WBGene00003216	3.26774	5.55e-23
WBGene00013719	3.26757	3.68e-25
WBGene00007624	3.26748	5.74e-44
WBGene00009731	3.26666	9.55e-23
WBGene00006711	3.26542	7.22e-13
WBGene00006715	3.26525	3.04e-30
WBGene00022192	3.26512	5.63e-19
WBGene00004502	3.2626	3.55e-30
WBGene00012928	3.2618	5.67e-24
WBGene00003224	3.26149	2.91e-24
WBGene00011333	3.26146	4.92e-50
WBGene00008147	3.26138	5.61e-16
WBGene00020190	3.25968	2.48e-30
WBGene00019537	3.25931	1.33e-34
WBGene00001600	3.25915	1.14e-32
WBGene00013924	3.25894	4.15e-33
WBGene00003795	3.25733	1.23e-36
WBGene00011631	3.25564	4.67e-23
WBGene00019429	3.25498	3.73e-29
WBGene00000854	3.25442	1.55e-17
WBGene00012094	3.25425	4.08e-28
WBGene00175030	3.25371	1.91e-15
WBGene00018967	3.25223	2.03e-42
WBGene00013143	3.25207	1.63e-38
WBGene00018391	3.25187	2.55e-14
WBGene00022831	3.25163	5.15e-32
WBGene00001214	3.25132	1.19e-45
WBGene00013208	3.25106	2.79e-10
WBGene00017770	3.25019	8.9e-18
WBGene00001320	3.24827	6.43e-28
WBGene00020103	3.24823	1.68e-17
WBGene00022466	3.24721	1.05e-26
WBGene00006932	3.24645	2.44e-33
WBGene00018408	3.24601	5.33e-18
WBGene00013354	3.24466	2.33e-23
WBGene00004920	3.24429	1.17e-20
WBGene00020403	3.2435	4.15e-45
WBGene00006976	3.24288	4.24e-22
WBGene00021522	3.24012	2.55e-25
WBGene00020499	3.2399	5.63e-16
WBGene00000271	3.23881	4.08e-29
WBGene00016390	3.237	1.41e-16
WBGene00008670	3.23696	3.48e-28
WBGene00001483	3.23668	6.96e-16
WBGene00008318	3.23494	3.22e-16
WBGene00012964	3.23248	3.52e-21
WBGene00009113	3.23227	4.24e-46
WBGene00008878	3.2316	3.25e-41
WBGene00016701	3.22995	3.49e-29
WBGene00004458	3.22993	1.36e-42
WBGene00012767	3.22806	7.28e-27
WBGene00018239	3.22705	4.02e-13
WBGene00013591	3.22596	1.12e-43
WBGene00012828	3.22578	7.74e-11
WBGene00021759	3.22497	3e-11
WBGene00019295	3.22319	6.4e-26
WBGene00006392	3.22108	1.37e-21
WBGene00007333	3.22089	1.95e-30
WBGene00018963	3.21992	4.12e-28
WBGene00010542	3.21963	6.89e-11
WBGene00001860	3.21879	1.88e-36
WBGene00013144	3.21817	5.64e-31
WBGene00004272	3.2175	7.03e-21
WBGene00000896	3.21636	4.15e-22
WBGene00008641	3.21481	6.58e-18
WBGene00003136	3.21453	2e-24
WBGene00001229	3.21273	2.5e-28
WBGene00016443	3.21155	3.11e-19
WBGene00012769	3.21152	2.97e-39
WBGene00018302	3.21143	7.5e-13
WBGene00001161	3.21026	4.04e-31
WBGene00007971	3.20867	2.48e-22
WBGene00000880	3.2086	3.09e-21
WBGene00013447	3.20812	1.06e-18
WBGene00010814	3.20535	7.42e-19
WBGene00003082	3.20469	1.87e-19
WBGene00014075	3.20427	9.34e-28
WBGene00004302	3.20304	2.34e-36
WBGene00021857	3.20285	2.74e-35
WBGene00019121	3.20219	3.18e-23
WBGene00010676	3.20194	5.68e-27
WBGene00008405	3.20095	7.84e-25
WBGene00014209	3.19952	1.7e-37
WBGene00016844	3.19791	6.36e-24
WBGene00021844	3.19673	1.4e-20
WBGene00021901	3.19659	1.26e-24
WBGene00007043	3.1945	3.83e-13
WBGene00004244	3.19414	4.44e-37
WBGene00016245	3.19413	2.23e-15
WBGene00019698	3.194	1.19e-26
WBGene00022335	3.19389	2.51e-22
WBGene00010279	3.1937	5.87e-36
WBGene00003052	3.19327	1.11e-41
WBGene00006773	3.19098	1.29e-23
WBGene00017605	3.18957	8.69e-32
WBGene00020868	3.18908	3.9e-27
WBGene00013038	3.18899	8.86e-41
WBGene00001151	3.18686	3.09e-17
WBGene00016015	3.18608	1.6e-35
WBGene00019199	3.1857	1.12e-24
WBGene00003992	3.18508	8.35e-46
WBGene00003123	3.1843	9.89e-35
WBGene00020821	3.18418	3.98e-46
WBGene00012879	3.18283	9.54e-19
WBGene00013324	3.18262	4.57e-19
WBGene00018599	3.18254	1.01e-20
WBGene00000115	3.18206	9.64e-32
WBGene00018700	3.18135	4.13e-24
WBGene00007684	3.18103	2.75e-20
WBGene00022042	3.181	7.82e-37
WBGene00021460	3.18064	7.63e-30
WBGene00010263	3.17992	1.78e-46
WBGene00006542	3.17879	4.48e-27
WBGene00004918	3.17867	1.29e-26
WBGene00016449	3.17631	1.47e-16
WBGene00018901	3.17618	1.19e-19
WBGene00013558	3.17617	2.69e-31
WBGene00018124	3.17592	3.29e-34
WBGene00255594	3.17535	1e-31
WBGene00017916	3.17517	4.42e-23
WBGene00021868	3.17454	1.88e-24
WBGene00004888	3.17246	5.95e-33
WBGene00022762	3.17193	9.52e-18
WBGene00021508	3.17167	1e-11
WBGene00004298	3.17161	5.97e-26
WBGene00007144	3.17106	7.01e-22
WBGene00007731	3.1709	1.66e-10
WBGene00021826	3.1707	9.69e-23
WBGene00018015	3.16962	8.79e-22
WBGene00006709	3.16951	2.27e-07
WBGene00007092	3.16873	7.8e-38
WBGene00002229	3.16518	2.89e-42
WBGene00020111	3.16467	5.39e-26
WBGene00020441	3.16416	1.48e-17
WBGene00001689	3.16394	6.77e-37
WBGene00018638	3.16359	1.77e-21
WBGene00011636	3.16259	1.38e-27
WBGene00001431	3.16169	3.42e-27
WBGene00021638	3.16141	1.05e-17
WBGene00011410	3.16139	3.05e-25
WBGene00010579	3.16113	2.08e-33
WBGene00003413	3.15989	3.52e-30
WBGene00012562	3.15977	1.61e-30
WBGene00006729	3.15909	3.93e-14
WBGene00013094	3.15856	3.3e-23
WBGene00010006	3.15777	4.35e-20
WBGene00013156	3.15777	3.45e-39
WBGene00013598	3.15762	1.74e-14
WBGene00018088	3.15704	4.99e-14
WBGene00022678	3.15682	1.93e-30
WBGene00021815	3.15674	6.8e-15
WBGene00022836	3.15575	1.3e-13
WBGene00012558	3.15527	6.73e-18
WBGene00017163	3.15456	1.92e-24
WBGene00003926	3.15429	6.24e-26
WBGene00012697	3.15363	1.32e-22
WBGene00020389	3.15354	1.51e-28
WBGene00013095	3.15242	7.6e-22
WBGene00002994	3.1524	1.55e-34
WBGene00001514	3.15222	2.58e-35
WBGene00020172	3.15199	4.03e-25
WBGene00004704	3.15089	8.76e-29
WBGene00022051	3.14894	1.19e-13
WBGene00018362	3.14824	3.35e-32
WBGene00004699	3.14818	4.22e-30
WBGene00022881	3.14666	5.77e-14
WBGene00021595	3.14632	3.8e-36
WBGene00007927	3.1453	3.22e-17
WBGene00015754	3.14515	3.4e-35
WBGene00001983	3.14454	1.78e-28
WBGene00009452	3.14419	7.57e-22
WBGene00010141	3.14411	1.08e-11
WBGene00006988	3.14376	1.84e-25
WBGene00000804	3.1437	1.05e-16
WBGene00016167	3.14273	1.4e-18
WBGene00001007	3.14243	4.25e-29
WBGene00016412	3.14158	8.51e-28
WBGene00007499	3.14136	4.1e-20
WBGene00020348	3.1399	6.09e-19
WBGene00011464	3.13984	3.09e-37
WBGene00016236	3.13971	3.08e-33
WBGene00007587	3.13937	3.2e-32
WBGene00008781	3.13933	1.25e-33
WBGene00012097	3.13902	1.65e-35
WBGene00020392	3.13892	3.08e-40
WBGene00004891	3.13873	2.94e-21
WBGene00013224	3.13846	9.89e-14
WBGene00020716	3.13432	2.53e-13
WBGene00018071	3.13394	8.64e-09
WBGene00007352	3.13257	1.47e-41
WBGene00013096	3.13245	1.99e-25
WBGene00006446	3.1322	2.07e-30
WBGene00016002	3.13166	1.8e-25
WBGene00004824	3.13155	3.36e-25
WBGene00000846	3.13043	1.59e-16
WBGene00007135	3.12872	1.56e-19
WBGene00015941	3.12795	3.91e-22
WBGene00003241	3.12622	1.68e-27
WBGene00012694	3.1246	7.76e-16
WBGene00000206	3.12331	6.75e-20
WBGene00235206	3.12307	3.27e-14
WBGene00004338	3.12271	1.86e-20
WBGene00006492	3.12192	4.37e-17
WBGene00020932	3.12181	2.34e-28
WBGene00008385	3.12053	5.85e-39
WBGene00016353	3.11971	2.24e-09
WBGene00000496	3.11964	1.03e-24
WBGene00015815	3.11767	3.43e-19
WBGene00013728	3.11761	3.98e-19
WBGene00022970	3.11708	2.45e-15
WBGene00009661	3.11704	7.14e-31
WBGene00021784	3.11425	1.11e-23
WBGene00003421	3.11411	5.1e-34
WBGene00015809	3.11331	4.08e-26
WBGene00017769	3.11283	8.3e-31
WBGene00022783	3.11131	9.04e-16
WBGene00005153	3.11105	1.19e-15
WBGene00004873	3.11004	9.55e-28
WBGene00011411	3.1094	1.44e-14
WBGene00016139	3.10837	6.29e-26
WBGene00021295	3.10791	1.71e-17
WBGene00003133	3.10782	2.02e-34
WBGene00009284	3.10743	1.98e-33
WBGene00011687	3.10736	2.34e-17
WBGene00001030	3.10702	2.91e-38
WBGene00009267	3.10544	6.3e-29
WBGene00001085	3.10474	3.18e-34
WBGene00020461	3.10465	2.6e-29
WBGene00010159	3.10365	1.12e-14
WBGene00002196	3.10214	3.04e-28
WBGene00002000	3.10191	2.66e-30
WBGene00016621	3.09894	3.57e-10
WBGene00006499	3.09865	5.48e-34
WBGene00003367	3.09828	1.15e-28
WBGene00003009	3.09577	1.75e-24
WBGene00220199	3.09475	3.42e-11
WBGene00016045	3.09448	3.64e-20
WBGene00022269	3.09336	2.28e-25
WBGene00000761	3.0924	5.31e-28
WBGene00003157	3.09223	1.39e-31
WBGene00009045	3.0921	9.69e-20
WBGene00016173	3.0921	8.56e-32
WBGene00003923	3.09171	6.3e-26
WBGene00003184	3.0902	1.32e-15
WBGene00004738	3.09019	3.41e-32
WBGene00017317	3.08945	1.14e-27
WBGene00009127	3.08832	5.18e-28
WBGene00015525	3.08805	1.56e-28
WBGene00017162	3.08796	3.05e-26
WBGene00007644	3.08771	2.73e-09
WBGene00013380	3.08656	4.46e-17
WBGene00015975	3.08651	1.13e-15
WBGene00013441	3.08617	1.9e-26
WBGene00011538	3.08393	3.18e-25
WBGene00010785	3.08352	1.31e-43
WBGene00009179	3.0828	1.22e-17
WBGene00007730	3.08196	5.51e-09
WBGene00000550	3.08179	1.6e-32
WBGene00013178	3.07803	4.16e-14
WBGene00003210	3.07649	3.8e-35
WBGene00000519	3.07649	7.06e-21
WBGene00015235	3.07592	1.99e-14
WBGene00008995	3.07532	1.45e-22
WBGene00012030	3.07527	5.41e-27
WBGene00018783	3.07521	4.53e-25
WBGene00013024	3.07342	2.33e-13
WBGene00019013	3.07314	1.15e-33
WBGene00020935	3.07288	4.79e-31
WBGene00006968	3.07273	1.4e-18
WBGene00010758	3.0722	2.74e-24
WBGene00010036	3.07196	1.11e-11
WBGene00006888	3.07118	6.32e-36
WBGene00012104	3.07101	3e-18
WBGene00008877	3.06884	5.22e-13
WBGene00000274	3.06861	2.42e-33
WBGene00003790	3.06827	2.46e-27
WBGene00008452	3.06624	4.45e-21
WBGene00011032	3.06576	7.67e-23
WBGene00021381	3.06439	9.7e-17
WBGene00006944	3.06273	9.14e-27
WBGene00006512	3.0607	2.06e-27
WBGene00011819	3.06059	1.15e-40
WBGene00019877	3.05924	2.89e-33
WBGene00021563	3.05875	2.95e-20
WBGene00003789	3.05828	6.69e-39
WBGene00013223	3.05805	1.19e-31
WBGene00019323	3.05732	9.17e-33
WBGene00021514	3.05645	3.45e-13
WBGene00000099	3.0564	9.72e-25
WBGene00138717	3.05625	1.62e-09
WBGene00022722	3.05545	4.81e-28
WBGene00010616	3.0553	1.16e-14
WBGene00022702	3.05512	7.89e-12
WBGene00000276	3.05171	8.49e-29
WBGene00012205	3.05097	1.35e-17
WBGene00003676	3.04998	9.97e-29
WBGene00000816	3.04945	6.76e-22
WBGene00003156	3.04922	2.9e-29
WBGene00022463	3.04878	2.8e-23
WBGene00018998	3.04832	1.12e-22
WBGene00004504	3.04784	3.27e-30
WBGene00019808	3.04776	5.3e-15
WBGene00017757	3.04713	1.21e-17
WBGene00015191	3.04673	7.78e-11
WBGene00013131	3.0445	8.46e-11
WBGene00019766	3.04366	1.42e-26
WBGene00022169	3.0429	4.82e-18
WBGene00017064	3.04212	3.7e-25
WBGene00006474	3.04199	6.24e-20
WBGene00008857	3.04182	7.42e-30
WBGene00014123	3.04158	1.89e-23
WBGene00000122	3.04125	5.85e-23
WBGene00021208	3.04064	4.77e-12
WBGene00003228	3.04003	2.55e-15
WBGene00016318	3.03985	2.47e-23
WBGene00006383	3.03975	1.17e-32
WBGene00008151	3.0381	6.95e-20
WBGene00000208	3.03805	7.93e-16
WBGene00007555	3.03688	1.45e-18
WBGene00020462	3.03458	1.5e-24
WBGene00017830	3.03417	2.43e-22
WBGene00015816	3.03338	3.92e-30
WBGene00011532	3.0323	4.77e-16
WBGene00017797	3.03216	1.25e-33
WBGene00006061	3.03195	7.12e-17
WBGene00017273	3.03157	4.03e-21
WBGene00007433	3.03117	2.99e-36
WBGene00007042	3.03104	1.49e-22
WBGene00012376	3.03003	7.27e-21
WBGene00011272	3.02983	1.35e-15
WBGene00012650	3.02967	6.03e-27
WBGene00007223	3.02861	1.1e-18
WBGene00015450	3.02781	2.02e-15
WBGene00010281	3.02771	4.44e-32
WBGene00000532	3.02764	1.14e-28
WBGene00010828	3.02731	2.07e-13
WBGene00022203	3.02683	8.94e-37
WBGene00011747	3.02667	1.64e-19
WBGene00001598	3.02618	6.82e-42
WBGene00012293	3.02597	1.92e-11
WBGene00004214	3.02574	1.38e-27
WBGene00021035	3.02535	9.89e-09
WBGene00020763	3.02532	1.08e-23
WBGene00021395	3.02453	4.08e-23
WBGene00013177	3.02367	7.54e-23
WBGene00000293	3.02248	4.89e-23
WBGene00017435	3.02231	9.25e-31
WBGene00007277	3.02221	6.32e-20
WBGene00022296	3.0218	6.08e-22
WBGene00004086	3.02152	6.13e-15
WBGene00021810	3.02148	9.88e-31
WBGene00010557	3.02117	6.12e-29
WBGene00012386	3.02088	4.92e-30
WBGene00003836	3.02069	8.18e-12
WBGene00014243	3.02059	1.93e-30
WBGene00011815	3.01954	1.02e-15
WBGene00003949	3.01881	1.39e-23
WBGene00002072	3.0187	5.15e-16
WBGene00017816	3.01868	1.04e-25
WBGene00004047	3.01817	3.99e-31
WBGene00008107	3.01789	1.08e-37
WBGene00002074	3.0155	1.61e-38
WBGene00011323	3.01531	4.71e-28
WBGene00021924	3.01506	6.37e-25
WBGene00001332	3.0147	1.82e-23
WBGene00019275	3.01438	1.12e-19
WBGene00189981	3.01387	8.37e-07
WBGene00013161	3.01369	2.29e-11
WBGene00011311	3.01307	5.96e-23
WBGene00013239	3.01254	1.82e-21
WBGene00015331	3.01244	2.55e-29
WBGene00014114	3.01194	9.65e-28
WBGene00001092	3.01121	2.97e-25
WBGene00017981	3.01051	5.54e-37
WBGene00009122	3.01051	1.3e-34
WBGene00017920	3.01004	1.17e-35
WBGene00012110	3.00987	1.2e-20
WBGene00019543	3.00963	9.29e-28
WBGene00016564	3.00879	7.39e-13
WBGene00013677	3.00866	2.4e-25
WBGene00014113	3.00853	2.04e-24
WBGene00022737	3.00783	4.42e-15
WBGene00001023	3.00723	2.98e-25
WBGene00050937	3.00704	1.21e-10
WBGene00003791	3.00694	3.18e-29
WBGene00000872	3.0065	6.48e-37
WBGene00001225	3.00635	5.96e-27
WBGene00007709	3.00526	1.01e-23
WBGene00010437	3.00524	3.1e-12
WBGene00010913	3.00523	2.28e-10
WBGene00012997	3.00487	3.39e-09
WBGene00022738	3.00482	3.17e-30
WBGene00021854	3.00468	3.94e-17
WBGene00009219	3.00412	3.14e-08
WBGene00000874	3.00389	2e-31
WBGene00020679	3.00349	2.05e-30
WBGene00013267	3.00317	1.54e-19
WBGene00008404	3.00252	1.08e-24
WBGene00006713	3.00247	1.8e-21
WBGene00009286	3.00076	1.24e-18
WBGene00003132	3.00007	3.3e-26
WBGene00011734	2.99852	6.35e-24
WBGene00000197	2.99778	5.61e-40
WBGene00021686	2.99679	1.26e-21
WBGene00014120	2.99634	1.71e-23
WBGene00018285	2.9962	6.74e-35
WBGene00001653	2.9954	8.13e-23
WBGene00013737	2.99292	6.96e-16
WBGene00004452	2.99054	2.29e-28
WBGene00012658	2.99031	3.13e-07
WBGene00004339	2.98929	1.6e-23
WBGene00001427	2.98876	2.57e-29
WBGene00019353	2.98856	1.77e-17
WBGene00009145	2.9879	2.37e-13
WBGene00012692	2.9876	1.45e-29
WBGene00000865	2.98636	6e-25
WBGene00017827	2.98572	2.35e-23
WBGene00007024	2.98554	7.79e-23
WBGene00018866	2.98543	2.82e-32
WBGene00044131	2.98538	1.24e-07
WBGene00017855	2.98532	4.69e-23
WBGene00044916	2.98474	4.35e-20
WBGene00017132	2.98408	5.38e-14
WBGene00021986	2.98344	2.16e-17
WBGene00004190	2.98317	3.73e-15
WBGene00015023	2.98172	7.27e-22
WBGene00015160	2.98166	5.59e-21
WBGene00006698	2.98014	1.16e-22
WBGene00013550	2.9796	1.16e-13
WBGene00003063	2.97807	3.7e-31
WBGene00006977	2.97783	8.54e-24
WBGene00011044	2.97699	1.3e-16
WBGene00022473	2.97696	2.48e-19
WBGene00017989	2.97668	1.01e-29
WBGene00009441	2.97662	8.11e-13
WBGene00008380	2.97575	4.08e-23
WBGene00010626	2.97569	2.76e-29
WBGene00007602	2.97482	5.13e-18
WBGene00001748	2.97441	3.12e-34
WBGene00009173	2.97352	1.42e-19
WBGene00011601	2.97267	1.84e-20
WBGene00004273	2.97207	1.62e-17
WBGene00010227	2.97105	1.61e-08
WBGene00015677	2.9704	4.98e-22
WBGene00001595	2.97028	1.49e-34
WBGene00001972	2.97028	6.24e-23
WBGene00017895	2.96969	4.81e-28
WBGene00019465	2.96967	2.07e-14
WBGene00010478	2.96904	6.22e-33
WBGene00008418	2.96874	1.77e-25
WBGene00007824	2.96759	1.24e-17
WBGene00011350	2.96732	2e-14
WBGene00000863	2.96702	2.78e-29
WBGene00003220	2.96561	4.79e-21
WBGene00011600	2.96478	1.3e-16
WBGene00019241	2.9642	6.34e-25
WBGene00010193	2.96408	4.67e-09
WBGene00006704	2.96403	6.44e-33
WBGene00017347	2.96329	7.24e-21
WBGene00016750	2.963	4.41e-14
WBGene00022149	2.96263	4.3e-26
WBGene00000377	2.96059	2.34e-28
WBGene00018635	2.95807	2.5e-17
WBGene00006489	2.9577	3.72e-20
WBGene00007145	2.9572	2.47e-16
WBGene00004043	2.95695	2.78e-32
WBGene00004268	2.95641	1.44e-18
WBGene00006735	2.95613	5.05e-17
WBGene00021014	2.95606	2.88e-34
WBGene00015499	2.95561	6.57e-26
WBGene00006540	2.95552	1.49e-21
WBGene00002335	2.95542	3.97e-25
WBGene00017929	2.95493	3.43e-17
WBGene00004279	2.95404	1.26e-13
WBGene00008456	2.95301	5.14e-11
WBGene00003821	2.95241	1.7e-22
WBGene00008338	2.95224	3.35e-23
WBGene00008458	2.9507	3.71e-11
WBGene00017360	2.94985	8.54e-09
WBGene00022703	2.94947	1.75e-22
WBGene00001423	2.94937	1.18e-33
WBGene00010990	2.94873	6.23e-28
WBGene00009559	2.94819	4.19e-18
WBGene00011061	2.94816	4.46e-32
WBGene00007882	2.9481	9.21e-33
WBGene00003395	2.94797	2.85e-08
WBGene00017738	2.9479	1.97e-22
WBGene00018595	2.94739	3.18e-08
WBGene00003805	2.94582	3.52e-19
WBGene00007505	2.94575	3.66e-36
WBGene00021425	2.94557	5.96e-17
WBGene00003785	2.94555	1.23e-31
WBGene00015296	2.94546	2.32e-18
WBGene00010911	2.9451	4.73e-20
WBGene00021351	2.94502	1.39e-27
WBGene00017356	2.94489	1.54e-14
WBGene00016452	2.9444	5.02e-12
WBGene00018316	2.94412	1.9e-27
WBGene00007637	2.94381	2.95e-19
WBGene00007109	2.94346	6.66e-31
WBGene00004322	2.94328	7.7e-23
WBGene00017078	2.9431	1.17e-12
WBGene00000143	2.94254	4.63e-17
WBGene00001228	2.94164	9.46e-30
WBGene00018612	2.94152	1.56e-28
WBGene00008887	2.94152	1.15e-23
WBGene00008710	2.94111	3.39e-26
WBGene00008546	2.94087	3.75e-16
WBGene00004185	2.94063	4.52e-19
WBGene00013361	2.93917	2.3e-16
WBGene00000520	2.93874	4.96e-13
WBGene00004042	2.93847	1.24e-37
WBGene00013605	2.93835	3.92e-13
WBGene00255595	2.93762	3.02e-08
WBGene00003783	2.93721	1.08e-13
WBGene00219803	2.93684	2.49e-13
WBGene00016249	2.93674	1.74e-19
WBGene00008143	2.93653	6.39e-16
WBGene00000508	2.93604	1.9e-34
WBGene00013253	2.93595	1.47e-20
WBGene00018474	2.93566	2.13e-22
WBGene00004387	2.93565	6.27e-18
WBGene00010807	2.9352	2.15e-25
WBGene00010882	2.93519	7.47e-13
WBGene00014016	2.93456	4.83e-13
WBGene00015557	2.93412	5.48e-33
WBGene00007008	2.9329	1.58e-24
WBGene00018961	2.93245	1.43e-10
WBGene00012371	2.93187	2.77e-07
WBGene00219826	2.93165	2.11e-09
WBGene00021733	2.93162	1.7e-17
WBGene00001094	2.93158	5.38e-22
WBGene00195093	2.93126	1.58e-23
WBGene00003927	2.93101	4.79e-17
WBGene00000390	2.92999	1.85e-22
WBGene00022360	2.92945	6.74e-27
WBGene00001041	2.92889	2.36e-17
WBGene00010941	2.92887	4.94e-25
WBGene00011975	2.92854	5.56e-21
WBGene00012342	2.92827	3.66e-27
WBGene00022092	2.92673	1.64e-15
WBGene00007645	2.92591	4.04e-22
WBGene00002002	2.92516	3.53e-13
WBGene00008362	2.92488	6.75e-18
WBGene00045192	2.92428	1.71e-24
WBGene00020234	2.92355	1.04e-25
WBGene00001002	2.9235	6.67e-21
WBGene00021736	2.92238	2.17e-19
WBGene00014078	2.92206	3.09e-17
WBGene00007617	2.9204	1.16e-20
WBGene00010280	2.92007	1.36e-33
WBGene00000818	2.91991	7.98e-21
WBGene00009944	2.9191	2.21e-17
WBGene00013160	2.9182	4.19e-21
WBGene00017742	2.91787	1.57e-09
WBGene00003924	2.91556	8.06e-18
WBGene00012714	2.91448	5.7e-30
WBGene00022035	2.91348	2.18e-13
WBGene00014017	2.91331	6.63e-11
WBGene00001497	2.91252	3.9e-23
WBGene00006373	2.91173	2.12e-21
WBGene00015405	2.91145	9.43e-17
WBGene00013344	2.91014	3.44e-10
WBGene00010908	2.90994	1.43e-27
WBGene00000151	2.90929	1.5e-17
WBGene00021934	2.90925	1.18e-24
WBGene00002077	2.90925	3.04e-31
WBGene00021545	2.90897	1.49e-25
WBGene00021945	2.90874	8.73e-24
WBGene00012738	2.90841	1.17e-19
WBGene00016151	2.90838	1.29e-24
WBGene00006379	2.9061	1.84e-22
WBGene00021757	2.9053	9.98e-15
WBGene00016509	2.90527	2.13e-25
WBGene00022850	2.90294	1.52e-12
WBGene00011775	2.90273	9.13e-29
WBGene00009004	2.90248	4.42e-13
WBGene00019836	2.90153	1.9e-22
WBGene00021534	2.90142	3.43e-26
WBGene00007199	2.90074	1.86e-10
WBGene00018898	2.90051	2.93e-36
WBGene00000765	2.90024	5.4e-20
WBGene00015744	2.8993	1.02e-08
WBGene00003390	2.89792	4.68e-18
WBGene00016202	2.89789	5.49e-29
WBGene00008429	2.89764	4.43e-25
WBGene00009365	2.89728	3.55e-29
WBGene00010015	2.89659	5.97e-23
WBGene00000205	2.89604	5.23e-14
WBGene00015313	2.89483	3.4e-23
WBGene00000209	2.89416	5.64e-15
WBGene00001749	2.89382	4.3e-16
WBGene00015133	2.89361	1.22e-21
WBGene00004505	2.89317	9.36e-28
WBGene00014083	2.89147	3.2e-17
WBGene00010260	2.89128	5.14e-32
WBGene00021132	2.89082	6.92e-14
WBGene00011722	2.89033	2.25e-25
WBGene00010042	2.88893	2.16e-22
WBGene00044431	2.88833	2.57e-09
WBGene00012730	2.8882	1.36e-29
WBGene00013434	2.88819	1.05e-17
WBGene00016836	2.88789	1.81e-23
WBGene00019807	2.88781	2.23e-20
WBGene00014012	2.88769	1.1e-22
WBGene00004463	2.88731	3.49e-26
WBGene00007001	2.8873	6.28e-21
WBGene00017261	2.88687	2.46e-25
WBGene00019630	2.88662	9.33e-08
WBGene00020412	2.88662	1.54e-19
WBGene00014011	2.88553	2.69e-17
WBGene00004874	2.88404	6.51e-29
WBGene00013256	2.88398	9.75e-18
WBGene00001027	2.88369	8.5e-21
WBGene00009648	2.88318	8.11e-12
WBGene00012496	2.88284	4.59e-20
WBGene00014124	2.8826	1.4e-24
WBGene00018679	2.88179	3.8e-12
WBGene00016387	2.88161	3.16e-13
WBGene00010905	2.88002	6.22e-11
WBGene00007184	2.87935	8.26e-27
WBGene00017269	2.87883	2.96e-17
WBGene00020549	2.87839	2.94e-24
WBGene00021334	2.87833	1.59e-18
WBGene00002238	2.8781	6.05e-28
WBGene00019883	2.87754	4.52e-35
WBGene00015468	2.87681	1.37e-22
WBGene00021367	2.87634	1.32e-20
WBGene00011038	2.8763	3.81e-11
WBGene00012423	2.87619	1.08e-20
WBGene00002297	2.87589	5.37e-28
WBGene00007412	2.87579	1.89e-17
WBGene00009477	2.87509	3.93e-22
WBGene00011146	2.87455	9.43e-24
WBGene00016989	2.87445	3.09e-12
WBGene00002130	2.87334	2.31e-09
WBGene00009542	2.87316	2.49e-34
WBGene00009994	2.87285	1.02e-16
WBGene00021714	2.87267	2.93e-17
WBGene00008166	2.87154	2.05e-30
WBGene00007329	2.87151	4.53e-26
WBGene00013258	2.87143	2.25e-13
WBGene00007627	2.87124	1.33e-14
WBGene00007561	2.87077	4.98e-19
WBGene00006856	2.87015	6.7e-25
WBGene00000466	2.86974	1.02e-17
WBGene00007625	2.86837	5.32e-15
WBGene00219738	2.86777	8.86e-12
WBGene00012931	2.8675	1.56e-08
WBGene00012950	2.86723	1.05e-15
WBGene00009211	2.8671	6.56e-20
WBGene00012645	2.86696	5.36e-12
WBGene00015806	2.86674	7.36e-27
WBGene00013151	2.86653	8.62e-10
WBGene00010306	2.86615	2.77e-22
WBGene00007111	2.86605	4.42e-24
WBGene00004239	2.86526	2.95e-19
WBGene00000498	2.86503	3.45e-23
WBGene00000199	2.86396	7.48e-17
WBGene00022253	2.86382	1.92e-25
WBGene00000537	2.86298	8.93e-17
WBGene00022832	2.86204	6.06e-16
WBGene00020422	2.86161	4.17e-20
WBGene00009084	2.8615	1.84e-26
WBGene00018769	2.86021	5.02e-23
WBGene00011688	2.86021	4.35e-15
WBGene00009103	2.85964	3.28e-24
WBGene00012469	2.85958	6.08e-18
WBGene00008053	2.85885	4.5e-30
WBGene00021133	2.85791	1.4e-17
WBGene00002275	2.85768	4.78e-24
WBGene00003825	2.85734	8.5e-19
WBGene00003994	2.85732	2.68e-34
WBGene00016606	2.85693	2.78e-14
WBGene00004324	2.85615	4.71e-20
WBGene00021697	2.8557	1.94e-28
WBGene00013268	2.85551	4.23e-17
WBGene00006497	2.85496	2.51e-31
WBGene00011507	2.85434	4.25e-32
WBGene00015943	2.85362	1.29e-23
WBGene00006414	2.85297	9.3e-25
WBGene00000182	2.85205	2.79e-31
WBGene00015001	2.85177	5.74e-08
WBGene00022117	2.85164	5.39e-18
WBGene00003953	2.85146	1.32e-16
WBGene00006374	2.85114	4.04e-12
WBGene00016392	2.84989	1.59e-21
WBGene00000080	2.84967	2.56e-22
WBGene00003130	2.84921	1.47e-22
WBGene00006405	2.84917	3.62e-24
WBGene00004343	2.84883	2.21e-25
WBGene00012245	2.84868	3.36e-16
WBGene00014232	2.84797	2e-18
WBGene00000987	2.84745	3.56e-18
WBGene00008968	2.84725	1.18e-18
WBGene00003787	2.84678	3.65e-22
WBGene00009456	2.84664	6.52e-17
WBGene00021789	2.84646	3.14e-21
WBGene00009673	2.84564	4.11e-10
WBGene00002985	2.84553	4.12e-18
WBGene00018159	2.84547	7.43e-11
WBGene00001513	2.84488	1.82e-24
WBGene00017699	2.84474	1.08e-25
WBGene00016129	2.84436	2.55e-13
WBGene00012896	2.84426	1.33e-31
WBGene00003036	2.84394	2.31e-19
WBGene00012369	2.84393	9.48e-16
WBGene00015486	2.84307	1.18e-25
WBGene00017237	2.84197	1.26e-22
WBGene00017313	2.84168	1.1e-22
WBGene00009124	2.84042	3.86e-20
WBGene00019120	2.84007	2.34e-16
WBGene00009287	2.83959	6.16e-12
WBGene00015233	2.83944	7.55e-12
WBGene00006613	2.83934	2.05e-21
WBGene00022791	2.83896	1.76e-09
WBGene00019747	2.83814	3.28e-27
WBGene00011959	2.83686	2.56e-24
WBGene00004980	2.83674	6.08e-29
WBGene00000473	2.83639	7.67e-24
WBGene00014022	2.8357	2.53e-14
WBGene00044008	2.83559	1.31e-14
WBGene00022718	2.83526	1.39e-19
WBGene00011503	2.83492	2.61e-18
WBGene00001973	2.8334	7.45e-24
WBGene00020031	2.83311	5.42e-18
WBGene00003947	2.83167	3.35e-24
WBGene00020629	2.83107	6.7e-23
WBGene00006473	2.8307	6.63e-15
WBGene00008733	2.83066	1.3e-21
WBGene00021376	2.8294	6.03e-09
WBGene00004028	2.82929	1.21e-15
WBGene00003829	2.82906	3.8e-28
WBGene00012458	2.82824	7.43e-21
WBGene00001683	2.82807	1.07e-20
WBGene00012148	2.82785	6.18e-17
WBGene00011195	2.82733	4.21e-21
WBGene00010439	2.82656	9.27e-19
WBGene00003401	2.82447	2.89e-22
WBGene00000981	2.82446	5.23e-07
WBGene00010912	2.82344	4.75e-29
WBGene00005014	2.82331	2.36e-10
WBGene00007100	2.82287	3.91e-22
WBGene00013231	2.82272	4.46e-10
WBGene00003905	2.82234	6.43e-29
WBGene00019771	2.82224	3.57e-19
WBGene00021486	2.82184	9.94e-26
WBGene00012390	2.82183	2.22e-09
WBGene00010909	2.82114	6.58e-11
WBGene00008948	2.82112	1.03e-24
WBGene00012935	2.82062	9.75e-11
WBGene00016740	2.82058	1.29e-18
WBGene00021832	2.81939	1.05e-18
WBGene00018835	2.81921	2.66e-12
WBGene00021956	2.81867	1.11e-18
WBGene00015915	2.81861	4.22e-15
WBGene00006993	2.81852	1.32e-22
WBGene00022785	2.81796	3.68e-21
WBGene00020093	2.81763	7.89e-12
WBGene00011240	2.8172	2.89e-33
WBGene00011047	2.81596	1.23e-26
WBGene00004391	2.81575	1.71e-23
WBGene00017800	2.81568	5.4e-25
WBGene00003214	2.81475	1.57e-26
WBGene00011034	2.81436	5.82e-15
WBGene00011270	2.81317	1.26e-22
WBGene00005025	2.81296	5.23e-07
WBGene00007917	2.81273	6.94e-13
WBGene00003475	2.81242	2.66e-19
WBGene00021795	2.81175	1.02e-11
WBGene00000202	2.81138	1.18e-09
WBGene00000292	2.81067	1.65e-14
WBGene00006324	2.80994	3.34e-17
WBGene00002191	2.80796	1.97e-22
WBGene00008148	2.80709	6.05e-15
WBGene00023191	2.80684	4.5e-16
WBGene00018934	2.80639	8.09e-13
WBGene00016739	2.80613	5.32e-23
WBGene00009881	2.80597	8.81e-19
WBGene00015297	2.8054	1.64e-21
WBGene00194707	2.80528	2.31e-13
WBGene00000418	2.80396	6.45e-19
WBGene00020316	2.80361	5.29e-15
WBGene00001571	2.80347	1.92e-26
WBGene00004027	2.80298	1.24e-09
WBGene00013128	2.80208	1.37e-09
WBGene00044069	2.80157	2.37e-16
WBGene00000836	2.80127	1.1e-23
WBGene00008440	2.80119	5.06e-10
WBGene00004501	2.80068	3e-20
WBGene00017062	2.80062	5.43e-17
WBGene00018678	2.79823	4.42e-15
WBGene00007922	2.79795	1.58e-15
WBGene00020286	2.79745	1.43e-07
WBGene00004759	2.79623	9.39e-18
WBGene00021749	2.79595	2.41e-14
WBGene00003391	2.79583	5.01e-15
WBGene00021613	2.7956	8.48e-21
WBGene00013652	2.79536	2.43e-12
WBGene00011638	2.79506	5.3e-33
WBGene00012206	2.79502	1.62e-10
WBGene00007757	2.79381	2.28e-10
WBGene00018674	2.79371	2.35e-13
WBGene00011608	2.7937	1.89e-34
WBGene00003901	2.79328	3.47e-26
WBGene00009346	2.79321	3.1e-09
WBGene00003925	2.79231	2.21e-22
WBGene00020399	2.79167	2.13e-18
WBGene00004217	2.79156	6.58e-18
WBGene00003158	2.79139	7.57e-25
WBGene00008361	2.79117	4.39e-24
WBGene00015207	2.7908	2.92e-16
WBGene00007023	2.79014	1.52e-22
WBGene00001829	2.78966	1.86e-29
WBGene00009163	2.78781	6.89e-17
WBGene00003576	2.78659	1.94e-17
WBGene00010351	2.78633	2.71e-29
WBGene00002046	2.7863	2.07e-14
WBGene00010038	2.78587	5.2e-16
WBGene00022053	2.78418	4.22e-12
WBGene00011528	2.78364	4.3e-10
WBGene00012315	2.7815	3.47e-17
WBGene00010044	2.78004	8.3e-15
WBGene00000410	2.78	8.1e-26
WBGene00004178	2.77969	2.25e-37
WBGene00017607	2.77909	1.11e-18
WBGene00001584	2.77876	4.38e-21
WBGene00010732	2.77804	7.53e-21
WBGene00000158	2.77664	3.06e-22
WBGene00003777	2.77647	1.62e-26
WBGene00009580	2.77634	1.23e-11
WBGene00011807	2.77616	6.45e-19
WBGene00010875	2.77614	7.1e-12
WBGene00015091	2.77613	5.8e-23
WBGene00011248	2.77522	1.34e-12
WBGene00003804	2.77512	1.05e-19
WBGene00009140	2.77493	4.51e-12
WBGene00000423	2.77461	4.58e-12
WBGene00018099	2.77414	1.09e-16
WBGene00012858	2.77384	5.38e-12
WBGene00022056	2.77371	7.99e-11
WBGene00000996	2.77365	5.11e-12
WBGene00010231	2.77277	1.79e-18
WBGene00009276	2.77223	1.27e-22
WBGene00010846	2.77166	1.12e-08
WBGene00009563	2.77111	7.14e-17
WBGene00019509	2.77061	9.3e-17
WBGene00009734	2.76918	7.62e-11
WBGene00013419	2.76906	7.7e-14
WBGene00001834	2.76799	1.81e-24
WBGene00195151	2.76765	5.03e-09
WBGene00007185	2.76733	1.25e-08
WBGene00018923	2.76723	1.27e-13
WBGene00011875	2.76714	1.19e-13
WBGene00021856	2.76651	2.27e-18
WBGene00002148	2.76631	1.38e-21
WBGene00020036	2.76587	4.26e-16
WBGene00017774	2.76583	4.98e-28
WBGene00008740	2.76323	2.2e-33
WBGene00007880	2.76308	8.94e-12
WBGene00013994	2.76278	1.3e-21
WBGene00013260	2.76247	7.75e-18
WBGene00004882	2.76242	1.25e-12
WBGene00019221	2.76232	7.82e-14
WBGene00018897	2.76212	6.16e-15
WBGene00010631	2.76183	2.94e-23
WBGene00002214	2.76149	2.31e-21
WBGene00007785	2.76129	9.64e-24
WBGene00013014	2.76126	1.66e-15
WBGene00000249	2.76015	1.9e-08
WBGene00020779	2.75987	2.73e-12
WBGene00007201	2.75924	1.71e-10
WBGene00011729	2.75878	8.52e-32
WBGene00019118	2.75857	7.06e-22
WBGene00008503	2.7583	3.47e-34
WBGene00006804	2.75677	2.17e-15
WBGene00003020	2.75632	3.67e-25
WBGene00000411	2.756	5.11e-16
WBGene00002244	2.75543	2.15e-25
WBGene00007048	2.7554	3.49e-29
WBGene00003508	2.75524	6.62e-29
WBGene00003393	2.75515	2.64e-23
WBGene00013727	2.75322	3.17e-29
WBGene00004333	2.75273	7.35e-25
WBGene00019715	2.75036	5.9e-25
WBGene00004385	2.75021	2.43e-23
WBGene00020647	2.74939	3.02e-11
WBGene00012150	2.74868	1.89e-12
WBGene00019457	2.74857	1.64e-13
WBGene00022532	2.74835	1.38e-08
WBGene00007194	2.74834	4.9e-15
WBGene00021756	2.74772	4.25e-09
WBGene00001061	2.74722	3.3e-19
WBGene00012762	2.74718	9.5e-22
WBGene00006515	2.74704	8.04e-12
WBGene00012316	2.7461	5.98e-20
WBGene00003952	2.74458	2.17e-17
WBGene00017749	2.74455	6.93e-18
WBGene00000386	2.74427	7.42e-23
WBGene00021555	2.74398	2.35e-32
WBGene00011939	2.74362	2.26e-23
WBGene00018090	2.74343	3.43e-17
WBGene00012740	2.74285	1.98e-13
WBGene00002083	2.74264	9.51e-23
WBGene00021689	2.74243	2.54e-15
WBGene00014058	2.74203	5.02e-17
WBGene00008082	2.74047	1.48e-10
WBGene00016409	2.73992	4.86e-14
WBGene00011281	2.73992	2.55e-21
WBGene00002202	2.73906	3.15e-27
WBGene00004304	2.73904	2.31e-22
WBGene00012221	2.739	7.43e-10
WBGene00014218	2.73741	9.48e-17
WBGene00003392	2.73591	5.83e-26
WBGene00016816	2.73572	2.33e-13
WBGene00008061	2.73505	6.08e-25
WBGene00003961	2.73461	2.77e-19
WBGene00016113	2.73391	9.49e-26
WBGene00012188	2.73361	1.12e-16
WBGene00020717	2.73359	5.29e-15
WBGene00001686	2.733	2.45e-18
WBGene00010677	2.73241	7e-27
WBGene00006723	2.73179	3.09e-10
WBGene00020447	2.73168	4.66e-19
WBGene00012187	2.73149	2.96e-09
WBGene00002850	2.73116	1.82e-29
WBGene00001043	2.72893	4.12e-15
WBGene00000265	2.72883	5.78e-17
WBGene00008344	2.72837	7.51e-10
WBGene00045433	2.72808	1e-18
WBGene00008682	2.72799	2.57e-22
WBGene00022378	2.72754	1.37e-18
WBGene00010922	2.72728	6.74e-08
WBGene00018890	2.72624	1.81e-20
WBGene00015101	2.72621	1.46e-10
WBGene00013405	2.72553	1.88e-13
WBGene00006577	2.72466	1.17e-21
WBGene00017924	2.72458	8.68e-08
WBGene00016811	2.72441	3.69e-08
WBGene00015630	2.72433	1.4e-12
WBGene00008399	2.72244	4.69e-32
WBGene00015011	2.72172	4.69e-15
WBGene00018046	2.72157	6.35e-10
WBGene00009176	2.72125	1.09e-08
WBGene00015635	2.7212	3.93e-18
WBGene00000097	2.72111	2.21e-13
WBGene00019800	2.7206	4.33e-11
WBGene00249808	2.72057	1.22e-10
WBGene00012802	2.72054	2.09e-27
WBGene00011123	2.71911	3.01e-09
WBGene00005010	2.71905	5.08e-21
WBGene00014139	2.71905	2.29e-13
WBGene00022350	2.71802	2.19e-20
WBGene00011758	2.71794	1.73e-20
WBGene00015102	2.71665	2.05e-14
WBGene00020115	2.71645	3.54e-20
WBGene00013219	2.71615	1e-16
WBGene00001974	2.71595	2.55e-21
WBGene00045175	2.71572	3.56e-08
WBGene00020819	2.71529	7.36e-13
WBGene00007712	2.71516	3.27e-11
WBGene00001971	2.71476	1.96e-19
WBGene00015807	2.71342	8.74e-16
WBGene00009065	2.71251	9.38e-25
WBGene00016148	2.71201	4.95e-20
WBGene00002889	2.71132	2.19e-28
WBGene00001209	2.71119	1.77e-28
WBGene00021644	2.70978	5e-20
WBGene00006395	2.70941	7.3e-08
WBGene00003080	2.70934	4.49e-09
WBGene00020783	2.7086	7.11e-09
WBGene00020089	2.70795	1.17e-09
WBGene00012167	2.70763	1.5e-13
WBGene00000507	2.70604	4.17e-15
WBGene00016140	2.70565	2.41e-29
WBGene00022381	2.70559	5.2e-09
WBGene00003993	2.70545	1.69e-14
WBGene00043060	2.70522	5.46e-11
WBGene00015349	2.70496	1.14e-14
WBGene00001087	2.70413	3.49e-23
WBGene00000875	2.70413	1.9e-28
WBGene00008459	2.70397	5.79e-08
WBGene00009920	2.70394	1.85e-18
WBGene00009050	2.7034	2.39e-23
WBGene00013214	2.70334	6.98e-17
WBGene00019801	2.70295	2.58e-15
WBGene00000817	2.7026	2.79e-16
WBGene00013610	2.70233	5.02e-18
WBGene00004031	2.70205	2.22e-19
WBGene00013758	2.70153	2.04e-17
WBGene00020274	2.70124	1.27e-14
WBGene00007028	2.701	3.94e-29
WBGene00009254	2.70093	6.29e-23
WBGene00013709	2.70088	5.76e-15
WBGene00021058	2.70086	1.18e-14
WBGene00017005	2.70001	1.14e-12
WBGene00013360	2.69981	4.99e-20
WBGene00012166	2.69964	2.43e-12
WBGene00016601	2.69907	5.98e-21
WBGene00007603	2.69902	1.5e-14
WBGene00003827	2.69829	1.32e-20
WBGene00004886	2.69737	2.3e-13
WBGene00003921	2.6972	2.51e-14
WBGene00007171	2.69718	1.35e-15
WBGene00011482	2.69718	2.81e-10
WBGene00019217	2.69658	7.5e-23
WBGene00000976	2.69608	1.53e-13
WBGene00044321	2.69507	2.32e-19
WBGene00012105	2.69478	5.17e-15
WBGene00013261	2.69401	2.81e-08
WBGene00013551	2.69216	7.13e-11
WBGene00003164	2.69122	1.97e-13
WBGene00009924	2.69022	5.46e-22
WBGene00009285	2.69012	8.22e-29
WBGene00008774	2.68927	6.9e-15
WBGene00011408	2.68916	1.83e-14
WBGene00011814	2.6887	2.47e-11
WBGene00022025	2.68854	6.09e-09
WBGene00016411	2.68677	4.02e-11
WBGene00014176	2.68656	3.77e-18
WBGene00001747	2.68579	7.18e-22
WBGene00008514	2.68569	6.45e-19
WBGene00022368	2.68547	4.57e-17
WBGene00011511	2.6854	3.45e-18
WBGene00019219	2.68531	1.52e-14
WBGene00012718	2.68512	9.72e-14
WBGene00008349	2.6833	3.16e-11
WBGene00011664	2.68313	2.43e-12
WBGene00010363	2.68304	8.94e-21
WBGene00007493	2.68241	1.36e-18
WBGene00001629	2.68186	3.44e-17
WBGene00004467	2.68174	8.41e-25
WBGene00011051	2.68151	3.77e-23
WBGene00019402	2.68135	9.27e-14
WBGene00004167	2.68002	9.24e-25
WBGene00007186	2.67986	2.8e-18
WBGene00003504	2.67889	3.8e-28
WBGene00001224	2.6787	8.2e-16
WBGene00011036	2.67849	1.13e-16
WBGene00001352	2.67763	6.03e-24
WBGene00022488	2.67759	1.34e-15
WBGene00004404	2.67662	2.38e-07
WBGene00002025	2.67651	2.15e-29
WBGene00017137	2.67641	3.15e-13
WBGene00002879	2.67609	3.39e-29
WBGene00021363	2.67302	3.09e-13
WBGene00003794	2.67215	5.8e-26
WBGene00015813	2.66857	4.49e-18
WBGene00022281	2.66573	1.68e-21
WBGene00010061	2.66567	2.37e-19
WBGene00019002	2.66564	3.81e-22
WBGene00003797	2.66549	1.98e-19
WBGene00003559	2.66516	1.05e-24
WBGene00009172	2.66411	5.46e-11
WBGene00009553	2.66404	8.73e-15
WBGene00022059	2.6634	7.85e-19
WBGene00007436	2.66289	1.04e-17
WBGene00011604	2.66283	1.68e-27
WBGene00011605	2.66097	4.88e-25
WBGene00002061	2.66027	1.53e-17
WBGene00020437	2.65981	1.14e-22
WBGene00022458	2.6597	7.89e-18
WBGene00007504	2.65933	8.14e-22
WBGene00000962	2.6582	1.37e-29
WBGene00017750	2.65687	2.74e-11
WBGene00016608	2.65588	3.59e-11
WBGene00219979	2.6555	1.37e-06
WBGene00003073	2.65411	5.86e-22
WBGene00016342	2.65406	7.03e-09
WBGene00018831	2.65365	4.21e-10
WBGene00019711	2.65304	3.98e-16
WBGene00006996	2.65303	1.77e-16
WBGene00022603	2.65273	6.01e-23
WBGene00002363	2.65215	9.62e-25
WBGene00018849	2.65165	2.87e-29
WBGene00020171	2.65144	8.51e-22
WBGene00002064	2.65138	8.56e-25
WBGene00014019	2.65114	5.23e-10
WBGene00013407	2.65094	1.13e-14
WBGene00006937	2.65087	4.88e-12
WBGene00009915	2.64991	1.63e-11
WBGene00001017	2.64972	2.46e-26
WBGene00018149	2.64958	2.75e-10
WBGene00009521	2.64868	1.63e-18
WBGene00077732	2.64844	9.53e-09
WBGene00008079	2.64823	3.63e-11
WBGene00003865	2.64796	1.5e-07
WBGene00018132	2.64783	1.15e-11
WBGene00000885	2.64756	1.81e-14
WBGene00009439	2.64752	1.21e-09
WBGene00003592	2.64713	2.88e-23
WBGene00003246	2.64706	8.95e-09
WBGene00012674	2.64705	1.51e-09
WBGene00021444	2.64698	1.27e-17
WBGene00008766	2.64672	7.11e-09
WBGene00003479	2.64648	2.55e-09
WBGene00014023	2.64593	8.12e-20
WBGene00020762	2.64507	5.27e-21
WBGene00006638	2.64502	5.63e-16
WBGene00018867	2.64159	1.97e-06
WBGene00018827	2.64136	5.94e-11
WBGene00022794	2.64099	1.65e-17
WBGene00010502	2.6401	3.46e-15
WBGene00016794	2.63911	1.54e-15
WBGene00008729	2.63769	3.72e-17
WBGene00009987	2.63744	4.42e-09
WBGene00015974	2.6369	2.1e-13
WBGene00018830	2.63673	7.66e-11
WBGene00013530	2.63658	3.88e-17
WBGene00002696	2.63603	1.01e-14
WBGene00021662	2.63574	6.27e-30
WBGene00000837	2.63543	6.22e-22
WBGene00019276	2.63521	1.51e-14
WBGene00007972	2.63492	1.47e-15
WBGene00007016	2.6344	5.94e-20
WBGene00008412	2.63345	6.65e-16
WBGene00022883	2.63273	7.42e-10
WBGene00003928	2.6316	5.8e-20
WBGene00011193	2.63114	2e-06
WBGene00022021	2.63108	2.35e-22
WBGene00022862	2.6303	1.55e-09
WBGene00013792	2.63029	1.75e-15
WBGene00000378	2.62956	1.77e-23
WBGene00001016	2.62879	6.85e-22
WBGene00006734	2.62805	2.93e-21
WBGene00001259	2.62804	8.27e-27
WBGene00018530	2.62709	5.86e-18
WBGene00020423	2.62588	1.65e-22
WBGene00006437	2.62527	1.89e-21
WBGene00001258	2.62475	4.49e-20
WBGene00022127	2.62424	2.58e-11
WBGene00009744	2.62336	1.16e-18
WBGene00001037	2.62164	3.77e-24
WBGene00021151	2.61963	1.5e-06
WBGene00016803	2.61954	1.27e-20
WBGene00001309	2.61938	3.05e-10
WBGene00017011	2.61883	3.07e-10
WBGene00015025	2.61829	1.44e-13
WBGene00004726	2.61828	2.07e-17
WBGene00019498	2.61825	2.63e-09
WBGene00015248	2.61821	2.89e-15
WBGene00011913	2.61767	2.32e-08
WBGene00023068	2.6173	1.2e-23
WBGene00044318	2.61707	2.24e-15
WBGene00011318	2.61688	1.48e-13
WBGene00001509	2.61531	1.45e-24
WBGene00019941	2.61336	4.71e-13
WBGene00009711	2.61247	1.08e-13
WBGene00022672	2.61246	5.02e-17
WBGene00018006	2.61237	6.29e-12
WBGene00007050	2.61231	2.15e-25
WBGene00017074	2.61206	1.32e-09
WBGene00018948	2.61194	9.5e-14
WBGene00021507	2.61174	1.15e-17
WBGene00004487	2.6113	1.41e-25
WBGene00019075	2.6091	2.97e-16
WBGene00017037	2.60886	7.03e-09
WBGene00017967	2.6085	9.68e-23
WBGene00001284	2.60821	2.27e-24
WBGene00007576	2.60811	5.16e-10
WBGene00013343	2.60778	3.66e-21
WBGene00006997	2.60767	5.7e-22
WBGene00009460	2.60565	6.11e-27
WBGene00016250	2.60552	2.57e-28
WBGene00003798	2.60451	3.62e-26
WBGene00006703	2.60386	9.71e-15
WBGene00189986	2.60362	1.63e-06
WBGene00013241	2.6036	1.31e-10
WBGene00004014	2.60339	2.61e-18
WBGene00007630	2.60176	2.64e-17
WBGene00220176	2.59913	8.28e-17
WBGene00003882	2.59725	2.77e-11
WBGene00018721	2.59671	6.53e-11
WBGene00022598	2.5967	5.38e-22
WBGene00006386	2.5953	3.23e-14
WBGene00013004	2.59357	9.97e-15
WBGene00013593	2.59339	1.15e-15
WBGene00009771	2.59277	4.67e-17
WBGene00004166	2.59228	1.03e-24
WBGene00015971	2.59142	6.35e-11
WBGene00018525	2.59126	4.97e-17
WBGene00007476	2.59087	1.65e-07
WBGene00007400	2.59062	2.49e-09
WBGene00000467	2.59032	4.91e-18
WBGene00011940	2.59024	5.92e-17
WBGene00003083	2.59007	6.79e-21
WBGene00002169	2.59	1.15e-23
WBGene00018357	2.58977	7.38e-07
WBGene00016195	2.58952	4.64e-20
WBGene00020095	2.58926	2.49e-09
WBGene00018782	2.58904	3.21e-23
WBGene00019011	2.58815	2.72e-18
WBGene00021546	2.58801	4.73e-07
WBGene00003835	2.58701	6.47e-15
WBGene00011017	2.58692	2.73e-11
WBGene00001856	2.58679	4.15e-21
WBGene00010308	2.58661	2.32e-11
WBGene00012466	2.5855	1.03e-08
WBGene00012693	2.58358	2.31e-09
WBGene00022462	2.58315	2.45e-25
WBGene00001597	2.58218	4.87e-22
WBGene00045357	2.58216	2.12e-11
WBGene00010842	2.58199	9.44e-17
WBGene00018421	2.58143	1.11e-12
WBGene00012474	2.58099	3.33e-24
WBGene00009681	2.58089	2.62e-12
WBGene00017161	2.58085	4.13e-14
WBGene00006700	2.58024	5.81e-16
WBGene00018902	2.58021	1.74e-14
WBGene00000148	2.57985	3.48e-11
WBGene00014165	2.57981	3.84e-24
WBGene00006352	2.57939	1.4e-21
WBGene00002251	2.57907	4.62e-20
WBGene00021735	2.57793	2.74e-14
WBGene00018848	2.57749	9.97e-11
WBGene00004705	2.57695	3.72e-19
WBGene00015017	2.57639	1.04e-20
WBGene00008281	2.57638	4.69e-07
WBGene00012483	2.57538	3.74e-12
WBGene00007628	2.57431	6.17e-10
WBGene00008145	2.5731	1.57e-26
WBGene00003800	2.5725	3.23e-22
WBGene00017079	2.57189	1.16e-20
WBGene00003955	2.57122	9.38e-17
WBGene00018513	2.5708	6.21e-10
WBGene00010771	2.57025	2.98e-12
WBGene00010369	2.56959	7.23e-20
WBGene00004775	2.56955	6.03e-24
WBGene00015173	2.56955	5.7e-22
WBGene00017799	2.56902	2.27e-14
WBGene00011559	2.56854	3.84e-17
WBGene00013445	2.56504	1.55e-14
WBGene00019544	2.5639	1.93e-21
WBGene00001498	2.56363	3.91e-16
WBGene00003898	2.56243	3.65e-09
WBGene00198190	2.5617	1.03e-08
WBGene00010048	2.56018	5.21e-14
WBGene00004698	2.56001	8.88e-21
WBGene00006795	2.55969	1.69e-16
WBGene00011580	2.55792	1.95e-21
WBGene00022493	2.55776	2.92e-15
WBGene00013189	2.55746	1.95e-23
WBGene00017646	2.55594	5.71e-12
WBGene00008006	2.55578	4.82e-18
WBGene00012673	2.55571	7.78e-09
WBGene00012966	2.55555	7.5e-13
WBGene00021906	2.55482	9.66e-14
WBGene00013599	2.55428	1.88e-09
WBGene00000871	2.55418	1.8e-18
WBGene00008174	2.5536	4.88e-18
WBGene00008642	2.55281	3.21e-19
WBGene00002144	2.55176	4.79e-15
WBGene00009372	2.55174	6.41e-19
WBGene00077771	2.55171	1.54e-14
WBGene00011016	2.55151	6.59e-16
WBGene00007030	2.55126	2.54e-25
WBGene00017825	2.55123	4.77e-11
WBGene00011773	2.54873	3.26e-08
WBGene00008413	2.54853	1.7e-10
WBGene00009385	2.54831	2.27e-15
WBGene00011451	2.5482	7.84e-09
WBGene00003656	2.5474	2.83e-18
WBGene00012894	2.54698	1.03e-18
WBGene00008363	2.54476	3.98e-12
WBGene00019510	2.54448	1.15e-24
WBGene00018680	2.54376	4.82e-12
WBGene00000144	2.54313	2e-07
WBGene00021830	2.54183	2.03e-11
WBGene00014219	2.54177	5.73e-15
WBGene00011985	2.5416	1.24e-14
WBGene00004187	2.54112	1.35e-28
WBGene00017832	2.54109	3.08e-09
WBGene00018427	2.54004	1.12e-13
WBGene00003960	2.53975	6.15e-08
WBGene00013075	2.5395	5.86e-18
WBGene00011225	2.53867	2.76e-09
WBGene00019400	2.53863	2.53e-15
WBGene00008331	2.53764	2.36e-15
WBGene00003826	2.53683	3.44e-14
WBGene00010498	2.53668	3.75e-09
WBGene00006959	2.53634	4.8e-17
WBGene00008502	2.53595	3.99e-14
WBGene00010629	2.5355	4.2e-22
WBGene00009445	2.53542	1.23e-11
WBGene00004783	2.53448	7.41e-21
WBGene00009736	2.53441	9.49e-12
WBGene00010781	2.53386	4.07e-16
WBGene00015249	2.53291	1.52e-17
WBGene00013123	2.53253	3.46e-09
WBGene00016582	2.53239	2.68e-17
WBGene00020757	2.53211	8.02e-14
WBGene00002001	2.53149	6.85e-19
WBGene00002206	2.53007	1.04e-17
WBGene00009498	2.52862	1.06e-19
WBGene00017852	2.52836	1.27e-14
WBGene00022492	2.52831	1.15e-11
WBGene00006732	2.52812	2.09e-07
WBGene00001872	2.52803	3.63e-11
WBGene00021502	2.52732	1.88e-08
WBGene00008920	2.52639	2.37e-28
WBGene00010900	2.52582	9.38e-12
WBGene00009180	2.52549	1.06e-25
WBGene00019792	2.52484	1.32e-14
WBGene00000376	2.52351	2.89e-21
[truncated: 2,229 more rows]

## Sheet: CSR-1B adult
Supplementary Data 1, Sheet 5. Small RNAs significantly enriched 2 fold or greater in CSR-1B IPs at adult stage
Gene name	log2FoldChange	Adjusted p-value
WBGene00220155	6.64452	3.17e-134
WBGene00014205	6.11166	5.74e-226
WBGene00016741	5.53309	3.47e-184
WBGene00016966	5.264	1.67e-140
WBGene00013553	5.26298	3.26e-92
WBGene00017999	5.23923	1.04e-213
WBGene00012647	5.04214	1.85e-72
WBGene00044323	4.98715	1.52e-177
WBGene00010720	4.89069	2.59e-169
WBGene00185088	4.86201	1.6e-106
WBGene00001365	4.61966	1.27e-199
WBGene00007762	4.56382	5.89e-232
WBGene00008440	4.55524	4.38e-142
WBGene00044638	4.51046	1.62e-232
WBGene00021189	4.50096	8.74e-70
WBGene00202343	4.49857	9.38e-24
WBGene00044794	4.45301	1.49e-23
WBGene00043984	4.45035	5.55e-75
WBGene00003076	4.44735	2.92e-151
WBGene00189986	4.44325	3.22e-50
WBGene00044204	4.42592	2.29e-99
WBGene00019005	4.39282	8.49e-52
WBGene00010480	4.38787	4.61e-155
WBGene00008688	4.38383	1.69e-146
WBGene00015186	4.37664	2.3e-162
WBGene00235206	4.37489	4.77e-48
WBGene00007443	4.33738	5.36e-74
WBGene00001831	4.31553	4.75e-156
WBGene00013168	4.27544	2.28e-206
WBGene00006730	4.27278	3.26e-92
WBGene00001154	4.27022	2.04e-90
WBGene00018781	4.26566	8.3e-234
WBGene00001005	4.26336	5.98e-136
WBGene00017210	4.24932	8e-99
WBGene00022046	4.24414	1.33e-170
WBGene00220015	4.2409	2.24e-66
WBGene00004838	4.22514	6.87e-50
WBGene00001977	4.21725	2.43e-239
WBGene00010056	4.21473	5.19e-219
WBGene00003951	4.20443	7.86e-187
WBGene00011391	4.1758	1.45e-89
WBGene00021932	4.15924	1.83e-127
WBGene00019010	4.14993	2.82e-89
WBGene00013270	4.13818	2.14e-189
WBGene00003077	4.13309	9.44e-61
WBGene00016524	4.1277	1.09e-134
WBGene00009508	4.11889	7.06e-117
WBGene00017735	4.10661	4.18e-128
WBGene00016145	4.10273	2.86e-96
WBGene00003236	4.1024	6.71e-52
WBGene00003660	4.10022	6.81e-43
WBGene00019825	4.09434	3.52e-63
WBGene00010232	4.07415	1.57e-189
WBGene00004323	4.07316	1.6e-184
WBGene00006381	4.06634	3.73e-199
WBGene00022450	4.06193	1.14e-83
WBGene00003218	4.05971	6.59e-194
WBGene00009219	4.05723	1.96e-47
WBGene00010616	4.05617	1.01e-94
WBGene00196376	4.05514	1.49e-26
WBGene00010476	4.0509	2.46e-111
WBGene00010583	4.04996	4.81e-174
WBGene00001018	4.04981	1.8e-106
WBGene00002226	4.04975	1.97e-243
WBGene00020030	4.04357	1.07e-139
WBGene00008934	4.04309	4.81e-175
WBGene00004919	4.04243	4.04e-115
WBGene00013689	4.04041	7.77e-128
WBGene00001233	4.0399	7.07e-132
WBGene00009025	4.0357	3.48e-97
WBGene00004916	4.02547	1.32e-137
WBGene00007062	4.02171	4.22e-45
WBGene00021920	4.01805	2.26e-87
WBGene00022118	3.9911	5.4e-44
WBGene00004355	3.98524	7.01e-180
WBGene00013529	3.98474	2.08e-110
WBGene00010942	3.9809	1.17e-57
WBGene00000889	3.97906	8.93e-122
WBGene00022774	3.97089	5.17e-180
WBGene00006709	3.96759	1.58e-51
WBGene00011043	3.9609	2.91e-137
WBGene00044077	3.95713	2.28e-206
WBGene00011282	3.9539	1.78e-196
WBGene00001436	3.95008	1.08e-26
WBGene00001372	3.94451	5.89e-118
WBGene00002324	3.94065	6.6e-111
WBGene00013532	3.9403	1.27e-160
WBGene00021186	3.93929	9.5e-101
WBGene00004914	3.93925	3.59e-140
WBGene00020770	3.93884	5.15e-91
WBGene00009294	3.93266	1.15e-30
WBGene00007617	3.9325	1.53e-152
WBGene00016453	3.92748	2.31e-39
WBGene00017238	3.91656	2.26e-96
WBGene00006503	3.9114	1.03e-58
WBGene00018327	3.90968	3.02e-41
WBGene00022027	3.90896	2.84e-86
WBGene00009013	3.90537	1.91e-79
WBGene00022386	3.89371	4.17e-35
WBGene00013141	3.89292	9.43e-61
WBGene00006440	3.8928	9.67e-181
WBGene00001862	3.88059	5.33e-155
WBGene00012676	3.87901	4.42e-150
WBGene00014016	3.87729	2.8e-76
WBGene00017319	3.8762	3.04e-125
WBGene00012150	3.87028	4.86e-98
WBGene00019898	3.86661	3.84e-111
WBGene00021829	3.86534	2.73e-66
WBGene00006817	3.86355	4.78e-177
WBGene00007500	3.86309	3.83e-125
WBGene00002225	3.86287	9.55e-222
WBGene00013804	3.8617	7.84e-73
WBGene00015347	3.85935	1.1e-117
WBGene00201786	3.85877	2.54e-21
WBGene00219949	3.85399	2.53e-19
WBGene00000763	3.84916	3.44e-155
WBGene00007554	3.84432	6.65e-154
WBGene00013688	3.84368	4.36e-107
WBGene00018762	3.83812	2.57e-103
WBGene00219619	3.83615	7.28e-64
WBGene00012780	3.82704	6.33e-28
WBGene00022783	3.82557	4.74e-35
WBGene00194995	3.82499	8.68e-40
WBGene00004271	3.81961	4.56e-97
WBGene00010844	3.81361	9.27e-137
WBGene00004266	3.80917	3.29e-113
WBGene00009444	3.80489	1.61e-106
WBGene00000208	3.80115	8.45e-90
WBGene00007579	3.79605	2.84e-90
WBGene00017268	3.79208	6.91e-165
WBGene00011788	3.79084	4.47e-113
WBGene00013151	3.7849	4.02e-70
WBGene00009946	3.77922	2.32e-115
WBGene00013349	3.77403	7.41e-83
WBGene00016323	3.77266	1.13e-77
WBGene00012672	3.77195	6.09e-41
WBGene00010037	3.76953	8.55e-165
WBGene00018305	3.7666	4.65e-115
WBGene00016317	3.76487	9.39e-177
WBGene00006711	3.75255	1.12e-72
WBGene00012136	3.75031	4.55e-81
WBGene00001949	3.7476	1.36e-31
WBGene00001060	3.74496	3.67e-115
WBGene00009918	3.74276	1.58e-66
WBGene00018509	3.74133	3.85e-115
WBGene00007195	3.73797	8.43e-112
WBGene00021813	3.73757	5.25e-89
WBGene00021366	3.73615	6.52e-78
WBGene00019724	3.72709	2.36e-53
WBGene00017988	3.7228	6.7e-129
WBGene00020189	3.7202	1.47e-80
WBGene00219279	3.71863	1.46e-41
WBGene00012148	3.71425	1.67e-183
WBGene00019129	3.7124	1.17e-119
WBGene00200054	3.7101	9.88e-39
WBGene00022719	3.70778	1.56e-105
WBGene00008005	3.70436	6.92e-174
WBGene00010437	3.70157	5.78e-67
WBGene00022599	3.69348	4.86e-132
WBGene00021838	3.69314	1.13e-45
WBGene00013724	3.69095	1.53e-81
WBGene00017701	3.69057	2.9e-18
WBGene00012436	3.68525	3.15e-38
WBGene00017360	3.68493	9.06e-61
WBGene00003475	3.68393	3.04e-129
WBGene00016390	3.68303	4.34e-65
WBGene00010624	3.68272	1.1e-67
WBGene00020035	3.68081	1.54e-165
WBGene00021748	3.68004	2.45e-80
WBGene00004917	3.67813	1.15e-77
WBGene00044445	3.67767	5.74e-21
WBGene00021514	3.67521	1.88e-70
WBGene00009289	3.67325	9.35e-99
WBGene00001682	3.66458	3.2e-41
WBGene00009439	3.65848	7.83e-72
WBGene00008457	3.65701	9.21e-52
WBGene00015021	3.65152	8.25e-100
WBGene00016038	3.65125	4.94e-24
WBGene00018991	3.64987	1.1e-102
WBGene00020652	3.64942	2.08e-152
WBGene00004851	3.64882	4.91e-39
WBGene00021721	3.64562	1.23e-21
WBGene00003799	3.63983	2.6e-154
WBGene00012643	3.63969	3.05e-66
WBGene00001599	3.63927	6.5e-129
WBGene00006648	3.63785	1.23e-80
WBGene00010537	3.63415	6.83e-92
WBGene00015744	3.63349	2.27e-42
WBGene00020915	3.63281	8.12e-135
WBGene00014367	3.62823	2.91e-35
WBGene00019833	3.62702	1.6e-87
WBGene00021648	3.62674	1e-66
WBGene00022077	3.62539	1.71e-113
WBGene00001683	3.62429	4.55e-166
WBGene00012481	3.62322	6.06e-121
WBGene00013150	3.62049	2.36e-87
WBGene00016277	3.62019	7.71e-149
WBGene00270322	3.61709	7.98e-140
WBGene00000203	3.61702	7.32e-66
WBGene00007616	3.61515	4.67e-109
WBGene00012465	3.60925	4.98e-66
WBGene00045116	3.60611	3.36e-38
WBGene00021698	3.59684	2.23e-151
WBGene00016393	3.59602	2.03e-59
WBGene00199726	3.59561	5.07e-35
WBGene00018891	3.59296	1.3e-154
WBGene00021022	3.59286	2.65e-83
WBGene00018151	3.58756	5.15e-108
WBGene00006571	3.58531	5.49e-116
WBGene00009202	3.58396	3.73e-26
WBGene00017641	3.58334	4.29e-174
WBGene00196165	3.58306	1.94e-38
WBGene00001028	3.58198	7.81e-132
WBGene00019246	3.58169	2.65e-104
WBGene00001224	3.58144	3.58e-108
WBGene00018961	3.57915	3.45e-46
WBGene00010230	3.57825	1.44e-50
WBGene00010638	3.57759	7.32e-105
WBGene00016182	3.577	2.45e-75
WBGene00017356	3.57523	1.73e-79
WBGene00194642	3.57309	1.76e-18
WBGene00001647	3.56891	9.23e-89
WBGene00007880	3.56861	1.93e-56
WBGene00008532	3.56774	6.88e-80
WBGene00007564	3.56491	2.01e-106
WBGene00012243	3.56429	6.2e-116
WBGene00018408	3.56349	3.46e-52
WBGene00015515	3.56317	7.69e-161
WBGene00195246	3.56266	8.7e-21
WBGene00004915	3.55914	3.83e-99
WBGene00019823	3.55481	1.33e-81
WBGene00014306	3.55467	1.2e-43
WBGene00000235	3.55383	4.02e-51
WBGene00013354	3.55288	1.7e-94
WBGene00000201	3.55212	2.49e-96
WBGene00017273	3.55197	2.52e-86
WBGene00044439	3.55164	6.7e-88
WBGene00201023	3.54891	8.07e-44
WBGene00020348	3.5471	7.4e-88
WBGene00017928	3.5466	1.01e-94
WBGene00020968	3.54585	2.86e-98
WBGene00010036	3.54538	1.3e-70
WBGene00016607	3.54208	2.09e-76
WBGene00003417	3.53977	7.23e-34
WBGene00018335	3.53918	2.75e-109
WBGene00016987	3.53719	1.8e-96
WBGene00019712	3.53699	9.65e-140
WBGene00019771	3.53679	9.31e-118
WBGene00001090	3.53666	1.25e-148
WBGene00010044	3.53665	1.31e-99
WBGene00021327	3.53212	5.15e-95
WBGene00021844	3.5307	3.69e-53
WBGene00000479	3.53022	5.32e-149
WBGene00020441	3.52833	3.71e-59
WBGene00000209	3.52492	3.12e-49
WBGene00020098	3.52352	3.3e-131
WBGene00020970	3.52348	3.07e-74
WBGene00001431	3.52193	4.76e-118
WBGene00017916	3.52025	1.5e-90
WBGene00014366	3.51407	6.37e-33
WBGene00019077	3.51335	5.68e-45
WBGene00019762	3.51098	1.25e-139
WBGene00010896	3.50909	3.5e-103
WBGene00004188	3.50828	1.9e-135
WBGene00008459	3.50815	1.69e-43
WBGene00001688	3.50645	1.47e-170
WBGene00012739	3.50581	2.93e-41
WBGene00003009	3.5054	1.61e-112
WBGene00018239	3.50419	3.25e-69
WBGene00201282	3.50353	6.33e-33
WBGene00010627	3.50328	2.03e-137
WBGene00003825	3.50212	1.91e-96
WBGene00002245	3.50176	1.18e-134
WBGene00045434	3.50164	1.41e-70
WBGene00020287	3.50154	3.17e-86
WBGene00219275	3.50017	9.49e-58
WBGene00010132	3.49442	1.89e-121
WBGene00001022	3.49129	8.74e-40
WBGene00011142	3.48909	1.23e-107
WBGene00022399	3.48908	4.93e-132
WBGene00003926	3.48795	6.76e-92
WBGene00014549	3.48532	7.41e-78
WBGene00013344	3.48317	4.07e-59
WBGene00013231	3.48303	2.11e-54
WBGene00008345	3.48173	9.09e-97
WBGene00019008	3.48144	6.92e-139
WBGene00012982	3.48133	5.28e-133
WBGene00011734	3.48111	2.59e-108
WBGene00012897	3.47948	3.62e-105
WBGene00012104	3.47873	1.95e-72
WBGene00000275	3.47347	1.39e-136
WBGene00021676	3.46497	1.3e-164
WBGene00010758	3.46422	1.36e-92
WBGene00001689	3.46379	2.23e-154
WBGene00007110	3.46241	4e-130
WBGene00022742	3.4617	5.67e-95
WBGene00002219	3.46098	1.39e-143
WBGene00001997	3.46077	2.55e-100
WBGene00014542	3.46011	1.15e-74
WBGene00004179	3.45994	3.02e-155
WBGene00004340	3.45966	1.92e-99
WBGene00015329	3.45872	8.08e-97
WBGene00004465	3.45835	2.52e-154
WBGene00003132	3.45798	7.88e-130
WBGene00014692	3.45665	1.44e-32
WBGene00017162	3.45507	1.53e-109
WBGene00009179	3.45477	1.65e-70
WBGene00013674	3.4516	7.36e-138
WBGene00010080	3.45084	6.14e-119
WBGene00007144	3.44964	5.72e-72
WBGene00007012	3.44962	1.67e-100
WBGene00017757	3.44926	2.77e-99
WBGene00020103	3.44892	3e-79
WBGene00017951	3.44606	6.67e-154
WBGene00006516	3.4436	4.51e-115
WBGene00004312	3.44321	2.89e-115
WBGene00011218	3.44273	8.16e-58
WBGene00017889	3.44106	5.1e-82
WBGene00004437	3.43917	4.95e-87
WBGene00010664	3.43736	2.21e-92
WBGene00021868	3.43728	1.08e-99
WBGene00019429	3.43692	1.45e-91
WBGene00003041	3.43624	2.04e-129
WBGene00013209	3.43311	6.68e-76
WBGene00001151	3.43303	1.42e-62
WBGene00016750	3.43044	8.58e-92
WBGene00009346	3.42823	1.38e-48
WBGene00014019	3.42699	1.64e-50
WBGene00021596	3.42622	1.11e-55
WBGene00021377	3.42614	9.44e-98
WBGene00011944	3.42505	1.11e-89
WBGene00016055	3.42432	2.52e-41
WBGene00010479	3.42342	3.19e-97
WBGene00014151	3.42266	6.26e-163
WBGene00003216	3.42237	8.19e-122
WBGene00008118	3.42155	2.87e-84
WBGene00011562	3.4211	1.39e-143
WBGene00007974	3.42091	1.81e-74
WBGene00003214	3.41961	1.15e-150
WBGene00018998	3.41953	6.71e-97
WBGene00016725	3.41819	1.49e-18
WBGene00011250	3.41573	8.85e-94
WBGene00021901	3.41539	3.43e-81
WBGene00019766	3.41278	7.47e-135
WBGene00000865	3.41106	1.81e-100
WBGene00001829	3.41078	1.01e-157
WBGene00009580	3.41032	7.4e-56
WBGene00020102	3.40739	6.72e-130
WBGene00004510	3.40502	5.16e-126
WBGene00195093	3.404	1.81e-130
WBGene00006647	3.40389	8.71e-131
WBGene00016981	3.40349	2.09e-116
WBGene00003921	3.40126	3.12e-67
WBGene00010778	3.40123	1.46e-96
WBGene00012551	3.39875	1.43e-96
WBGene00019767	3.39824	6.41e-105
WBGene00006976	3.39787	5.66e-80
WBGene00012868	3.39786	2.34e-114
WBGene00012277	3.39716	2.45e-81
WBGene00006740	3.39677	2.02e-123
WBGene00009123	3.39667	2.58e-43
WBGene00003184	3.39638	4.1e-114
WBGene00011320	3.39358	5.85e-120
WBGene00008414	3.3912	4.81e-39
WBGene00001840	3.39034	8.51e-142
WBGene00002994	3.39026	7.61e-151
WBGene00043060	3.39021	3.67e-75
WBGene00010178	3.3899	5.75e-70
WBGene00002228	3.38863	9.55e-172
WBGene00007024	3.38781	5.42e-96
WBGene00010194	3.38745	3.58e-70
WBGene00009128	3.38608	7.25e-55
WBGene00007278	3.38587	5.02e-69
WBGene00000885	3.38479	9.41e-70
WBGene00009996	3.38049	2.95e-99
WBGene00199719	3.38002	5.64e-37
WBGene00012471	3.37755	1.89e-143
WBGene00009084	3.37604	1.73e-102
WBGene00019631	3.3746	1.62e-67
WBGene00009507	3.37363	1.16e-151
WBGene00004952	3.37306	1.57e-146
WBGene00007185	3.37167	1.25e-33
WBGene00000097	3.37092	7.76e-98
WBGene00013137	3.37012	3.71e-86
WBGene00015083	3.3692	4.31e-103
WBGene00004268	3.3679	7.93e-89
WBGene00014312	3.36441	1.41e-71
WBGene00004706	3.36399	1.29e-115
WBGene00004766	3.36208	1.45e-53
WBGene00045175	3.36094	4.89e-36
WBGene00012715	3.3607	2.32e-144
WBGene00000143	3.36066	1.78e-76
WBGene00007258	3.36052	1.13e-139
WBGene00009220	3.36028	3.11e-45
WBGene00022192	3.35857	3.36e-75
WBGene00013019	3.35821	1.65e-111
WBGene00019295	3.35623	5.32e-96
WBGene00000774	3.35551	1.2e-84
WBGene00012206	3.355	1.59e-57
WBGene00044236	3.35427	8.59e-49
WBGene00019838	3.35052	2.09e-39
WBGene00021905	3.34834	1.63e-116
WBGene00018090	3.34818	1.86e-88
WBGene00008533	3.34787	3.39e-115
WBGene00004744	3.34687	1.83e-122
WBGene00022099	3.34617	8.16e-113
WBGene00010053	3.34338	1.05e-91
WBGene00017053	3.34316	2.99e-63
WBGene00020742	3.343	9.34e-110
WBGene00006932	3.3421	5.43e-134
WBGene00016889	3.34192	2.85e-132
WBGene00002196	3.34035	2.33e-55
WBGene00017742	3.33905	8.27e-36
WBGene00019890	3.33831	1.25e-70
WBGene00000423	3.33597	1.51e-59
WBGene00019432	3.33374	1.33e-130
WBGene00194997	3.33295	4.35e-81
WBGene00017293	3.33122	1.19e-52
WBGene00004308	3.32455	1.36e-53
WBGene00194996	3.32423	4.18e-29
WBGene00006793	3.32407	5.92e-73
WBGene00013460	3.32227	5.57e-110
WBGene00006473	3.32178	2.65e-95
WBGene00013687	3.31933	1.02e-82
WBGene00014228	3.31807	9.62e-29
WBGene00201684	3.31804	1.35e-29
WBGene00010015	3.31614	1.63e-112
WBGene00012466	3.31596	4.41e-70
WBGene00012156	3.31538	1.35e-130
WBGene00016653	3.31278	5.66e-122
WBGene00015133	3.31262	9.93e-79
WBGene00003241	3.31148	1.32e-87
WBGene00009341	3.30954	7.21e-63
WBGene00017589	3.30912	1.28e-42
WBGene00012999	3.30902	7.27e-113
WBGene00000079	3.30851	2.72e-95
WBGene00003783	3.30849	1.65e-65
WBGene00001511	3.30614	1.9e-113
WBGene00017986	3.30569	2.13e-54
WBGene00013156	3.30478	4.14e-152
WBGene00016245	3.30142	1.45e-72
WBGene00017298	3.30141	3.24e-39
WBGene00013095	3.30131	1.55e-90
WBGene00007784	3.29956	4.24e-123
WBGene00020763	3.29765	5.03e-107
WBGene00020771	3.29723	5.77e-33
WBGene00006567	3.29705	3.48e-103
WBGene00007585	3.2966	2.62e-47
WBGene00007956	3.29658	2.25e-26
WBGene00020588	3.29422	6.96e-141
WBGene00022470	3.29422	4.87e-59
WBGene00000933	3.29411	1.15e-90
WBGene00022489	3.29284	7.08e-65
WBGene00012978	3.28997	6.71e-117
WBGene00007637	3.28923	1.16e-58
WBGene00021535	3.28869	7.01e-88
WBGene00021857	3.28782	6.71e-104
WBGene00010303	3.28574	5.95e-104
WBGene00013201	3.28557	1.4e-93
WBGene00013737	3.28521	3.94e-65
WBGene00018154	3.28486	6.59e-99
WBGene00020300	3.28459	7.82e-74
WBGene00008397	3.28396	9.62e-46
WBGene00014405	3.28325	7.09e-70
WBGene00002045	3.28324	8.59e-75
WBGene00014633	3.28265	1.72e-44
WBGene00022169	3.28251	8.18e-55
WBGene00003390	3.28198	6.86e-69
WBGene00016961	3.2819	7.38e-112
WBGene00011334	3.28132	3.43e-99
WBGene00020868	3.2808	3.81e-73
WBGene00044690	3.27982	6.02e-17
WBGene00010140	3.27932	1.46e-54
WBGene00006394	3.27858	6.12e-51
WBGene00017770	3.27827	1.29e-55
WBGene00000293	3.2776	2.46e-84
WBGene00000094	3.27757	9.7e-27
WBGene00019678	3.27753	4.87e-85
WBGene00044483	3.27632	6.83e-71
WBGene00011729	3.27513	4.87e-123
WBGene00006613	3.27411	6.78e-81
WBGene00016508	3.27348	8.79e-113
WBGene00020092	3.27338	2.24e-109
WBGene00011608	3.27311	3.69e-146
WBGene00000939	3.27269	1.04e-117
WBGene00009559	3.27146	6.16e-68
WBGene00021277	3.27129	1.06e-119
WBGene00011859	3.27088	3.09e-16
WBGene00019168	3.27031	1.84e-101
WBGene00016178	3.26954	2.12e-141
WBGene00001601	3.2682	2.24e-147
WBGene00010227	3.2671	1.61e-19
WBGene00000144	3.26671	3.93e-42
WBGene00017919	3.26645	7.16e-34
WBGene00021759	3.26636	3.23e-39
WBGene00020783	3.26633	3.36e-56
WBGene00001043	3.26468	2.01e-80
WBGene00009132	3.2642	3.49e-55
WBGene00019458	3.26339	1.92e-64
WBGene00001566	3.26164	5.97e-109
WBGene00002229	3.26135	1.31e-124
WBGene00011741	3.26086	3.38e-35
WBGene00004388	3.26072	2.84e-59
WBGene00184990	3.2593	5.61e-63
WBGene00001686	3.25836	2.07e-129
WBGene00005022	3.2575	1.45e-85
WBGene00017686	3.25728	4.45e-123
WBGene00012000	3.25726	3.49e-94
WBGene00020286	3.25635	8.13e-26
WBGene00004374	3.25608	7.5e-141
WBGene00004322	3.25595	8.32e-99
WBGene00000880	3.25538	9.15e-77
WBGene00000869	3.25467	5.49e-50
WBGene00019221	3.25378	9.41e-77
WBGene00020500	3.2532	4.64e-55
WBGene00023422	3.25168	2.43e-58
WBGene00017801	3.25138	1.08e-55
WBGene00016167	3.25127	2.17e-76
WBGene00012972	3.25007	6.04e-117
WBGene00007720	3.24972	2.83e-47
WBGene00014310	3.24873	1.3e-36
WBGene00003415	3.24804	3.37e-107
WBGene00001568	3.24655	8.74e-116
WBGene00007059	3.2462	8.96e-52
WBGene00021785	3.24591	2.17e-71
WBGene00012209	3.24465	1.2e-85
WBGene00001412	3.24456	3.24e-84
WBGene00011758	3.24452	1.3e-82
WBGene00009004	3.24414	7.77e-38
WBGene00004895	3.24315	2.69e-76
WBGene00010787	3.24237	4.43e-117
WBGene00022794	3.24168	1.13e-94
WBGene00014403	3.24126	1.06e-65
WBGene00022453	3.24113	3.77e-87
WBGene00016844	3.23948	3.64e-76
WBGene00004726	3.23911	5.39e-124
WBGene00007332	3.23894	9.91e-58
WBGene00021512	3.23851	1.14e-102
WBGene00023419	3.23696	4.69e-68
WBGene00015731	3.23688	8.07e-33
WBGene00016701	3.23662	4.1e-104
WBGene00018427	3.23654	5.33e-74
WBGene00019247	3.23632	2.46e-125
WBGene00021192	3.23629	2.88e-125
WBGene00010409	3.23604	1.25e-73
WBGene00008344	3.23575	2.33e-47
WBGene00006387	3.23517	3.87e-66
WBGene00022233	3.2344	1.1e-83
WBGene00006405	3.23194	3.77e-112
WBGene00002221	3.23185	1.54e-151
WBGene00006431	3.23134	9.08e-22
WBGene00000499	3.23103	6.07e-130
WBGene00016702	3.2308	2.41e-94
WBGene00008683	3.23052	1.56e-93
WBGene00003953	3.22997	1.76e-68
WBGene00022882	3.22865	8.7e-119
WBGene00020284	3.22699	1.89e-87
WBGene00004206	3.22638	1.57e-87
WBGene00008921	3.22537	6e-119
WBGene00020462	3.22526	3.53e-111
WBGene00004806	3.22468	2.78e-88
WBGene00011071	3.22337	1.02e-98
WBGene00021638	3.22279	1.58e-74
WBGene00017811	3.22264	9.86e-45
WBGene00021560	3.21997	4.22e-107
WBGene00004217	3.21964	5.78e-111
WBGene00006395	3.21935	1.58e-42
WBGene00006974	3.21834	3.97e-129
WBGene00013109	3.21724	6.51e-80
WBGene00001635	3.2169	2.54e-106
WBGene00016754	3.21638	8.54e-28
WBGene00017031	3.21546	5.81e-98
WBGene00016971	3.2145	6.13e-122
WBGene00012651	3.2121	1.56e-91
WBGene00018625	3.21147	2.61e-108
WBGene00022390	3.2113	4.38e-60
WBGene00015525	3.21118	9.41e-98
WBGene00010283	3.20998	1.06e-95
WBGene00008400	3.2095	3.84e-116
WBGene00018118	3.20888	2.18e-83
WBGene00013014	3.20847	3.94e-78
WBGene00010279	3.20836	1.23e-105
WBGene00008035	3.20835	1.08e-138
WBGene00013436	3.20829	1.22e-93
WBGene00023191	3.20809	3.57e-72
WBGene00022357	3.20801	7.45e-25
WBGene00022852	3.20766	1.19e-93
WBGene00013188	3.20735	2.84e-92
WBGene00022257	3.20488	1.59e-121
WBGene00018950	3.19979	1.67e-87
WBGene00013591	3.19951	3.07e-141
WBGene00007413	3.1995	1.68e-106
WBGene00000405	3.19937	8.4e-138
WBGene00018679	3.19808	8.05e-56
WBGene00019427	3.19804	1.22e-23
WBGene00003172	3.19712	4.97e-23
WBGene00000834	3.19621	6.08e-106
WBGene00011017	3.19519	7.78e-67
WBGene00015134	3.19476	2.64e-75
WBGene00006619	3.19402	1.04e-49
WBGene00015283	3.19181	6.74e-92
WBGene00000249	3.18971	4.76e-54
WBGene00006391	3.18907	2.57e-70
WBGene00004458	3.18699	7.99e-140
WBGene00019726	3.18638	6.19e-60
WBGene00022378	3.18614	1.19e-93
WBGene00017177	3.18599	1.89e-78
WBGene00008645	3.18413	1.98e-109
WBGene00001029	3.18377	8.94e-103
WBGene00003134	3.18364	3.07e-108
WBGene00006386	3.1822	2.13e-65
WBGene00009385	3.18207	8.5e-110
WBGene00013728	3.18107	3.2e-40
WBGene00022037	3.18059	1.16e-97
WBGene00010845	3.18015	4.28e-98
WBGene00000935	3.18009	6.95e-104
WBGene00011239	3.17986	7.31e-74
WBGene00004051	3.17942	2.54e-120
WBGene00021830	3.17928	3.31e-68
WBGene00012730	3.17847	3.22e-100
WBGene00009731	3.17833	1.33e-77
WBGene00010353	3.17701	8.78e-114
WBGene00022667	3.17667	2.43e-39
WBGene00011270	3.17658	1.8e-102
WBGene00006734	3.17658	4.8e-114
WBGene00010922	3.1758	1.79e-46
WBGene00020716	3.17577	4.7e-51
WBGene00020461	3.17511	1.71e-92
WBGene00011411	3.1748	2.65e-41
WBGene00175030	3.17438	3.29e-53
WBGene00007199	3.17432	1.5e-35
WBGene00001744	3.17311	3.19e-106
WBGene00009364	3.17257	2.28e-64
WBGene00003133	3.17241	5.01e-110
WBGene00020695	3.17196	3.93e-110
WBGene00006392	3.16977	4.07e-73
WBGene00004085	3.16938	1.2e-73
WBGene00004698	3.16651	6.15e-102
WBGene00016151	3.16602	6.89e-93
WBGene00021736	3.16485	2.12e-48
WBGene00019679	3.16441	4.28e-57
WBGene00002036	3.16286	1.32e-119
WBGene00019006	3.16272	2.3e-21
WBGene00022269	3.16267	1.31e-90
WBGene00007433	3.16216	6.95e-99
WBGene00000122	3.16206	9.39e-87
WBGene00010621	3.1612	1.21e-132
WBGene00011309	3.16025	9.56e-27
WBGene00022851	3.16005	8.37e-61
WBGene00011369	3.15932	7.84e-25
WBGene00220199	3.15813	1.58e-16
WBGene00044809	3.15785	2.69e-63
WBGene00044131	3.15625	3.57e-32
WBGene00006379	3.15571	1.36e-108
WBGene00016057	3.15491	6.35e-26
WBGene00006307	3.15439	2.29e-105
WBGene00008387	3.15375	4.93e-88
WBGene00044423	3.15337	6.33e-29
WBGene00008131	3.1501	8.83e-79
WBGene00013260	3.14962	2.68e-70
WBGene00022766	3.14771	3.86e-61
WBGene00011601	3.1474	1.69e-84
WBGene00002368	3.14684	1.17e-131
WBGene00001085	3.14519	1.28e-97
WBGene00008171	3.14399	2.59e-43
WBGene00003927	3.14043	8.83e-71
WBGene00008338	3.14011	4.14e-70
WBGene00001030	3.13979	9.4e-114
WBGene00196827	3.13971	2.49e-18
WBGene00006489	3.13919	1.05e-75
WBGene00007576	3.13602	4.78e-68
WBGene00004028	3.13334	4.38e-60
WBGene00015677	3.13326	5.08e-96
WBGene00004955	3.13257	3.26e-129
WBGene00219859	3.13252	4.4e-41
WBGene00008774	3.13242	1.29e-71
WBGene00007731	3.13158	3.57e-47
WBGene00012360	3.1315	1.33e-133
WBGene00015143	3.13003	1.15e-127
WBGene00002032	3.12936	5.84e-105
WBGene00011543	3.12794	1.81e-73
WBGene00017275	3.12713	9.08e-54
WBGene00020953	3.1271	4.25e-63
WBGene00017137	3.12474	1.23e-77
WBGene00008082	3.12418	1.45e-59
WBGene00023068	3.12249	5.7e-84
WBGene00001095	3.12224	4.13e-54
WBGene00018954	3.12107	5.85e-71
WBGene00003389	3.12079	4.4e-118
WBGene00004338	3.12034	8.08e-58
WBGene00011410	3.11936	1.73e-72
WBGene00000155	3.11797	8.65e-99
WBGene00021313	3.11777	1.7e-111
WBGene00003928	3.11761	1.72e-83
WBGene00206492	3.11722	6.2e-30
WBGene00004386	3.11717	1.09e-69
WBGene00011155	3.11716	1.28e-95
WBGene00002047	3.11702	2.64e-133
WBGene00014667	3.11687	8.41e-113
WBGene00018159	3.11678	2.46e-45
WBGene00045357	3.11621	5.15e-75
WBGene00017643	3.11544	5.54e-87
WBGene00009127	3.11535	5.08e-86
WBGene00007476	3.11448	1.66e-34
WBGene00001855	3.11326	2.86e-112
WBGene00015007	3.11279	3.04e-108
WBGene00020263	3.11132	3.46e-75
WBGene00013096	3.11081	6.26e-77
WBGene00013006	3.11008	6.14e-71
WBGene00013223	3.10986	1.74e-98
WBGene00185089	3.10932	1.33e-90
WBGene00016704	3.10728	2.95e-21
WBGene00044987	3.10688	6.65e-46
WBGene00001833	3.10581	6.37e-135
WBGene00006540	3.10536	1.3e-65
WBGene00004239	3.10512	9.92e-118
WBGene00011338	3.10503	9.85e-113
WBGene00013380	3.10467	1.42e-121
WBGene00003410	3.10465	4.07e-117
WBGene00017078	3.1038	2.74e-42
WBGene00000530	3.10377	1.31e-49
WBGene00001832	3.1031	1.17e-120
WBGene00018934	3.10262	9.37e-52
WBGene00009329	3.10195	3.42e-63
WBGene00000382	3.10178	1.5e-104
WBGene00013808	3.10044	6.98e-89
WBGene00017712	3.1003	2.45e-23
WBGene00003136	3.10006	1.22e-69
WBGene00006703	3.09925	5.24e-87
WBGene00003078	3.09914	1.08e-32
WBGene00011311	3.09912	7.73e-73
WBGene00004888	3.09868	1.09e-75
WBGene00022791	3.09819	2.18e-32
WBGene00013958	3.09775	5.83e-53
WBGene00013106	3.0975	2.47e-129
WBGene00019433	3.09748	3.51e-76
WBGene00012858	3.09705	2.2e-51
WBGene00001679	3.09676	1.93e-93
WBGene00018867	3.09673	6.95e-32
WBGene00012678	3.09548	7.31e-58
WBGene00003952	3.0944	6.71e-65
WBGene00010582	3.09382	9.54e-113
WBGene00021208	3.09374	2.45e-44
WBGene00001589	3.09374	1.83e-102
WBGene00001526	3.09338	2.04e-121
WBGene00007730	3.09299	8.06e-29
WBGene00044789	3.0929	9.98e-95
WBGene00016606	3.09157	2.95e-82
WBGene00012697	3.09088	4.75e-69
WBGene00255594	3.08963	9.72e-51
WBGene00019219	3.08924	1.28e-75
WBGene00044989	3.08837	3.43e-48
WBGene00019698	3.08797	6.95e-78
WBGene00000271	3.08748	1.29e-91
WBGene00000151	3.08674	1.05e-76
WBGene00006840	3.08666	3.28e-125
WBGene00008825	3.08586	3.78e-30
WBGene00014576	3.08563	1.19e-86
WBGene00007991	3.08502	1.68e-27
WBGene00013441	3.08458	1.04e-72
WBGene00007009	3.0825	1.55e-105
WBGene00001793	3.08211	4.67e-87
WBGene00012469	3.08188	1.37e-64
WBGene00018802	3.08151	5.8e-78
WBGene00001749	3.08061	1.87e-51
WBGene00003210	3.07958	2.32e-108
WBGene00219278	3.07953	1.66e-23
WBGene00018901	3.07932	1.14e-40
WBGene00019627	3.07919	1.76e-97
WBGene00005025	3.07918	1.02e-33
WBGene00015927	3.07834	1.12e-73
WBGene00007168	3.0782	1.3e-78
WBGene00000265	3.078	1.44e-80
WBGene00001102	3.07783	9.71e-78
WBGene00020392	3.0776	1.93e-129
WBGene00000379	3.07723	7.47e-93
WBGene00006563	3.07709	6.31e-92
WBGene00012319	3.07685	8.73e-63
WBGene00022401	3.07663	1.94e-73
WBGene00006994	3.07555	8.21e-119
WBGene00014335	3.07541	1.9e-65
WBGene00006736	3.07467	1.74e-83
WBGene00020172	3.07405	7.59e-95
WBGene00022883	3.07356	5.43e-45
WBGene00004896	3.07346	3e-95
WBGene00017605	3.07228	2.29e-86
WBGene00008380	3.07143	1.32e-70
WBGene00013482	3.06922	5.45e-39
WBGene00003222	3.06913	2.36e-118
WBGene00017087	3.06852	3.84e-34
WBGene00020935	3.06843	3.77e-109
WBGene00017005	3.06808	4.87e-55
WBGene00016444	3.06777	1.42e-116
WBGene00003788	3.06702	1.08e-97
WBGene00012059	3.06689	2.61e-69
WBGene00018286	3.06665	5.83e-24
WBGene00018987	3.06473	7.22e-34
WBGene00013208	3.0642	1.35e-49
WBGene00010990	3.0628	1.44e-91
WBGene00020894	3.06238	1.36e-76
WBGene00007333	3.06013	1.61e-83
WBGene00011032	3.05986	3.63e-74
WBGene00015205	3.05979	3.74e-15
WBGene00020687	3.05959	6.09e-89
WBGene00017672	3.05913	5.42e-18
WBGene00018132	3.05876	4.43e-57
WBGene00004279	3.05865	2.31e-53
WBGene00009452	3.05811	2.65e-72
WBGene00003159	3.0576	6.18e-123
WBGene00009952	3.05701	6.14e-69
WBGene00021534	3.05613	7.83e-99
WBGene00007927	3.05577	1.98e-34
WBGene00001999	3.05486	2.12e-88
WBGene00017776	3.05427	8.83e-71
WBGene00077526	3.05392	4.02e-70
WBGene00022301	3.05389	6.09e-97
WBGene00001093	3.05297	1.54e-104
WBGene00011828	3.05238	8.9e-49
WBGene00002998	3.05231	6.99e-104
WBGene00008441	3.05195	4.18e-55
WBGene00001950	3.05111	4.07e-12
WBGene00007709	3.05072	7.3e-75
WBGene00011350	3.05014	3.74e-92
WBGene00011143	3.05004	4.97e-58
WBGene00022369	3.0485	7.15e-101
WBGene00017738	3.04813	2.65e-79
WBGene00020269	3.04797	3.13e-94
WBGene00013177	3.0477	6.82e-66
WBGene00009145	3.04751	3.8e-48
WBGene00021906	3.04628	1.66e-73
WBGene00000846	3.04618	9.98e-66
WBGene00019683	3.04616	5.42e-17
WBGene00001110	3.04588	3.54e-122
WBGene00007135	3.04441	7.13e-71
WBGene00012716	3.04357	1.11e-55
WBGene00044894	3.04335	6.44e-22
WBGene00006704	3.04325	1.35e-81
WBGene00000891	3.04291	4.63e-89
WBGene00008933	3.04228	9.11e-119
WBGene00004015	3.04223	1.55e-89
WBGene00009188	3.04173	6.41e-79
WBGene00021832	3.04144	9.34e-66
WBGene00012767	3.03872	6.83e-77
WBGene00000923	3.03835	8.94e-69
WBGene00021058	3.03727	2.11e-69
WBGene00013000	3.03711	1.11e-29
WBGene00000464	3.03647	4.56e-64
WBGene00015191	3.03643	2.5e-39
WBGene00013558	3.03636	2.18e-95
WBGene00013268	3.03347	1.13e-65
WBGene00009734	3.03296	4.28e-33
WBGene00019946	3.03271	1.61e-56
WBGene00019510	3.03228	2.11e-114
WBGene00018638	3.03108	1.3e-52
WBGene00010676	3.03032	3.85e-83
WBGene00018892	3.03006	2.53e-84
WBGene00019076	3.03004	4.82e-55
WBGene00000941	3.02975	3.96e-40
WBGene00021056	3.02813	2.29e-56
WBGene00009966	3.02781	9.64e-65
WBGene00021012	3.02592	1.56e-93
WBGene00011408	3.02565	1.32e-61
WBGene00021681	3.02552	3.8e-99
WBGene00012887	3.02494	7.69e-104
WBGene00017075	3.02483	1.36e-98
WBGene00003587	3.02449	5.32e-54
WBGene00000274	3.02437	6.63e-94
WBGene00020601	3.02374	2.88e-88
WBGene00020901	3.02287	1.54e-28
WBGene00003801	3.0224	4.12e-100
WBGene00001037	3.02225	5.95e-102
WBGene00021522	3.02199	4e-79
WBGene00002231	3.02174	1.56e-115
WBGene00012975	3.02171	2e-16
WBGene00019808	3.02164	2.56e-33
WBGene00018678	3.02108	6.55e-67
WBGene00021486	3.02091	6.86e-63
WBGene00012522	3.02047	1.98e-77
WBGene00016045	3.01905	1.74e-71
WBGene00008805	3.01821	4.24e-15
WBGene00010231	3.01763	1.97e-67
WBGene00010280	3.01721	2.98e-100
WBGene00001661	3.01709	4.59e-54
WBGene00009069	3.01682	7.93e-103
WBGene00013598	3.01677	6.16e-56
WBGene00012896	3.01603	7.54e-137
WBGene00001486	3.01568	1.85e-45
WBGene00003507	3.01511	6.79e-116
WBGene00000519	3.01506	8.38e-74
WBGene00004684	3.01464	2.47e-86
WBGene00001161	3.01369	5.99e-68
WBGene00011560	3.01174	3.58e-108
WBGene00020684	3.0113	5.16e-113
WBGene00022218	3.01055	7.56e-36
WBGene00021933	3.01044	1.93e-25
WBGene00000837	3.01039	1.65e-93
WBGene00012997	3.00999	1.22e-43
WBGene00021132	3.00951	5.58e-66
WBGene00021914	3.00899	1.69e-52
WBGene00008442	3.00809	4.99e-62
WBGene00017304	3.00758	4.46e-22
WBGene00013703	3.00722	9.93e-94
WBGene00044063	3.00711	7.7e-66
WBGene00020036	3.007	4.52e-56
WBGene00021595	3.00666	6.22e-100
WBGene00006996	3.00643	3.07e-108
WBGene00001497	3.0059	2.78e-88
WBGene00010042	3.00556	1.03e-82
WBGene00004737	3.00551	7.9e-121
WBGene00021191	3.0055	2.61e-90
WBGene00008048	3.00512	1.12e-23
WBGene00015697	3.00509	3.03e-48
WBGene00021784	3.00502	1.61e-74
WBGene00015941	3.00494	2.16e-68
WBGene00017855	3.00482	4.55e-88
WBGene00021730	3.00385	8.38e-31
WBGene00016326	3.00358	2.25e-102
WBGene00002717	3.00339	1.48e-99
WBGene00019254	3.00277	1.34e-41
WBGene00235102	3.00191	2.88e-40
WBGene00017088	3.00185	3.52e-99
WBGene00022394	3.00167	3.8e-37
WBGene00003989	3.00143	4.36e-69
WBGene00003676	3.00094	1.5e-100
WBGene00022881	3.00059	1.98e-35
WBGene00021363	2.99991	6.89e-58
WBGene00013997	2.99964	2.5e-81
WBGene00022722	2.99934	3.27e-77
WBGene00021613	2.99878	1.17e-100
WBGene00020629	2.99827	2.32e-76
WBGene00004088	2.99822	8.57e-53
WBGene00014631	2.99779	3.66e-28
WBGene00013253	2.99566	9.39e-57
WBGene00021425	2.99551	1.78e-36
WBGene00015461	2.99512	5.25e-69
WBGene00001482	2.99505	1.09e-44
WBGene00007703	2.9949	1.26e-101
WBGene00017037	2.99489	4.56e-51
WBGene00003797	2.9945	1.13e-84
WBGene00008412	2.99405	3.25e-73
WBGene00000520	2.99368	3.6e-75
WBGene00018900	2.9931	2.66e-113
WBGene00010193	2.99191	4.07e-44
WBGene00016808	2.99096	1.55e-21
WBGene00000863	2.99003	1.59e-107
WBGene00017830	2.98983	1.61e-67
WBGene00012151	2.98968	7.45e-99
WBGene00007587	2.98955	1.67e-88
WBGene00022970	2.98947	9.39e-44
WBGene00018898	2.98903	7.02e-112
WBGene00017373	2.98814	4.94e-53
WBGene00015698	2.9874	7.59e-124
WBGene00022114	2.98708	2.77e-107
WBGene00009374	2.98683	2.07e-129
WBGene00014139	2.98619	2.41e-58
WBGene00022268	2.98491	1.96e-14
WBGene00021004	2.98478	1.71e-66
WBGene00012472	2.98453	1.11e-74
WBGene00021936	2.98422	7.26e-66
WBGene00004504	2.98419	4.43e-96
WBGene00017482	2.98358	1.95e-126
WBGene00003161	2.98333	6.49e-47
WBGene00016810	2.98323	6.95e-40
WBGene00019747	2.98298	4.48e-68
WBGene00015296	2.98264	2.98e-72
WBGene00006698	2.98261	2.01e-66
WBGene00011815	2.98198	2.38e-56
WBGene00018064	2.98157	3.36e-80
WBGene00011275	2.9813	1.62e-61
WBGene00019162	2.98105	1.19e-93
WBGene00007757	2.98012	6.62e-53
WBGene00017025	2.97836	2.57e-50
WBGene00004167	2.97766	3.91e-112
WBGene00006373	2.97758	3.31e-75
WBGene00014232	2.97721	5.25e-60
WBGene00017832	2.97717	1.46e-31
WBGene00010159	2.97595	1.5e-46
WBGene00006446	2.97582	1.01e-101
WBGene00000764	2.97482	3.63e-26
WBGene00013550	2.97316	1.57e-43
WBGene00004126	2.97275	5.34e-25
WBGene00012795	2.97245	1.31e-45
WBGene00003224	2.97217	9.18e-80
WBGene00009174	2.97064	8.5e-64
WBGene00008670	2.96991	3.47e-70
WBGene00004460	2.96988	4.26e-85
WBGene00017799	2.96932	6.73e-44
WBGene00011600	2.96917	3.05e-70
WBGene00015810	2.96904	4.45e-42
WBGene00001049	2.96892	2.49e-107
WBGene00007385	2.96879	1.36e-57
WBGene00022463	2.96868	4.28e-83
WBGene00006514	2.96796	1.12e-57
WBGene00020184	2.96777	6.79e-83
WBGene00020095	2.96764	3.72e-43
WBGene00022586	2.96758	1.49e-37
WBGene00003792	2.96705	5.08e-104
WBGene00017347	2.96677	3.1e-71
WBGene00008107	2.96668	4.17e-105
WBGene00044700	2.96617	5.77e-15
WBGene00022738	2.96557	2.42e-75
WBGene00012936	2.96494	4.38e-99
WBGene00001869	2.96407	6.42e-61
WBGene00015813	2.96394	3.49e-94
WBGene00021276	2.96326	1.54e-77
WBGene00008968	2.96296	3.91e-75
WBGene00018302	2.96271	1.81e-53
WBGene00016443	2.96261	3.04e-54
WBGene00001130	2.96237	1.07e-40
WBGene00020761	2.96132	8.23e-47
WBGene00014011	2.96062	8.27e-68
WBGene00021827	2.9603	2.31e-35
WBGene00019498	2.96012	1.13e-54
WBGene00010428	2.95937	1.52e-52
WBGene00012674	2.95893	9.12e-34
WBGene00018362	2.95844	1.19e-67
WBGene00016793	2.95771	5.14e-45
WBGene00021682	2.9572	1.28e-26
WBGene00012361	2.95644	1.57e-50
WBGene00019600	2.95629	4.09e-126
WBGene00017816	2.95433	4.89e-71
WBGene00015104	2.95431	2.02e-79
WBGene00003183	2.95427	3.85e-102
WBGene00012192	2.9542	3.27e-77
WBGene00007644	2.95409	3.64e-47
WBGene00011087	2.95339	2.69e-104
WBGene00009944	2.95293	2.33e-64
WBGene00195860	2.95215	5.2e-28
WBGene00020910	2.95103	6.46e-49
WBGene00010450	2.94965	2.34e-40
WBGene00012966	2.94949	6.15e-51
WBGene00016460	2.94853	1.79e-89
WBGene00007100	2.9474	3.25e-69
WBGene00010941	2.94723	1.36e-90
WBGene00044666	2.94689	2.11e-24
WBGene00017161	2.94598	5.55e-76
WBGene00015974	2.94503	3.91e-51
WBGene00012645	2.94305	8.93e-45
WBGene00009176	2.94251	2.03e-37
WBGene00000466	2.94204	1.81e-61
WBGene00003052	2.94098	1.28e-89
WBGene00008452	2.94053	7.12e-60
WBGene00020091	2.94047	3.44e-89
WBGene00021756	2.93993	5.85e-50
WBGene00012276	2.93976	5.23e-67
WBGene00013200	2.9393	1.83e-46
WBGene00008371	2.93921	1.95e-42
WBGene00009012	2.93917	4.18e-70
WBGene00015486	2.93827	1.69e-90
WBGene00001865	2.93794	3.33e-101
WBGene00023418	2.93645	1.47e-43
WBGene00018037	2.93641	2.78e-22
WBGene00021508	2.93634	3.94e-40
WBGene00006829	2.93491	1.81e-80
WBGene00017797	2.9349	1.08e-99
WBGene00002008	2.93381	8.36e-88
WBGene00003950	2.9333	1.66e-53
WBGene00001830	2.9325	1.25e-111
WBGene00009284	2.93184	7.06e-92
WBGene00007048	2.93104	3.16e-104
WBGene00017886	2.9303	4.87e-55
WBGene00003085	2.92965	1.13e-94
WBGene00001598	2.92936	7e-113
WBGene00003081	2.92892	3.72e-16
WBGene00009441	2.92866	4.84e-58
WBGene00001602	2.92784	9.78e-20
WBGene00003160	2.92669	7.85e-98
WBGene00018341	2.92664	8.08e-95
WBGene00008877	2.92591	4.2e-47
WBGene00219803	2.92582	7.97e-31
WBGene00000816	2.92556	4.74e-63
WBGene00009880	2.92551	1.23e-17
WBGene00022428	2.9255	5.75e-57
WBGene00022124	2.92509	1.2e-41
WBGene00015346	2.92478	4.3e-34
WBGene00008318	2.92453	1.45e-45
WBGene00016387	2.92449	2.29e-28
WBGene00007628	2.92289	5.32e-50
WBGene00006735	2.92287	2.22e-53
WBGene00006715	2.92266	4.71e-59
WBGene00016449	2.92211	1.64e-39
WBGene00021073	2.92177	3.04e-92
WBGene00007225	2.9217	3.15e-32
WBGene00014593	2.92161	6.66e-35
WBGene00009587	2.92104	1.7e-102
WBGene00000796	2.9207	1.43e-96
WBGene00003790	2.91957	4.92e-87
WBGene00009735	2.919	8.49e-17
WBGene00007021	2.9181	8.8e-33
WBGene00016811	2.91782	1.12e-41
WBGene00018827	2.9171	1.1e-35
WBGene00016014	2.91655	7.53e-89
WBGene00002985	2.91543	8.06e-79
WBGene00006512	2.91496	4.39e-59
WBGene00017774	2.91463	6.8e-85
WBGene00020412	2.91447	2.13e-70
WBGene00015450	2.91445	1.41e-41
WBGene00004380	2.91327	6.05e-53
WBGene00018270	2.91306	7.99e-52
WBGene00013434	2.91232	2.52e-56
WBGene00022222	2.91179	2.69e-19
WBGene00012550	2.91068	1.72e-61
WBGene00013924	2.9104	8.06e-78
WBGene00009276	2.91037	4.78e-65
WBGene00007627	2.9102	1.67e-49
WBGene00013324	2.90969	2.45e-61
WBGene00018674	2.90945	2.23e-54
WBGene00001874	2.90942	4.22e-80
WBGene00009122	2.90834	8.51e-71
WBGene00022034	2.9081	1.79e-89
WBGene00016142	2.90797	3.81e-85
WBGene00003922	2.90736	1.06e-54
WBGene00019275	2.90733	9.21e-56
WBGene00007118	2.90631	5.07e-81
WBGene00013217	2.90603	8.62e-43
WBGene00008503	2.90579	6.52e-109
WBGene00012692	2.90562	2.85e-76
WBGene00014208	2.90468	3.49e-110
WBGene00014550	2.90405	2.01e-31
WBGene00011051	2.90373	1.23e-90
WBGene00016621	2.90353	6.25e-18
WBGene00012996	2.9026	2.55e-17
WBGene00001401	2.90132	1.1e-101
WBGene00004503	2.90004	3.27e-70
WBGene00012657	2.89955	9.61e-17
WBGene00014322	2.89946	1.58e-50
WBGene00000257	2.89808	1.08e-115
WBGene00011814	2.89793	3.34e-40
WBGene00004466	2.89652	3.96e-53
WBGene00007826	2.89618	8.68e-21
WBGene00014218	2.89598	9.14e-73
WBGene00008151	2.89597	2.77e-76
WBGene00016590	2.89528	7.26e-26
WBGene00001040	2.8948	1.76e-47
WBGene00019323	2.89458	8.74e-70
WBGene00018963	2.89396	6.21e-69
WBGene00009993	2.89359	1.24e-90
WBGene00012499	2.89343	3.6e-99
WBGene00013729	2.89291	1.7e-108
WBGene00004824	2.89289	4.27e-68
WBGene00002027	2.89235	3.21e-93
WBGene00009267	2.89232	6.22e-76
WBGene00196673	2.89208	5.2e-21
WBGene00002850	2.89183	2.21e-101
WBGene00021097	2.89153	8.57e-80
WBGene00003082	2.89139	6.12e-49
WBGene00014311	2.89127	1.07e-29
WBGene00022836	2.89115	4.57e-38
WBGene00008140	2.89091	5.96e-66
WBGene00002046	2.88941	4.96e-58
WBGene00013447	2.88912	5.73e-47
WBGene00017046	2.88899	5.17e-31
WBGene00013678	2.88874	1.19e-46
WBGene00008183	2.88806	6.47e-87
WBGene00016790	2.88784	1.12e-58
WBGene00044324	2.8876	2.66e-32
WBGene00001860	2.88752	3.24e-88
WBGene00002025	2.88672	5.81e-114
WBGene00011986	2.88669	7.48e-69
WBGene00001016	2.88655	1.23e-89
WBGene00012673	2.88638	5.75e-29
WBGene00004101	2.88586	6.51e-71
WBGene00021815	2.88544	4.13e-59
WBGene00013345	2.88522	1.1e-32
WBGene00001340	2.88485	6.18e-57
WBGene00012693	2.88427	2.16e-37
WBGene00016586	2.88355	4.39e-45
WBGene00008766	2.88294	4.77e-40
WBGene00017992	2.88291	1.05e-46
WBGene00021074	2.88288	2.43e-79
WBGene00000010	2.88199	9e-51
WBGene00014632	2.88187	9.26e-21
WBGene00012498	2.88071	3.77e-101
WBGene00004984	2.88054	2.76e-65
WBGene00006496	2.88041	2.81e-39
WBGene00007355	2.88036	1.49e-54
WBGene00020320	2.87975	6.16e-49
WBGene00022309	2.87883	1.06e-24
WBGene00000996	2.87813	4.73e-45
WBGene00021187	2.87713	5.64e-26
WBGene00009035	2.87702	2.02e-111
WBGene00015235	2.8769	1.76e-43
WBGene00000818	2.87688	5.37e-60
WBGene00044431	2.87675	7.58e-20
WBGene00015811	2.87642	1.23e-64
WBGene00004047	2.87642	5.26e-93
WBGene00003150	2.87403	1.56e-80
WBGene00019218	2.87311	8.12e-45
WBGene00018512	2.87274	1.27e-90
WBGene00003130	2.87249	2.46e-63
WBGene00021904	2.87245	2.82e-20
WBGene00013966	2.87206	1.06e-35
WBGene00000158	2.87204	1.02e-66
WBGene00018599	2.87054	3.99e-70
WBGene00010006	2.87034	1.77e-77
WBGene00016236	2.87012	2.19e-81
WBGene00022148	2.86944	5.05e-87
WBGene00011559	2.86923	4.08e-59
WBGene00201151	2.86853	4.11e-34
WBGene00011612	2.86813	1.06e-75
WBGene00001007	2.86784	5.15e-79
WBGene00012894	2.86739	3.19e-77
WBGene00021367	2.86648	2.21e-47
WBGene00014012	2.86641	4.61e-70
WBGene00000840	2.86621	1.5e-66
WBGene00021392	2.86559	2.43e-58
WBGene00009542	2.86525	1.64e-90
WBGene00009045	2.865	1.24e-44
WBGene00043705	2.86497	5.68e-54
WBGene00010875	2.86494	1.93e-54
WBGene00021845	2.86491	1.14e-64
WBGene00004203	2.86456	1.96e-69
WBGene00016015	2.86434	4.34e-90
WBGene00017269	2.86351	1.68e-49
WBGene00002033	2.86289	2.92e-92
WBGene00012004	2.86289	2.98e-35
WBGene00011637	2.86266	2.09e-41
WBGene00012652	2.86243	1.42e-56
WBGene00015405	2.86203	5.11e-63
WBGene00007223	2.86175	1.4e-24
WBGene00007773	2.8613	8.65e-15
WBGene00008710	2.8609	1.12e-77
WBGene00021715	2.86082	1.53e-93
WBGene00004505	2.86032	3.92e-71
WBGene00019126	2.86022	2.33e-54
WBGene00010281	2.85939	3.91e-95
WBGene00021351	2.85878	3.68e-69
WBGene00011687	2.85783	2.21e-37
WBGene00013544	2.85764	1.24e-90
WBGene00019013	2.85761	3.48e-91
WBGene00012496	2.85736	3.99e-61
WBGene00013128	2.85702	5.64e-28
WBGene00014215	2.85655	6.78e-13
WBGene00008887	2.85537	2.41e-67
WBGene00021686	2.85484	6.55e-73
WBGene00010973	2.85465	7.29e-13
WBGene00001033	2.85413	1.9e-17
WBGene00022119	2.85408	1.14e-89
WBGene00020682	2.85385	7.98e-50
WBGene00016002	2.85378	2.55e-68
WBGene00004699	2.85331	8.83e-81
WBGene00013038	2.85293	1.52e-90
WBGene00016019	2.85246	1.12e-28
WBGene00006595	2.85245	1.76e-82
WBGene00012828	2.85183	2.47e-42
WBGene00007352	2.85105	5.77e-105
WBGene00000765	2.85045	2.06e-66
WBGene00021924	2.85036	1.31e-72
WBGene00016202	2.85025	3.19e-81
WBGene00004874	2.85011	3.6e-95
WBGene00022035	2.84986	4.92e-39
WBGene00005006	2.84958	5.18e-80
WBGene00001975	2.84954	1.96e-33
WBGene00021689	2.84819	3.14e-56
WBGene00006993	2.84752	1.6e-89
WBGene00015499	2.8464	6.21e-87
WBGene00003924	2.84534	2.4e-50
WBGene00010048	2.84518	3.54e-55
WBGene00003083	2.84498	5.47e-43
WBGene00014111	2.84475	3.81e-47
WBGene00003186	2.84466	1.2e-83
WBGene00016166	2.84376	1.22e-60
WBGene00010038	2.8436	3.38e-63
WBGene00010093	2.84269	1.3e-66
WBGene00017079	2.84252	5.43e-66
WBGene00012105	2.84243	8.14e-67
WBGene00021466	2.84227	4.72e-58
WBGene00006447	2.84142	1.5e-53
WBGene00013189	2.84129	5.79e-97
WBGene00002240	2.84113	1.65e-79
WBGene00018831	2.84113	5.27e-23
WBGene00004078	2.84093	3.49e-66
WBGene00021667	2.84081	1.62e-90
WBGene00022762	2.84013	1.74e-59
WBGene00012558	2.83996	2.33e-45
WBGene00012964	2.83995	1.18e-45
WBGene00008166	2.83886	2.1e-108
WBGene00006804	2.83884	1.29e-60
WBGene00020499	2.83858	8.49e-46
WBGene00022059	2.83845	2.24e-87
WBGene00021752	2.83749	1.97e-38
WBGene00020443	2.83704	1.24e-23
WBGene00008848	2.83695	3.86e-119
WBGene00012376	2.83693	5.58e-34
WBGene00018612	2.83632	8.15e-90
WBGene00013143	2.83607	1.67e-84
WBGene00012188	2.83502	4.79e-59
WBGene00020316	2.83482	8.91e-56
WBGene00019121	2.83475	7.27e-71
WBGene00008132	2.83457	1.98e-38
WBGene00011988	2.83434	5.03e-64
WBGene00044345	2.83402	7.43e-54
WBGene00018017	2.83329	3.41e-75
WBGene00011342	2.83312	2.21e-27
WBGene00008385	2.83173	9.05e-94
WBGene00000199	2.83078	1.64e-52
WBGene00021789	2.82883	6.68e-71
WBGene00195151	2.82837	2.34e-32
WBGene00012167	2.82802	9.44e-41
WBGene00044321	2.82753	5.25e-70
WBGene00022862	2.82691	6.14e-52
WBGene00021605	2.82626	2.01e-31
WBGene00010130	2.82603	2.31e-61
WBGene00001972	2.82597	3.31e-67
WBGene00003228	2.82559	9.13e-76
WBGene00010579	2.82545	4.49e-93
WBGene00007042	2.8254	2.35e-78
WBGene00004981	2.82507	7.74e-55
WBGene00009159	2.82474	3.41e-71
WBGene00021536	2.82425	4.4e-54
WBGene00015023	2.82285	9.94e-68
WBGene00002335	2.82233	3.04e-71
WBGene00019595	2.8223	2.24e-48
WBGene00013024	2.82226	1.99e-41
WBGene00015098	2.82225	1.29e-102
WBGene00006596	2.82217	2.56e-52
WBGene00012543	2.82192	3.39e-91
WBGene00004918	2.82127	1.38e-53
WBGene00021506	2.82042	5.48e-47
WBGene00010814	2.82024	1.66e-56
WBGene00015095	2.82007	1.05e-76
WBGene00200197	2.81936	5.35e-30
WBGene00004298	2.81904	4.26e-64
WBGene00021444	2.81874	6.84e-71
WBGene00001214	2.81763	8.19e-95
WBGene00018391	2.81762	6.37e-29
WBGene00011501	2.81718	1.95e-68
WBGene00015266	2.81696	8.22e-52
WBGene00000099	2.8169	3.73e-83
WBGene00007615	2.8169	8.36e-103
WBGene00012650	2.81683	1.36e-60
WBGene00000498	2.81668	1.22e-74
WBGene00012845	2.8165	4.74e-100
WBGene00001835	2.81646	4.22e-53
WBGene00019276	2.81626	6.81e-69
WBGene00010408	2.81577	4.8e-37
WBGene00012316	2.8151	1.3e-68
WBGene00009372	2.81487	3.14e-62
WBGene00001061	2.81407	7.74e-78
WBGene00007412	2.81381	6.85e-73
WBGene00003220	2.81333	1.64e-76
WBGene00008053	2.81186	2.52e-83
WBGene00000970	2.81136	2.07e-47
WBGene00004027	2.81128	9.66e-53
WBGene00009007	2.8107	2.98e-61
WBGene00019002	2.81041	2.57e-74
WBGene00021749	2.81006	2.62e-50
WBGene00019807	2.80926	1.1e-71
WBGene00017158	2.80926	1.58e-47
WBGene00020823	2.80923	1.41e-31
WBGene00022367	2.80898	8.06e-31
WBGene00010363	2.80895	2.9e-71
WBGene00009922	2.80873	2.26e-100
WBGene00004946	2.80866	2.2e-78
WBGene00021757	2.80852	4.39e-48
WBGene00021538	2.80773	2.49e-58
WBGene00011940	2.80765	2.33e-72
WBGene00020234	2.80744	1.32e-86
WBGene00019007	2.80666	1.91e-18
WBGene00021644	2.8051	9.15e-59
WBGene00008404	2.80457	2.48e-68
WBGene00003821	2.80411	3.7e-70
WBGene00021973	2.80403	1.52e-45
WBGene00014117	2.8038	1.77e-32
WBGene00021475	2.80331	3.58e-18
WBGene00022739	2.80293	9.05e-105
WBGene00004738	2.80292	3.74e-96
WBGene00010304	2.80262	1.99e-41
WBGene00006733	2.80248	5.5e-68
WBGene00003785	2.80235	2.16e-79
WBGene00007523	2.80228	1.53e-36
WBGene00008364	2.80144	1.54e-22
WBGene00016905	2.80087	2.4e-32
WBGene00006311	2.80051	5.98e-91
WBGene00002957	2.80039	1e-67
WBGene00000875	2.80018	6.1e-96
WBGene00015754	2.79981	5.4e-101
WBGene00010608	2.79929	7.79e-23
WBGene00077453	2.79807	7.92e-34
WBGene00000227	2.7976	4.83e-88
WBGene00011871	2.79751	1.01e-58
WBGene00016601	2.79702	5.89e-80
WBGene00003157	2.79698	1.77e-72
WBGene00004452	2.79655	1.11e-46
WBGene00000115	2.79654	3.58e-100
WBGene00007501	2.7962	2.23e-69
WBGene00009994	2.7958	1.08e-59
WBGene00198470	2.79519	5.76e-28
WBGene00020111	2.79463	3.35e-74
WBGene00013443	2.79455	4.06e-73
WBGene00019628	2.7945	5.16e-66
WBGene00018370	2.7944	4.25e-26
WBGene00050937	2.79426	2.98e-34
WBGene00022775	2.79415	1.8e-74
WBGene00000874	2.79318	1.83e-88
WBGene00021295	2.79301	1.04e-42
WBGene00019821	2.79286	2.94e-54
WBGene00006997	2.79215	6.78e-77
WBGene00021810	2.79205	3.45e-75
WBGene00009254	2.79169	1.64e-73
WBGene00010892	2.7913	1.79e-69
WBGene00077732	2.79102	2.37e-59
WBGene00014075	2.79101	1.95e-65
WBGene00019241	2.7902	4.92e-72
WBGene00000474	2.7899	4.05e-74
WBGene00012562	2.78985	1.7e-65
WBGene00007194	2.78919	5.67e-65
WBGene00006574	2.78839	3.36e-28
WBGene00006944	2.78807	7e-78
WBGene00001470	2.78806	1.34e-30
WBGene00021660	2.78803	8.88e-82
WBGene00018149	2.78789	5.04e-30
WBGene00007050	2.78786	2.7e-89
WBGene00021014	2.7878	2.25e-85
WBGene00013792	2.78771	1.53e-58
WBGene00016837	2.78756	1.45e-68
WBGene00206507	2.78756	8.62e-27
WBGene00003479	2.78742	2.64e-40
WBGene00021733	2.78713	7.13e-47
WBGene00017699	2.78618	7.97e-73
WBGene00044200	2.78516	2.15e-88
WBGene00021507	2.78489	2.39e-57
WBGene00014483	2.78388	2.56e-29
WBGene00018285	2.78352	1.82e-86
WBGene00001973	2.78335	8.56e-84
WBGene00020199	2.78298	1.26e-12
WBGene00021395	2.78289	9.77e-59
WBGene00012187	2.78154	1.17e-28
WBGene00009661	2.78079	4.02e-89
WBGene00006785	2.78053	2.95e-33
WBGene00001974	2.77964	6.89e-87
WBGene00004367	2.77962	2.71e-64
WBGene00012665	2.77952	1.53e-52
WBGene00012245	2.77938	1.01e-60
WBGene00220176	2.77897	3.02e-41
WBGene00013442	2.77854	2.4e-36
WBGene00000985	2.77792	9.67e-43
WBGene00008219	2.77661	1.35e-49
WBGene00017843	2.77628	8.15e-18
WBGene00001080	2.77561	6.59e-65
WBGene00013383	2.77559	2.19e-33
WBGene00022347	2.77557	2.38e-45
WBGene00013405	2.77452	2.08e-54
WBGene00018482	2.77406	2.22e-81
WBGene00015806	2.77398	4.37e-74
WBGene00002250	2.77292	6.35e-65
WBGene00001571	2.77266	6.09e-76
WBGene00004185	2.77253	5.33e-63
WBGene00004891	2.77229	3.82e-55
WBGene00014023	2.77226	9.78e-75
WBGene00011225	2.77211	3.03e-43
WBGene00196933	2.7715	1.09e-13
WBGene00017064	2.77064	5.89e-79
WBGene00021636	2.76866	2.49e-55
WBGene00004459	2.76802	2.78e-100
WBGene00001166	2.76718	1.12e-62
WBGene00014577	2.76672	5e-30
WBGene00008210	2.7665	4.56e-19
WBGene00020437	2.76643	3.72e-71
WBGene00020037	2.76548	1.8e-65
WBGene00011532	2.76476	2.53e-58
WBGene00004031	2.76462	9.17e-83
WBGene00017352	2.76364	1.99e-41
WBGene00000264	2.76364	6.5e-65
WBGene00011538	2.7624	1.55e-71
WBGene00010629	2.7621	2.68e-68
WBGene00000231	2.7621	8.31e-68
WBGene00013161	2.76169	5.49e-18
WBGene00016452	2.76166	5.3e-34
WBGene00011884	2.76165	2.04e-76
WBGene00011259	2.76165	7.67e-35
WBGene00013758	2.76156	3.98e-53
WBGene00001092	2.76144	1.3e-54
WBGene00004324	2.76111	5.18e-71
WBGene00022678	2.76013	4.88e-51
WBGene00044318	2.75995	1.85e-52
WBGene00014017	2.75939	5.1e-22
WBGene00000410	2.75771	1.68e-73
WBGene00019402	2.75749	6.08e-39
WBGene00000145	2.75637	3.12e-35
WBGene00017895	2.75635	7.11e-78
WBGene00003253	2.7561	8.13e-75
WBGene00012483	2.75608	1.15e-35
WBGene00019608	2.7557	9.25e-91
WBGene00020185	2.75438	1.36e-61
WBGene00018010	2.75393	1.82e-38
WBGene00008281	2.7539	8.7e-29
WBGene00003392	2.75376	1.42e-89
WBGene00022025	2.75372	1.47e-27
WBGene00004086	2.75266	9.39e-56
WBGene00010882	2.7525	4.34e-43
WBGene00007018	2.75221	5.37e-22
WBGene00004702	2.75157	5.43e-54
WBGene00022832	2.75148	1.73e-40
WBGene00018399	2.75146	2.41e-56
WBGene00007235	2.75129	4.77e-57
WBGene00016836	2.75128	3.56e-74
WBGene00011111	2.75066	9.56e-80
WBGene00002034	2.75031	1.76e-93
WBGene00009163	2.74969	4.34e-62
WBGene00005662	2.74969	4.42e-35
WBGene00016258	2.74963	2.47e-70
WBGene00018849	2.74877	1.4e-79
WBGene00010911	2.74847	4.22e-63
WBGene00009648	2.74838	3.34e-39
WBGene00016200	2.74779	1.3e-65
WBGene00022107	2.7472	2.92e-41
WBGene00008569	2.74698	6.61e-54
WBGene00001747	2.74661	4e-66
WBGene00010781	2.74627	1.86e-71
WBGene00018836	2.746	4.32e-28
WBGene00019120	2.74504	6.6e-61
WBGene00013004	2.74499	8.74e-51
WBGene00001209	2.74492	7.61e-82
WBGene00022286	2.74487	2.07e-78
WBGene00003034	2.74486	2.85e-84
WBGene00011064	2.74277	5.57e-61
WBGene00003508	2.74203	3.47e-86
WBGene00001186	2.74197	1.5e-12
WBGene00002997	2.74189	6.54e-18
WBGene00000182	2.74181	1.11e-71
WBGene00013127	2.74179	1.24e-15
WBGene00004704	2.74155	3.12e-74
WBGene00018890	2.74115	5.35e-73
WBGene00009701	2.74087	2.36e-44
WBGene00015147	2.74077	4.52e-69
WBGene00006383	2.74051	6.46e-78
WBGene00004373	2.73986	2.3e-67
WBGene00007092	2.73945	2.18e-76
WBGene00001088	2.73922	6.76e-43
WBGene00017985	2.73847	2.01e-17
WBGene00006888	2.73816	1.8e-97
WBGene00007150	2.73749	1.43e-64
WBGene00020422	2.7366	1.24e-45
WBGene00010418	2.7366	1.08e-26
WBGene00004781	2.73642	2.39e-60
WBGene00019983	2.73575	3.07e-52
WBGene00000161	2.73568	4.46e-33
WBGene00006706	2.7356	8.18e-68
WBGene00020425	2.73547	4.2e-65
WBGene00016977	2.73479	4.18e-68
WBGene00010405	2.73435	1.89e-64
WBGene00003413	2.73433	7.84e-67
WBGene00004043	2.73399	8.98e-86
WBGene00016250	2.73396	2.71e-93
WBGene00021248	2.7339	1.17e-57
WBGene00012221	2.7333	1.8e-31
WBGene00017924	2.73313	3.95e-24
WBGene00002076	2.73213	1.03e-90
WBGene00012928	2.73166	6.65e-52
WBGene00017300	2.7316	2.44e-73
WBGene00017888	2.73118	9.24e-73
WBGene00020896	2.73106	6.21e-64
WBGene00019354	2.73101	2.04e-32
WBGene00020166	2.73097	9.87e-65
WBGene00008458	2.73053	2.91e-34
WBGene00000836	2.73004	2.57e-64
WBGene00013677	2.72979	1.25e-67
WBGene00011775	2.72973	1.95e-79
WBGene00005663	2.72946	1.01e-43
WBGene00019711	2.72944	8.24e-52
WBGene00000867	2.72941	2.58e-67
WBGene00004464	2.72828	3.6e-42
WBGene00011747	2.72808	6.59e-52
WBGene00015194	2.72746	2.58e-46
WBGene00006536	2.72703	4.64e-87
WBGene00009404	2.72688	1.05e-44
WBGene00004846	2.72646	3.83e-31
WBGene00196502	2.72584	1.46e-28
WBGene00014221	2.72577	2.94e-42
WBGene00043051	2.72403	1.98e-36
WBGene00009131	2.72372	3.57e-49
WBGene00001284	2.72367	9.61e-72
WBGene00003395	2.7236	4.32e-44
WBGene00000146	2.72305	4.49e-67
WBGene00004501	2.72262	6.01e-56
WBGene00009740	2.72241	2.36e-23
WBGene00013445	2.72205	8.83e-68
WBGene00001228	2.72143	2.16e-73
WBGene00194707	2.72141	1.45e-50
WBGene00015330	2.72065	1.25e-82
WBGene00002344	2.72047	3.72e-51
WBGene00004953	2.72039	6.41e-65
WBGene00086551	2.72028	2.15e-79
WBGene00001230	2.7188	1.07e-64
WBGene00000772	2.71776	1.91e-97
WBGene00008789	2.71706	2.52e-44
WBGene00013343	2.71637	1.02e-58
WBGene00004042	2.71591	2.01e-102
WBGene00017313	2.71556	1.61e-69
WBGene00199814	2.71551	3.26e-29
WBGene00012559	2.71543	2.16e-31
WBGene00007704	2.7151	7.1e-49
WBGene00006823	2.7134	2.4e-37
WBGene00010498	2.7125	3.8e-49
WBGene00010493	2.71237	1.24e-18
WBGene00009065	2.71208	1.35e-71
WBGene00015746	2.71154	1.29e-54
WBGene00006450	2.71108	1.33e-58
WBGene00021035	2.71036	3.33e-43
WBGene00003787	2.70991	5.31e-75
WBGene00011412	2.70988	6.44e-41
WBGene00018967	2.70969	4.44e-95
WBGene00022850	2.70894	8.4e-45
WBGene00017085	2.70858	8.68e-65
WBGene00004835	2.70793	8.73e-15
WBGene00017547	2.70759	8.1e-50
WBGene00006977	2.70741	1.07e-75
WBGene00022381	2.70692	1.01e-37
WBGene00008173	2.7063	1.38e-38
WBGene00017435	2.70603	1.15e-59
WBGene00008405	2.70592	4.48e-47
WBGene00016129	2.70484	1.43e-41
WBGene00003804	2.7048	8.73e-57
WBGene00003949	2.70438	7.12e-54
WBGene00219969	2.70406	4.3e-32
WBGene00000123	2.70324	6.46e-85
WBGene00022531	2.70262	7.25e-108
WBGene00011664	2.70246	4.27e-52
WBGene00000592	2.70201	3.47e-74
WBGene00011333	2.7016	1.31e-105
WBGene00004109	2.70092	3.14e-34
WBGene00001002	2.7007	1.18e-57
WBGene00021314	2.70052	6.84e-18
WBGene00020705	2.69802	1.82e-46
WBGene00022306	2.69765	1.46e-46
WBGene00011731	2.69677	2.39e-25
WBGene00012293	2.6965	1.67e-13
WBGene00001402	2.69614	3.88e-87
WBGene00018446	2.69606	1.84e-16
WBGene00021170	2.69595	2.36e-44
WBGene00000377	2.69522	2.02e-75
WBGene00018793	2.69495	7.44e-27
WBGene00022493	2.69473	8.15e-78
WBGene00011975	2.69436	4.02e-66
WBGene00007882	2.69423	3.01e-77
WBGene00000109	2.69347	7.29e-63
WBGene00004456	2.69301	1.02e-58
WBGene00020442	2.69246	2.16e-42
WBGene00004882	2.69205	5.97e-48
WBGene00016342	2.69175	7.97e-31
WBGene00001332	2.69162	1.41e-57
WBGene00002297	2.69142	7.04e-74
WBGene00003827	2.69117	1.34e-66
WBGene00012935	2.69074	5.77e-38
WBGene00044916	2.69005	1.23e-63
WBGene00017237	2.68991	1.68e-60
WBGene00009191	2.68975	3.76e-39
WBGene00001864	2.68971	3.14e-31
WBGene00000197	2.6895	9.75e-99
WBGene00011634	2.68875	1.15e-29
WBGene00018419	2.68851	6.66e-24
WBGene00007686	2.68731	1.24e-60
WBGene00008429	2.68704	1.43e-67
WBGene00010713	2.68659	4.07e-81
WBGene00022044	2.68651	6.46e-39
WBGene00001027	2.68596	1.54e-56
WBGene00006546	2.68582	8.85e-17
WBGene00006988	2.68549	5.54e-63
WBGene00016824	2.68533	1.46e-23
WBGene00018974	2.68382	1.63e-55
WBGene00021465	2.68359	1.01e-97
WBGene00017607	2.68307	1.75e-81
WBGene00019357	2.68283	2.05e-32
WBGene00000205	2.68268	4.49e-29
WBGene00012097	2.68235	7.65e-58
WBGene00011193	2.68216	2.15e-30
WBGene00014058	2.68173	1.83e-47
WBGene00021783	2.68167	2.31e-33
WBGene00016603	2.68155	6.03e-73
WBGene00003062	2.68155	2.27e-62
WBGene00000892	2.68	2.3e-28
WBGene00008664	2.67991	1.37e-28
WBGene00020391	2.67952	7.81e-73
WBGene00006601	2.67948	4.05e-41
WBGene00019883	2.67948	1.82e-82
WBGene00004094	2.67797	2.54e-104
WBGene00011976	2.67743	2.28e-44
WBGene00018904	2.67726	2.99e-19
WBGene00020679	2.67689	6.75e-80
WBGene00014589	2.67601	1.01e-29
WBGene00021282	2.67525	1.38e-81
WBGene00017062	2.67471	7.1e-52
WBGene00018698	2.67452	4.24e-59
WBGene00003948	2.67445	8e-70
WBGene00000508	2.67365	1.02e-92
WBGene00001234	2.67228	3.14e-44
WBGene00011886	2.67136	3.54e-49
WBGene00019334	2.67131	4.91e-56
WBGene00008995	2.67122	2.91e-47
WBGene00012984	2.671	2.4e-40
WBGene00013258	2.66999	3.8e-49
WBGene00022703	2.66969	2.45e-52
WBGene00009050	2.66966	6.37e-62
WBGene00010905	2.66914	6.21e-30
WBGene00022672	2.66882	3.99e-60
WBGene00022737	2.66759	2.37e-41
WBGene00011216	2.66748	2.26e-45
WBGene00001600	2.66708	2.25e-71
WBGene00005153	2.66682	6.88e-33
WBGene00013214	2.66651	4.39e-61
WBGene00012701	2.66634	5.96e-35
WBGene00000093	2.66608	1.15e-30
WBGene00185086	2.66572	7.49e-26
WBGene00012766	2.66546	4.53e-21
WBGene00011953	2.66482	3.24e-50
WBGene00005015	2.66473	9.65e-73
WBGene00007111	2.66394	4.51e-70
WBGene00002191	2.66377	6.9e-46
WBGene00015920	2.66288	2.65e-63
WBGene00018046	2.66257	2.48e-28
WBGene00008006	2.66151	4.23e-70
WBGene00004320	2.66131	1.73e-46
WBGene00000537	2.66079	8.32e-57
WBGene00008143	2.66012	1.26e-41
WBGene00013361	2.65983	3.38e-64
WBGene00013431	2.65963	1.29e-58
WBGene00017989	2.65957	1.93e-64
WBGene00000090	2.65913	2.84e-52
WBGene00010478	2.65717	9.97e-85
WBGene00009673	2.65717	1.55e-27
WBGene00005026	2.65703	2.14e-39
WBGene00010766	2.65702	8.85e-60
WBGene00000276	2.65679	8.11e-73
WBGene00006796	2.65679	3.16e-29
WBGene00019199	2.65651	1.04e-52
WBGene00007008	2.65615	1.46e-75
WBGene00006737	2.65604	3.66e-90
WBGene00044083	2.656	6.28e-17
WBGene00004304	2.65345	6.12e-63
WBGene00005007	2.65324	3.49e-40
WBGene00016421	2.65307	1.83e-45
WBGene00002075	2.65303	1.11e-69
WBGene00003059	2.65227	8.39e-42
WBGene00000962	2.65152	2.22e-100
WBGene00002074	2.65133	7.51e-88
WBGene00197620	2.65121	2.56e-40
WBGene00018957	2.65121	1.18e-33
WBGene00013210	2.65081	2.62e-36
WBGene00017646	2.6506	1.25e-57
WBGene00004980	2.6503	2.13e-71
WBGene00007504	2.65025	6.37e-71
WBGene00008428	2.64961	2.07e-59
WBGene00021359	2.64931	3.8e-48
WBGene00004502	2.6493	1.9e-47
WBGene00022765	2.64848	9.87e-76
WBGene00004341	2.64822	9.55e-28
WBGene00013307	2.64741	1.12e-48
WBGene00011819	2.64653	2.42e-89
WBGene00012110	2.64647	3.19e-50
WBGene00009987	2.64634	3.6e-32
WBGene00007464	2.64535	2.15e-36
WBGene00012738	2.64527	1.1e-38
WBGene00022203	2.64526	2.5e-89
WBGene00005014	2.64483	6.28e-27
WBGene00020389	2.64437	3.23e-55
WBGene00020168	2.64401	1.82e-72
WBGene00011631	2.64278	6.68e-55
WBGene00004978	2.6423	3.93e-57
WBGene00022117	2.64182	8.15e-45
WBGene00004339	2.64178	9.74e-53
WBGene00004463	2.6413	2.15e-61
WBGene00012932	2.64106	6.51e-31
WBGene00004945	2.64065	2.15e-17
WBGene00014336	2.64061	7.71e-28
WBGene00003158	2.64057	4.61e-74
WBGene00017317	2.64054	1.38e-60
WBGene00022603	2.63943	3.39e-75
WBGene00007017	2.63879	4.94e-68
WBGene00022051	2.63795	1.84e-48
WBGene00017800	2.63783	2.03e-71
WBGene00021697	2.63775	1.94e-87
WBGene00002879	2.63747	2.72e-79
WBGene00016803	2.63742	6.29e-49
WBGene00007646	2.6374	2.35e-54
WBGene00018866	2.63738	1.66e-66
WBGene00017549	2.63673	4.29e-37
WBGene00000777	2.63672	9.78e-35
WBGene00011648	2.63662	2.83e-59
WBGene00001584	2.63651	6.05e-55
WBGene00002214	2.63632	1.02e-82
WBGene00006910	2.63606	4.17e-29
WBGene00013136	2.63443	7.38e-13
WBGene00002244	2.63435	2.93e-66
WBGene00004508	2.63392	2.13e-77
WBGene00004783	2.63291	2.94e-75
WBGene00015635	2.6326	1.43e-81
WBGene00020447	2.63186	9.01e-52
WBGene00012931	2.63082	1.25e-16
WBGene00010458	2.6306	3.61e-26
WBGene00011368	2.63015	1.02e-54
WBGene00001225	2.6295	1.93e-66
WBGene00006359	2.62904	1.29e-67
WBGene00017778	2.62882	1.96e-30
WBGene00003829	2.62824	1.66e-72
WBGene00013994	2.62752	3.79e-59
WBGene00001596	2.62668	1.05e-74
WBGene00011464	2.62662	2.39e-72
WBGene00007493	2.62643	9.67e-62
WBGene00002180	2.62589	1.56e-12
WBGene00005324	2.62585	1.54e-27
WBGene00018680	2.62557	2.18e-42
WBGene00006437	2.62528	3.15e-77
WBGene00000838	2.62513	2.8e-50
WBGene00007624	2.62481	1.07e-93
WBGene00008147	2.62471	4.63e-29
WBGene00003247	2.6243	9.82e-24
WBGene00019075	2.62422	4.76e-56
WBGene00003391	2.62415	9.29e-45
WBGene00018921	2.62365	3.82e-67
WBGene00012528	2.62358	8.03e-49
WBGene00011281	2.62319	1.66e-52
WBGene00010263	2.62215	1.09e-86
WBGene00014083	2.62182	4.66e-46
WBGene00002068	2.62161	2.97e-36
WBGene00001856	2.6207	1.13e-65
WBGene00009456	2.62056	2.04e-50
WBGene00017827	2.6194	7.69e-57
WBGene00010771	2.61922	3.02e-46
WBGene00017760	2.61908	5.45e-54
WBGene00019836	2.61826	1.06e-60
WBGene00010306	2.61813	6.51e-68
WBGene00004343	2.61803	1.66e-82
WBGene00000386	2.61761	1.53e-68
WBGene00003164	2.61744	5.55e-47
WBGene00001653	2.61725	7.99e-70
WBGene00003901	2.61704	1.05e-67
WBGene00009113	2.6169	2.34e-94
WBGene00019877	2.61585	1.51e-86
WBGene00020821	2.61548	4.42e-93
WBGene00001427	2.61543	1.09e-68
WBGene00008684	2.61479	9.58e-52
WBGene00000835	2.61476	1.04e-34
WBGene00199695	2.61218	7.08e-28
WBGene00004897	2.6116	4.09e-42
WBGene00235276	2.61075	3.74e-15
WBGene00016060	2.61028	2.18e-57
WBGene00022214	2.6098	2.73e-13
WBGene00017349	2.60926	4.55e-71
WBGene00012389	2.60861	1.83e-34
WBGene00007189	2.60859	7.6e-50
WBGene00008720	2.60821	2.49e-53
WBGene00000550	2.60812	7.13e-77
WBGene00006497	2.60769	5.35e-73
WBGene00001039	2.60764	7.84e-17
WBGene00007029	2.60752	7.13e-68
WBGene00015817	2.60717	2.59e-85
WBGene00004178	2.60711	1.58e-96
WBGene00003401	2.60704	3.93e-56
WBGene00008225	2.60655	6.9e-34
WBGene00003914	2.60568	1.72e-85
WBGene00003559	2.60564	5.82e-79
WBGene00004093	2.60489	7.75e-72
WBGene00008729	2.60474	8.86e-48
WBGene00018160	2.60474	2.71e-47
WBGene00196752	2.60401	1.22e-14
WBGene00010492	2.60386	3e-23
WBGene00015468	2.60378	7.36e-69
WBGene00021555	2.60344	1.6e-73
WBGene00022253	2.60333	1.17e-57
WBGene00200276	2.60307	2.43e-27
WBGene00022335	2.60299	7.69e-53
WBGene00019953	2.60273	6.54e-76
WBGene00016203	2.60266	2.2e-32
WBGene00198455	2.60241	1.22e-28
WBGene00019457	2.60239	1.23e-53
WBGene00007602	2.60211	5.35e-50
WBGene00016412	2.60153	4.42e-49
WBGene00008768	2.60122	3.99e-16
WBGene00004775	2.60047	9.15e-83
WBGene00022831	2.60027	3.65e-68
WBGene00010542	2.60012	2.46e-32
WBGene00010562	2.60005	1.04e-49
WBGene00012386	2.59958	3.7e-70
WBGene00015581	2.5989	3.64e-50
WBGene00077771	2.59825	3.4e-40
WBGene00006713	2.59823	2.56e-57
WBGene00007101	2.59798	6.2e-60
WBGene00013983	2.59785	2.88e-46
WBGene00004208	2.59741	1.07e-71
WBGene00017749	2.59689	1.43e-49
WBGene00006562	2.59642	3.36e-51
WBGene00013407	2.59596	3.03e-30
WBGene00019353	2.59579	2.58e-42
WBGene00011061	2.59486	5.93e-81
WBGene00015185	2.59465	3.64e-25
WBGene00022787	2.59442	2.74e-42
WBGene00000106	2.59425	1.29e-30
WBGene00000390	2.59369	3.04e-51
WBGene00014176	2.59365	2.58e-54
WBGene00007014	2.59292	3.46e-34
WBGene00015504	2.59277	7.41e-85
WBGene00003920	2.59272	9.54e-72
WBGene00011146	2.59266	1.25e-82
WBGene00000549	2.59262	1.26e-99
WBGene00020298	2.59245	7.26e-60
WBGene00002694	2.59216	1.49e-75
WBGene00044609	2.59215	3.09e-23
WBGene00004163	2.5917	1.24e-31
WBGene00011597	2.59081	2.29e-58
WBGene00012348	2.59012	3.35e-53
WBGene00007505	2.58975	7.78e-88
WBGene00012353	2.58969	4.09e-37
WBGene00021902	2.58962	3.46e-58
WBGene00007789	2.58961	2.3e-89
WBGene00022434	2.5896	1.55e-44
WBGene00010259	2.58925	3.48e-68
WBGene00013131	2.58915	7.39e-18
WBGene00011044	2.58912	1.47e-36
WBGene00006414	2.58896	4.29e-64
WBGene00019118	2.58879	6.59e-58
WBGene00044326	2.58869	7.73e-37
WBGene00011913	2.5886	4.95e-19
WBGene00012950	2.58845	1.6e-48
WBGene00001585	2.58834	1.47e-33
WBGene00007712	2.58726	1.12e-30
WBGene00001808	2.58713	2.18e-32
WBGene00017929	2.58642	1.45e-45
WBGene00003992	2.58566	1.45e-94
WBGene00009211	2.58565	1.37e-59
WBGene00016156	2.58513	7.31e-29
WBGene00011063	2.58486	2.77e-36
WBGene00008948	2.5846	1.36e-52
WBGene00015312	2.58425	1.97e-55
WBGene00018964	2.58422	3.35e-58
WBGene00007555	2.5842	9.42e-42
WBGene00010500	2.5841	7.39e-40
WBGene00044322	2.58406	1.38e-10
WBGene00010367	2.58384	7.81e-70
WBGene00008266	2.58377	1.35e-33
WBGene00012395	2.58331	3.79e-72
WBGene00021714	2.58295	1.26e-50
WBGene00013267	2.58276	2.12e-54
WBGene00008361	2.58268	1.89e-61
WBGene00009006	2.58258	7.46e-66
WBGene00020190	2.58208	1.5e-51
WBGene00002072	2.58156	8.98e-59
WBGene00020948	2.58103	4.18e-37
WBGene00010631	2.58088	1.8e-73
WBGene00012030	2.58085	2.83e-57
WBGene00022466	2.58079	4.39e-54
WBGene00014293	2.58076	4.93e-11
WBGene00164974	2.58076	2.65e-41
WBGene00019651	2.58057	2.46e-12
WBGene00007788	2.58056	9.33e-88
WBGene00003060	2.58	1.94e-83
WBGene00019989	2.57949	1.99e-13
WBGene00022854	2.57926	8.18e-73
WBGene00016173	2.57885	9.88e-69
WBGene00021460	2.57865	8e-65
WBGene00016409	2.57828	3.5e-46
WBGene00021311	2.57777	4.06e-44
WBGene00021826	2.57772	1.59e-41
WBGene00011038	2.57675	8.13e-36
WBGene00021292	2.57613	1.06e-52
WBGene00002000	2.57586	1.78e-62
WBGene00007917	2.57561	2.13e-33
WBGene00016794	2.57496	3.66e-47
WBGene00016947	2.57471	2.5e-75
WBGene00196134	2.57455	3.06e-11
WBGene00003818	2.57395	5.43e-62
WBGene00003063	2.57379	4.97e-79
WBGene00000408	2.57374	2.01e-48
WBGene00007184	2.57219	1.52e-61
WBGene00013265	2.57216	5.4e-41
WBGene00010406	2.57114	4.69e-71
WBGene00000532	2.57104	1.26e-75
WBGene00010560	2.57094	1.12e-45
WBGene00007922	2.57058	1.9e-33
WBGene00012756	2.57026	4.56e-43
WBGene00021945	2.56973	4.05e-69
WBGene00016582	2.56973	2.43e-64
WBGene00016392	2.56957	9.1e-52
WBGene00007000	2.56939	8.23e-52
WBGene00010557	2.56921	5.33e-50
WBGene00003994	2.56852	3.92e-87
WBGene00012497	2.56841	6.07e-46
WBGene00013340	2.56838	4.15e-55
WBGene00004273	2.56819	2.84e-34
WBGene00013595	2.5679	4.25e-28
WBGene00020779	2.56763	1.22e-38
WBGene00004975	2.56746	1.81e-59
WBGene00016113	2.5674	1.04e-60
WBGene00022590	2.5673	1.86e-43
WBGene00006773	2.56721	2.16e-54
WBGene00011240	2.56659	1.99e-81
WBGene00017261	2.56642	5.98e-58
WBGene00001834	2.56475	1.74e-64
WBGene00020093	2.56427	1.03e-38
WBGene00002073	2.56414	7.33e-70
WBGene00023405	2.56361	1.93e-27
WBGene00016331	2.56357	6.29e-58
WBGene00012694	2.56343	3.17e-36
WBGene00007561	2.56331	1.92e-45
WBGene00010141	2.56307	1.18e-25
WBGene00002002	2.56303	2.88e-24
WBGene00002804	2.563	6.16e-48
WBGene00015025	2.56266	1.75e-42
[truncated: 2,624 more rows]

## Sheet: CSR-1A+B adult
Supplementary Data 1, Sheet 6. Small RNAs significantly enriched 2 fold or greater in CSR-1A+B IPs at adult stage
Gene name	log2FoldChange	Adjusted p-value
WBGene00202343	4.60394	1.3e-28
WBGene00012647	4.50764	6.6e-51
WBGene00018781	4.48575	1.73e-67
WBGene00016966	4.41874	1.81e-72
WBGene00017210	4.40435	2.93e-68
WBGene00044323	4.19293	3.38e-75
WBGene00044439	4.12826	9.83e-65
WBGene00021721	4.07464	1.8e-46
WBGene00016524	4.01857	2.81e-72
WBGene00021189	3.98689	4.63e-57
WBGene00010583	3.98214	3.9e-69
WBGene00022303	3.95292	8.76e-15
WBGene00006730	3.93931	9.64e-50
WBGene00011391	3.93615	7.08e-60
WBGene00022450	3.83569	5e-42
WBGene00001372	3.82083	1.47e-76
WBGene00001977	3.82028	1.5e-108
WBGene00015186	3.81998	3.94e-74
WBGene00044204	3.80189	1.54e-50
WBGene00016390	3.79428	1.21e-54
WBGene00008934	3.77673	3.04e-61
WBGene00001154	3.76441	1.5e-38
WBGene00016741	3.74623	8.8e-79
WBGene00044638	3.73548	3.33e-42
WBGene00021596	3.72733	4.75e-48
WBGene00018327	3.72004	2.08e-37
WBGene00003218	3.71808	1.77e-104
WBGene00009444	3.70814	1.2e-12
WBGene00004919	3.675	7.08e-60
WBGene00220015	3.62967	1.11e-46
WBGene00022386	3.61102	7.08e-24
WBGene00201383	3.60524	2.8e-15
WBGene00016607	3.60454	9.3e-59
WBGene00010480	3.604	2.81e-72
WBGene00044077	3.59744	2e-80
WBGene00201786	3.59558	3.5e-18
WBGene00006381	3.59487	4.4e-88
WBGene00013688	3.58765	6.7e-79
WBGene00015515	3.58209	2.27e-77
WBGene00008532	3.56932	1.38e-59
WBGene00019833	3.56151	7.69e-42
WBGene00013529	3.55923	2.69e-46
WBGene00000763	3.55625	2.93e-68
WBGene00010056	3.54921	2.68e-86
WBGene00008688	3.53713	1.38e-41
WBGene00220155	3.52553	1.32e-24
WBGene00013168	3.51854	6.76e-71
WBGene00017928	3.51019	1.23e-54
WBGene00011282	3.49879	2.27e-74
WBGene00195246	3.49482	1.11e-18
WBGene00009918	3.46547	3.11e-34
WBGene00006440	3.46443	3.45e-85
WBGene00219619	3.46116	1.33e-26
WBGene00020970	3.45789	2.05e-33
WBGene00013553	3.44883	4.83e-27
WBGene00019005	3.4402	3.84e-28
WBGene00013804	3.43827	1.1e-39
WBGene00003076	3.42947	3.16e-62
WBGene00010624	3.42142	9.38e-49
WBGene00001005	3.41028	1.57e-09
WBGene00021186	3.40161	1.84e-50
WBGene00021759	3.39802	1.62e-34
WBGene00185088	3.37738	4.79e-47
WBGene00017304	3.37081	2.53e-21
WBGene00011043	3.36985	8.01e-70
WBGene00220153	3.36725	2.03e-13
WBGene00001599	3.35886	9.77e-69
WBGene00006571	3.35688	4.45e-68
WBGene00012643	3.35321	1.38e-42
WBGene00011562	3.35073	1.22e-83
WBGene00206507	3.35023	6.68e-49
WBGene00009013	3.34229	1.24e-33
WBGene00022794	3.33837	3.9e-66
WBGene00001431	3.32934	2.36e-66
WBGene00020030	3.32877	4.94e-53
WBGene00004914	3.32849	9.47e-49
WBGene00022489	3.31596	1.27e-52
WBGene00013741	3.30306	9.35e-16
WBGene00008457	3.30055	1.32e-30
WBGene00003660	3.29753	1.85e-28
WBGene00019678	3.29493	2.78e-40
WBGene00004179	3.29414	1.56e-79
WBGene00013724	3.29371	3.48e-47
WBGene00017919	3.29038	2.41e-28
WBGene00010037	3.28826	1.32e-73
WBGene00019825	3.28549	5.92e-27
WBGene00003951	3.27132	6.18e-59
WBGene00003825	3.26393	3.67e-52
WBGene00006503	3.26328	4.06e-33
WBGene00022453	3.26196	1e-53
WBGene00004916	3.26142	1.16e-42
WBGene00019458	3.25574	6.3e-41
WBGene00007762	3.25453	2.28e-70
WBGene00010178	3.2481	1.46e-29
WBGene00001862	3.24787	3.35e-57
WBGene00013150	3.24779	4.15e-35
WBGene00022399	3.235	3.04e-61
WBGene00007332	3.23274	1.63e-35
WBGene00219279	3.22941	1.93e-30
WBGene00007500	3.22681	3.58e-57
WBGene00013231	3.22374	8.56e-37
WBGene00018762	3.21944	8.96e-52
WBGene00022046	3.21566	6.88e-61
WBGene00018509	3.21443	1.2e-57
WBGene00011411	3.2138	3.36e-38
WBGene00016178	3.20559	1.12e-72
WBGene00009132	3.20446	9.08e-34
WBGene00020770	3.20306	1.8e-32
WBGene00007974	3.19967	2.53e-37
WBGene00000208	3.19865	4.98e-43
WBGene00010232	3.1978	3.76e-62
WBGene00018090	3.19642	8.08e-55
WBGene00013151	3.19547	1.42e-35
WBGene00000889	3.19538	3.18e-60
WBGene00044236	3.18365	5.46e-38
WBGene00006613	3.17875	7.3e-54
WBGene00012999	3.17599	1.32e-69
WBGene00017735	3.17435	2.34e-53
WBGene00184990	3.17258	4.15e-50
WBGene00021648	3.16872	6.56e-33
WBGene00001831	3.16853	1.39e-75
WBGene00017999	3.16793	1.65e-45
WBGene00017988	3.16714	2.98e-63
WBGene00010194	3.16414	2.26e-47
WBGene00022719	3.15638	3.96e-48
WBGene00020287	3.15539	2.48e-47
WBGene00021377	3.15347	1.36e-45
WBGene00008131	3.14596	8.78e-33
WBGene00021327	3.13954	9.07e-50
WBGene00017238	3.12598	4.13e-34
WBGene00020284	3.12282	4.67e-67
WBGene00021784	3.12204	6.64e-54
WBGene00001018	3.1213	4.55e-41
WBGene00017273	3.11991	1.59e-37
WBGene00018991	3.11509	7.4e-48
WBGene00008005	3.11403	3.01e-72
WBGene00010664	3.1133	2.43e-57
WBGene00014205	3.11082	4.88e-29
WBGene00021829	3.10874	1.35e-28
WBGene00008409	3.10557	6.65e-34
WBGene00001233	3.0991	6.62e-25
WBGene00021022	3.09779	9.99e-41
WBGene00000275	3.09718	2.22e-57
WBGene00009289	3.09263	9.99e-45
WBGene00016145	3.09177	2.53e-36
WBGene00001744	3.09078	2.78e-42
WBGene00004085	3.08121	3.19e-39
WBGene00022357	3.08067	4.07e-19
WBGene00021338	3.07496	5.44e-11
WBGene00009128	3.07395	4.62e-33
WBGene00013354	3.07337	4.15e-36
WBGene00009219	3.06968	9.15e-21
WBGene00022390	3.06894	1.42e-40
WBGene00022470	3.06892	1.59e-32
WBGene00014019	3.06723	3.62e-39
WBGene00018674	3.06533	8.72e-30
WBGene00008397	3.06152	1.28e-25
WBGene00012465	3.05704	1.5e-43
WBGene00004895	3.05656	3.83e-31
WBGene00019010	3.0564	3.56e-25
WBGene00008441	3.05072	8.95e-46
WBGene00022599	3.04771	2.13e-58
WBGene00022774	3.03925	4.87e-55
WBGene00013141	3.03354	1.09e-26
WBGene00001688	3.03192	7.3e-54
WBGene00021698	3.03096	1.98e-65
WBGene00206492	3.0163	1.09e-27
WBGene00010758	3.01365	3.15e-47
WBGene00010616	3.0135	7.11e-33
WBGene00018305	3.01343	2.03e-41
WBGene00019168	3.01151	3.73e-52
WBGene00004952	3.00665	2.26e-67
WBGene00017373	3.00455	5.79e-44
WBGene00021605	3.00158	1.26e-31
WBGene00010844	2.99999	2.34e-55
WBGene00013253	2.99761	3.79e-37
WBGene00021932	2.99451	5.62e-38
WBGene00021920	2.99343	5.54e-27
WBGene00009127	2.99247	4.54e-57
WBGene00013095	2.99234	1.9e-52
WBGene00007579	2.9903	1.86e-37
WBGene00012150	2.99013	3.18e-42
WBGene00021366	2.98692	1.47e-33
WBGene00021676	2.98687	1.12e-66
WBGene00001486	2.98432	3.94e-32
WBGene00011944	2.9813	1.05e-45
WBGene00002226	2.9799	2.46e-66
WBGene00011729	2.978	1.7e-63
WBGene00016317	2.97426	6.25e-45
WBGene00007730	2.973	1.44e-22
WBGene00021314	2.97233	9.17e-22
WBGene00022970	2.97211	5.83e-42
WBGene00019762	2.97194	2.68e-52
WBGene00013188	2.97152	2.63e-48
WBGene00003926	2.97117	2.28e-53
WBGene00002228	2.9694	5.64e-68
WBGene00001689	2.96925	3.21e-51
WBGene00010537	2.96893	7.77e-41
WBGene00022077	2.96765	1.22e-47
WBGene00018901	2.96738	5.88e-31
WBGene00007443	2.96656	1.56e-23
WBGene00006910	2.96295	1.58e-25
WBGene00021208	2.96184	1.4e-26
WBGene00044200	2.96072	7.79e-48
WBGene00011218	2.95578	4.08e-29
WBGene00016323	2.95084	1.42e-33
WBGene00008345	2.94978	7.66e-45
WBGene00003950	2.94693	5.02e-40
WBGene00010476	2.9469	2.14e-36
WBGene00000774	2.941	2.15e-37
WBGene00007413	2.9381	5.85e-54
WBGene00022257	2.93658	2.21e-61
WBGene00007195	2.93541	5.38e-44
WBGene00013349	2.93425	2.1e-42
WBGene00000143	2.93335	1.2e-39
WBGene00018118	2.93147	1.79e-42
WBGene00023191	2.93141	5.81e-40
WBGene00012148	2.92916	9.24e-60
WBGene00021295	2.92854	5.81e-30
WBGene00001436	2.92518	7.92e-14
WBGene00189976	2.92321	1.9e-15
WBGene00086551	2.923	2.22e-57
WBGene00009123	2.91912	8.99e-22
WBGene00006648	2.91832	1.2e-30
WBGene00022099	2.91713	2.86e-32
WBGene00003241	2.90744	6.18e-51
WBGene00012360	2.90717	4.06e-58
WBGene00006711	2.90613	3.39e-29
WBGene00004206	2.9002	1.19e-45
WBGene00019766	2.89973	6.8e-57
WBGene00012715	2.89866	1.72e-52
WBGene00003479	2.89721	1.84e-36
WBGene00020461	2.89652	1.01e-50
WBGene00009025	2.89466	1.94e-27
WBGene00021187	2.89321	4.52e-18
WBGene00002994	2.89309	4.24e-57
WBGene00006709	2.89215	2.69e-22
WBGene00001997	2.89109	1.93e-43
WBGene00022378	2.89042	2.1e-51
WBGene00020771	2.88943	1.11e-17
WBGene00012481	2.88752	2.66e-42
WBGene00001950	2.88639	2.08e-11
WBGene00007258	2.8858	4.48e-56
WBGene00006817	2.8791	3.29e-62
WBGene00017268	2.87672	8.41e-46
WBGene00017986	2.86999	1.06e-29
WBGene00008683	2.86928	3.79e-38
WBGene00021813	2.8688	2.48e-24
WBGene00000093	2.86527	1.79e-27
WBGene00001166	2.86502	1.2e-51
WBGene00003077	2.86055	3.85e-20
WBGene00020652	2.85961	6.82e-48
WBGene00001829	2.857	4.92e-54
WBGene00004806	2.85418	4.65e-51
WBGene00010227	2.85071	1.13e-12
WBGene00022852	2.85031	3.95e-44
WBGene00219804	2.84946	1.07e-11
WBGene00013161	2.84921	3.02e-15
WBGene00012972	2.8492	1.73e-44
WBGene00011608	2.84794	7.72e-61
WBGene00006516	2.84793	8.76e-44
WBGene00010080	2.84287	3.34e-44
WBGene00000151	2.83895	2.26e-45
WBGene00002036	2.83772	1.15e-56
WBGene00022169	2.83718	3.86e-26
WBGene00001090	2.83647	1.96e-51
WBGene00018998	2.83638	6.78e-46
WBGene00219303	2.83374	2.22e-23
WBGene00004510	2.83286	9.28e-49
WBGene00001601	2.82891	3.48e-59
WBGene00019129	2.82888	9.08e-37
WBGene00019823	2.82867	2.2e-35
WBGene00012243	2.82737	4.71e-37
WBGene00017031	2.82388	7.59e-54
WBGene00004355	2.82187	4.75e-37
WBGene00018286	2.82145	2.17e-18
WBGene00009202	2.82052	4.48e-17
WBGene00010720	2.82011	1.85e-35
WBGene00016961	2.81999	1.01e-43
WBGene00011071	2.8178	5.25e-54
WBGene00007617	2.81769	1.14e-48
WBGene00019631	2.81482	1.54e-34
WBGene00000201	2.81393	9.99e-43
WBGene00008533	2.81323	1.54e-46
WBGene00001365	2.81017	1.16e-26
WBGene00008440	2.81011	1.78e-30
WBGene00009996	2.80769	3.6e-40
WBGene00011788	2.80702	3.75e-41
WBGene00013106	2.80616	4.05e-57
WBGene00007333	2.80521	7.3e-29
WBGene00016142	2.80463	2.54e-33
WBGene00016182	2.80194	7.92e-36
WBGene00003009	2.80121	2.75e-44
WBGene00009507	2.80055	1.61e-54
WBGene00164974	2.79964	9.35e-44
WBGene00004338	2.79594	2.16e-33
WBGene00019767	2.79565	1.39e-48
WBGene00013019	2.79236	1.92e-46
WBGene00016245	2.7914	4.57e-30
WBGene00021830	2.79109	4.99e-36
WBGene00013678	2.79071	1.96e-33
WBGene00017643	2.79062	3.38e-48
WBGene00006734	2.78896	1.72e-56
WBGene00043060	2.78881	3.45e-36
WBGene00000079	2.78799	2.02e-44
WBGene00022831	2.78721	1.81e-51
WBGene00001832	2.78625	1.93e-50
WBGene00003085	2.78577	3.29e-51
WBGene00002225	2.78234	9.19e-55
WBGene00001482	2.77963	1.48e-26
WBGene00016129	2.77792	8.4e-19
WBGene00013201	2.77774	2.07e-36
WBGene00001093	2.7765	4.23e-48
WBGene00000379	2.7765	5.16e-48
WBGene00003390	2.77352	1.48e-35
WBGene00011828	2.77228	4.02e-31
WBGene00010771	2.77214	1.6e-26
WBGene00010845	2.7716	7.83e-49
WBGene00021074	2.77097	8.53e-45
WBGene00017641	2.76902	9.1e-58
WBGene00017087	2.7667	2.04e-24
WBGene00006647	2.76648	4.49e-46
WBGene00010638	2.76441	2.73e-43
WBGene00010230	2.76326	3.59e-23
WBGene00043984	2.76264	3.38e-21
WBGene00011859	2.76025	6.32e-11
WBGene00001635	2.75716	6.74e-49
WBGene00022192	2.7568	5.41e-29
WBGene00011309	2.75541	7.31e-12
WBGene00008118	2.7553	2.43e-34
WBGene00019427	2.75469	9.02e-14
WBGene00015677	2.75412	8.68e-43
WBGene00020035	2.75334	1.37e-44
WBGene00012151	2.74903	1.34e-48
WBGene00019898	2.74891	5.11e-35
WBGene00008048	2.74762	5.84e-16
WBGene00001022	2.7473	1.39e-20
WBGene00017319	2.74706	8.51e-37
WBGene00007644	2.74552	1.34e-23
WBGene00003041	2.74489	1.13e-36
WBGene00012868	2.74064	2.03e-46
WBGene00016277	2.74048	2.58e-52
WBGene00021522	2.73378	1.79e-36
WBGene00004851	2.73006	7.42e-18
WBGene00017738	2.72828	2.22e-37
WBGene00018891	2.72641	1.39e-47
WBGene00000158	2.72431	4.8e-35
WBGene00001661	2.72389	1.37e-32
WBGene00020716	2.72361	4.96e-20
WBGene00020189	2.7234	2.59e-29
WBGene00002221	2.72206	1.77e-56
WBGene00006988	2.72126	1.47e-36
WBGene00012676	2.72076	6.03e-36
WBGene00000520	2.72004	1.33e-27
WBGene00014667	2.71941	6.73e-53
WBGene00015329	2.71765	7.3e-36
WBGene00012651	2.7171	3.81e-39
WBGene00004323	2.71653	6.54e-44
WBGene00020500	2.71528	1.56e-27
WBGene00004308	2.71493	1.1e-24
WBGene00013344	2.71491	4.46e-22
WBGene00018046	2.71379	1.24e-21
WBGene00007110	2.71182	1.43e-45
WBGene00011758	2.71085	3.32e-39
WBGene00012730	2.71077	6.17e-50
WBGene00015021	2.70915	4.78e-33
WBGene00015746	2.70555	2.57e-24
WBGene00012982	2.70533	1.2e-46
WBGene00011986	2.70422	1.52e-42
WBGene00010353	2.70119	4.43e-43
WBGene00010140	2.69949	3.2e-30
WBGene00015266	2.69804	5.44e-36
WBGene00021004	2.69763	2.93e-44
WBGene00014576	2.6965	2.95e-37
WBGene00022027	2.69575	5.77e-24
WBGene00003799	2.69517	6.63e-49
WBGene00018362	2.69461	5.83e-38
WBGene00002368	2.69344	6.3e-45
WBGene00017889	2.69121	1.4e-32
WBGene00010922	2.69057	3.11e-23
WBGene00004744	2.68876	7.79e-45
WBGene00012858	2.68862	1.97e-35
WBGene00021905	2.68801	1.97e-48
WBGene00009439	2.68772	1.02e-25
WBGene00010787	2.68741	1.81e-51
WBGene00004465	2.68691	2.98e-42
WBGene00021188	2.68463	9.26e-34
WBGene00019679	2.68377	1.4e-19
WBGene00007523	2.68374	6.97e-25
WBGene00017951	2.68284	2.17e-51
WBGene00007012	2.68031	2.79e-38
WBGene00013260	2.67997	1.36e-32
WBGene00016508	2.67694	2.57e-47
WBGene00006489	2.67532	1.1e-40
WBGene00012522	2.67461	3.85e-32
WBGene00021392	2.67386	9.35e-39
WBGene00000885	2.67188	4.33e-29
WBGene00017757	2.67181	5.18e-38
WBGene00006567	2.67116	6.37e-40
WBGene00195186	2.67088	5.1e-28
WBGene00003236	2.67044	7.07e-16
WBGene00003036	2.66939	3.71e-29
WBGene00018154	2.66835	2.1e-42
WBGene00003134	2.66795	1.36e-43
WBGene00020953	2.6666	1.46e-31
WBGene00005022	2.6657	1.64e-39
WBGene00004266	2.66356	2.64e-33
WBGene00044063	2.66266	8.28e-39
WBGene00006736	2.66163	7.04e-33
WBGene00008107	2.66149	5.02e-50
WBGene00003927	2.65882	3.15e-33
WBGene00001568	2.65863	4.57e-46
WBGene00012672	2.65687	1.61e-15
WBGene00020348	2.65637	1.45e-31
WBGene00001095	2.65537	4.55e-30
WBGene00009341	2.65295	4.79e-27
WBGene00019726	2.65278	1.73e-27
WBGene00007009	2.65238	4.03e-49
WBGene00012978	2.65205	2.32e-43
WBGene00019838	2.64865	9.8e-19
WBGene00014151	2.64828	3.23e-52
WBGene00020286	2.6463	1.48e-15
WBGene00021730	2.64509	1.51e-21
WBGene00015811	2.64364	9e-41
WBGene00019683	2.64139	1.03e-13
WBGene00011311	2.64096	6.95e-31
WBGene00185089	2.63944	2.53e-41
WBGene00011734	2.63861	1.48e-35
WBGene00219278	2.63755	1.21e-17
WBGene00021276	2.63734	3.3e-35
WBGene00012156	2.63698	8.38e-46
WBGene00023422	2.63537	1.37e-28
WBGene00010132	2.63317	1.41e-40
WBGene00002219	2.6331	2.88e-52
WBGene00013189	2.63295	3.26e-44
WBGene00006514	2.63288	2.38e-37
WBGene00012896	2.63128	3.74e-52
WBGene00013436	2.63085	1.95e-27
WBGene00019724	2.63066	4.9e-15
WBGene00010283	2.6291	2.34e-36
WBGene00011044	2.62833	6.61e-27
WBGene00009287	2.62703	1.12e-17
WBGene00006395	2.62656	6.69e-20
WBGene00012471	2.62649	2.51e-42
WBGene00014208	2.62625	3.28e-53
WBGene00001225	2.62622	4.88e-37
WBGene00013460	2.62611	2.27e-43
WBGene00004322	2.62611	1.59e-38
WBGene00017298	2.62583	1.04e-20
WBGene00020783	2.62468	1.42e-22
WBGene00000203	2.62209	3.27e-23
WBGene00020095	2.62188	6.26e-26
WBGene00020102	2.62037	3.69e-42
WBGene00010053	2.61969	8.47e-36
WBGene00018961	2.61889	1.22e-20
WBGene00000405	2.61888	3.56e-39
WBGene00001029	2.61856	7.66e-35
WBGene00017712	2.61847	1.96e-20
WBGene00018341	2.61752	2.83e-42
WBGene00017162	2.61738	7.09e-43
WBGene00013729	2.61709	1.84e-40
WBGene00013177	2.61631	5.32e-34
WBGene00002229	2.61089	8.25e-51
WBGene00013792	2.60938	2.16e-33
WBGene00020422	2.60916	1.82e-30
WBGene00022881	2.60898	4.63e-16
WBGene00016725	2.60828	6.04e-11
WBGene00015810	2.60795	1.62e-27
WBGene00001566	2.60724	1.21e-38
WBGene00009559	2.60413	1.51e-29
WBGene00010627	2.6034	1.6e-45
WBGene00019126	2.60257	6.88e-35
WBGene00012499	2.60112	5.41e-45
WBGene00011338	2.59927	1.58e-45
WBGene00016411	2.59859	5.45e-25
WBGene00022851	2.59831	2.92e-34
WBGene00018898	2.59774	9.12e-50
WBGene00013156	2.59684	7.3e-51
WBGene00001401	2.59658	4.39e-45
WBGene00012353	2.59644	9.42e-24
WBGene00019600	2.59532	1.91e-51
WBGene00018408	2.59427	9.97e-21
WBGene00013808	2.5942	1.24e-38
WBGene00018335	2.594	2.66e-35
WBGene00015744	2.59399	3.11e-14
WBGene00003788	2.59353	2.93e-42
WBGene00019218	2.59339	1.08e-17
WBGene00021313	2.59246	9.25e-37
WBGene00021876	2.59232	3.53e-16
WBGene00007880	2.59164	2.38e-22
WBGene00007564	2.5902	1.54e-37
WBGene00019354	2.58893	5.14e-23
WBGene00022301	2.58887	5.91e-40
WBGene00003475	2.58817	6.08e-31
WBGene00013209	2.58671	1.9e-32
WBGene00021514	2.58632	1.11e-24
WBGene00000863	2.58626	7.44e-45
WBGene00002957	2.58505	9.79e-34
WBGene00010892	2.58503	3.53e-28
WBGene00003183	2.58433	9.26e-26
WBGene00018892	2.58416	3.31e-43
WBGene00019771	2.5837	3.36e-39
WBGene00000865	2.583	7.79e-35
WBGene00000423	2.5829	6.99e-29
WBGene00004896	2.58112	5.44e-42
WBGene00013925	2.58032	5.7e-31
WBGene00004503	2.58004	1.1e-40
WBGene00011239	2.57852	2.74e-34
WBGene00004217	2.57849	1.26e-42
WBGene00018419	2.57847	2.74e-20
WBGene00001840	2.57803	8.22e-45
WBGene00021595	2.57795	5.62e-45
WBGene00004271	2.57738	9.97e-30
WBGene00016653	2.57646	8.51e-37
WBGene00003052	2.5756	9.32e-42
WBGene00021395	2.57479	5.23e-39
WBGene00138717	2.57464	6.83e-25
WBGene00008670	2.57239	3.75e-35
WBGene00012562	2.57177	1.07e-37
WBGene00018836	2.57154	4.56e-21
WBGene00016200	2.57139	4.18e-29
WBGene00020763	2.57136	1.15e-39
WBGene00022742	2.56903	7.73e-31
WBGene00001874	2.56857	1.97e-35
WBGene00006996	2.56657	4.55e-41
WBGene00002850	2.56655	6.51e-45
WBGene00012483	2.56547	6.3e-22
WBGene00003216	2.56365	3.08e-37
WBGene00003801	2.56175	9.67e-47
WBGene00012498	2.56109	1.49e-45
WBGene00020320	2.56023	2.92e-25
WBGene00012436	2.56016	1.32e-14
WBGene00006740	2.55883	1.04e-35
WBGene00017482	2.55849	9.5e-42
WBGene00077732	2.55841	1.22e-34
WBGene00013200	2.55772	4.05e-29
WBGene00010621	2.55695	2.5e-48
WBGene00003417	2.55685	5.79e-16
WBGene00022286	2.55559	3.62e-38
WBGene00000144	2.55547	5.99e-18
WBGene00015525	2.55473	4.32e-41
WBGene00013758	2.55457	8.92e-30
WBGene00001085	2.55412	2.82e-37
WBGene00004706	2.5537	1.44e-32
WBGene00017078	2.55314	6.36e-21
WBGene00017605	2.55183	9.84e-39
WBGene00000941	2.5512	4.61e-16
WBGene00021660	2.55025	6.89e-33
WBGene00006387	2.54982	3.69e-26
WBGene00013997	2.54866	2.72e-37
WBGene00044809	2.54825	8.49e-29
WBGene00006974	2.54825	1.29e-45
WBGene00012966	2.54721	6.25e-28
WBGene00017079	2.54663	6.67e-37
WBGene00016808	2.54654	6.02e-13
WBGene00008825	2.54531	7.78e-16
WBGene00022369	2.54437	2.77e-37
WBGene00019246	2.54429	5.7e-33
WBGene00008371	2.54412	1.52e-20
WBGene00001110	2.54349	3.42e-44
WBGene00000123	2.54227	4.5e-43
WBGene00008459	2.5411	3.87e-19
WBGene00018612	2.53979	1.36e-45
WBGene00019498	2.53829	1.65e-29
WBGene00018512	2.5382	4.73e-39
WBGene00010036	2.53805	4.02e-25
WBGene00021857	2.53737	7.09e-41
WBGene00010304	2.5369	5.04e-24
WBGene00017985	2.53586	2.78e-13
WBGene00016443	2.53583	3.69e-26
WBGene00007554	2.53431	1.32e-37
WBGene00001497	2.53316	1.77e-32
WBGene00001402	2.53079	3.67e-40
WBGene00009966	2.5302	4.11e-26
WBGene00012894	2.52991	8.4e-41
WBGene00013307	2.52988	3.69e-30
WBGene00012000	2.5298	9.67e-37
WBGene00000155	2.52801	6.79e-42
WBGene00249813	2.5279	2.16e-05
WBGene00020935	2.52785	4.08e-34
WBGene00020682	2.52729	1.65e-29
WBGene00006994	2.52695	3.46e-43
WBGene00012558	2.52662	3.06e-24
WBGene00021827	2.52596	8.76e-20
WBGene00044989	2.52577	1.59e-25
WBGene00001511	2.52569	6.37e-36
WBGene00022428	2.52466	6.44e-31
WBGene00007062	2.52458	1.36e-13
WBGene00021933	2.52328	1.49e-15
WBGene00001412	2.5231	4.73e-32
WBGene00019295	2.52244	5.6e-31
WBGene00011087	2.52216	1.12e-40
WBGene00001833	2.5218	5.44e-46
WBGene00015450	2.52154	3.98e-22
WBGene00013958	2.5193	3.89e-29
WBGene00021351	2.51905	7.66e-35
WBGene00001030	2.51859	4.12e-36
WBGene00016889	2.51799	2.18e-44
WBGene00022766	2.51791	2.87e-24
WBGene00004188	2.51698	3.46e-37
WBGene00020392	2.51574	3.58e-45
WBGene00013677	2.5152	8.65e-36
WBGene00003132	2.51367	3.06e-40
WBGene00017916	2.51347	2.49e-27
WBGene00010479	2.51293	9.52e-25
WBGene00004881	2.51183	6.55e-35
WBGene00021277	2.51164	5.89e-41
WBGene00020441	2.51163	2.09e-24
WBGene00022783	2.51106	5.11e-10
WBGene00020098	2.51034	6.3e-36
WBGene00000274	2.51004	7.66e-45
WBGene00012059	2.50983	3.08e-32
WBGene00022759	2.50959	3.36e-31
WBGene00002998	2.50922	1.13e-40
WBGene00010582	2.50848	2.47e-41
WBGene00235102	2.50843	1.13e-19
WBGene00017770	2.50838	8.59e-20
WBGene00002196	2.50728	7.59e-24
WBGene00219816	2.50643	1.19e-30
WBGene00013441	2.50596	1.71e-36
WBGene00021607	2.50575	4.19e-35
WBGene00021058	2.50476	3.68e-36
WBGene00001793	2.5047	2.22e-36
WBGene00010048	2.50286	5.75e-29
WBGene00007703	2.50278	2.66e-37
WBGene00017005	2.50269	2.53e-27
WBGene00011369	2.50134	4.78e-11
WBGene00013217	2.4996	4.68e-22
WBGene00001049	2.49951	1.46e-42
WBGene00016844	2.49913	2.48e-22
WBGene00011281	2.49833	2.13e-32
WBGene00020695	2.49812	1.26e-36
WBGene00010193	2.49707	9.61e-24
WBGene00009084	2.49703	4.14e-35
WBGene00000764	2.4967	5.53e-16
WBGene00003410	2.49547	1.72e-44
WBGene00012206	2.49537	4.17e-20
WBGene00018934	2.49511	3.94e-17
WBGene00022233	2.49505	4.65e-31
WBGene00003924	2.49446	1.73e-25
WBGene00009922	2.49437	1.54e-35
WBGene00013096	2.4937	1.66e-27
WBGene00018827	2.49369	1.8e-21
WBGene00003133	2.49227	6.65e-45
WBGene00020172	2.49142	2.87e-37
WBGene00013689	2.49135	5.3e-38
WBGene00008442	2.49092	2.18e-31
WBGene00017929	2.49052	8.91e-19
WBGene00008774	2.49035	1.93e-29
WBGene00008140	2.48963	3.27e-32
WBGene00007278	2.48952	3.31e-26
WBGene00016452	2.48947	9.94e-21
WBGene00021756	2.4892	4.74e-22
WBGene00006793	2.4874	9.09e-33
WBGene00012673	2.48666	1.72e-16
WBGene00021014	2.48657	1.64e-43
WBGene00012897	2.48575	3.97e-38
WBGene00015133	2.48433	1.89e-25
WBGene00012928	2.48425	2.01e-31
WBGene00000479	2.48405	9.58e-44
WBGene00012936	2.48347	5.15e-39
WBGene00018064	2.48222	2.08e-32
WBGene00004981	2.48139	4.85e-30
WBGene00020915	2.48129	2.08e-44
WBGene00010778	2.48063	3.37e-29
WBGene00003161	2.48045	6.93e-20
WBGene00011559	2.4802	1.17e-36
WBGene00009648	2.47928	1.11e-22
WBGene00022738	2.47928	5.61e-38
WBGene00004388	2.47884	2.47e-25
WBGene00021749	2.47778	1.51e-29
WBGene00019008	2.47633	4.28e-38
WBGene00219859	2.4762	1.8e-21
WBGene00000837	2.47589	8.45e-38
WBGene00022466	2.47567	3.18e-29
WBGene00015007	2.4748	2.82e-36
WBGene00007991	2.4747	1.05e-13
WBGene00004374	2.47429	2.17e-44
WBGene00012277	2.47299	7.22e-27
WBGene00018963	2.47283	2.38e-32
WBGene00003395	2.4706	3.45e-19
WBGene00020742	2.47057	3.49e-37
WBGene00011412	2.47008	4.5e-22
WBGene00000464	2.47001	9.12e-29
WBGene00009939	2.46842	2.26e-10
WBGene00020263	2.46811	3.76e-38
WBGene00018890	2.46772	3.28e-32
WBGene00020894	2.46659	1.4e-30
WBGene00003186	2.46658	5.82e-38
WBGene00016453	2.4659	2.4e-14
WBGene00011017	2.46441	6.81e-19
WBGene00014505	2.46431	1.51e-25
WBGene00007704	2.46141	8.32e-21
WBGene00004273	2.46133	2.25e-24
WBGene00004766	2.46102	2.7e-21
WBGene00021512	2.46014	1.37e-36
WBGene00015486	2.45794	9.6e-36
WBGene00013443	2.457	4.73e-33
WBGene00022791	2.45671	6.13e-12
WBGene00013532	2.45595	2.29e-32
WBGene00014036	2.45548	5.38e-31
WBGene00012543	2.45516	1.42e-37
WBGene00019429	2.45473	2.78e-29
WBGene00012551	2.4528	3.51e-31
WBGene00006383	2.45278	8.35e-40
WBGene00016038	2.45153	3.56e-10
WBGene00021012	2.45151	1.3e-40
WBGene00019544	2.45055	4.02e-26
WBGene00022722	2.45016	1.63e-31
WBGene00016014	2.44866	1.64e-33
WBGene00006394	2.44721	2.84e-18
WBGene00021363	2.44606	5.99e-26
WBGene00000382	2.44535	7.97e-35
WBGene00019077	2.44531	3.65e-18
WBGene00003989	2.44383	1.07e-31
WBGene00023419	2.44364	3.22e-27
WBGene00007433	2.44327	6.19e-42
WBGene00019323	2.44326	2.93e-38
WBGene00019821	2.44248	3.47e-33
WBGene00021868	2.44242	4.1e-25
WBGene00021815	2.44001	9.27e-28
WBGene00004086	2.43949	3.75e-31
WBGene00006512	2.43831	4.57e-28
WBGene00006563	2.43807	2.26e-26
WBGene00008363	2.43692	1.41e-22
WBGene00007585	2.43629	2.75e-20
WBGene00194707	2.43544	3.05e-29
WBGene00001028	2.43543	6.77e-34
WBGene00004028	2.4354	1.07e-28
WBGene00017085	2.43531	1.15e-33
WBGene00000227	2.43483	2.93e-41
WBGene00009862	2.43453	9.45e-16
WBGene00017356	2.43409	3.94e-24
WBGene00004051	2.43382	1.02e-38
WBGene00019510	2.43303	3e-39
WBGene00004502	2.4325	4.33e-29
WBGene00013687	2.43191	2.44e-29
WBGene00195093	2.4319	8.81e-37
WBGene00009364	2.43018	8.45e-22
WBGene00003214	2.43009	6.04e-44
WBGene00016460	2.42978	3.95e-34
WBGene00020629	2.42954	2.11e-34
WBGene00016055	2.42928	2.93e-14
WBGene00013737	2.42873	1.05e-21
WBGene00016393	2.42723	3.78e-20
WBGene00012110	2.42718	1.12e-31
WBGene00010942	2.42651	1.32e-16
WBGene00019199	2.42646	2.78e-28
WBGene00001060	2.42626	6.92e-31
WBGene00012767	2.42618	6.54e-36
WBGene00011350	2.42536	1.11e-30
WBGene00219776	2.42303	4.16e-14
WBGene00001284	2.42251	3.23e-39
WBGene00021902	2.421	1.49e-36
WBGene00000264	2.42057	1.52e-34
WBGene00017360	2.41852	1.12e-16
WBGene00013383	2.41783	5.17e-17
WBGene00013343	2.41765	1.59e-34
WBGene00020443	2.4174	1.12e-13
WBGene00007784	2.41663	1.76e-36
WBGene00013380	2.41478	4.16e-39
WBGene00009542	2.41244	4.66e-36
WBGene00020184	2.41188	4.83e-34
WBGene00016236	2.41099	1.86e-37
WBGene00004824	2.41034	9.5e-31
WBGene00019219	2.40974	5.49e-29
WBGene00009284	2.40891	2.38e-37
WBGene00019698	2.40863	7.34e-30
WBGene00015817	2.40845	4.11e-39
WBGene00006520	2.40783	1.16e-16
WBGene00008766	2.40702	5.12e-23
WBGene00016837	2.40642	1.73e-31
WBGene00009452	2.40616	2.84e-29
WBGene00021697	2.40587	1.89e-40
WBGene00008132	2.4054	4.29e-21
WBGene00022218	2.40455	1.26e-16
WBGene00005663	2.40448	1.42e-28
WBGene00194981	2.40405	5.42e-35
WBGene00270322	2.40382	1.09e-32
WBGene00019747	2.40343	5.98e-30
WBGene00007355	2.40292	8.83e-25
WBGene00001683	2.40179	6.35e-37
WBGene00010363	2.40163	6.24e-30
WBGene00006698	2.4014	9.89e-24
WBGene00003953	2.40137	2.99e-24
WBGene00016704	2.40081	1.82e-12
WBGene00007199	2.39993	8.31e-15
WBGene00000097	2.39985	4.14e-26
WBGene00015147	2.39965	1.53e-33
WBGene00009346	2.39905	7.94e-20
WBGene00255594	2.39867	3.58e-23
WBGene00018159	2.39776	1.45e-17
WBGene00008645	2.39716	1.16e-33
WBGene00007628	2.39617	3e-24
WBGene00004340	2.39569	2.64e-29
WBGene00011225	2.39484	5.47e-23
WBGene00008664	2.39353	6.04e-18
WBGene00006373	2.39279	6.95e-27
WBGene00021752	2.39211	3.05e-22
WBGene00000530	2.39178	9.53e-21
WBGene00044318	2.39146	1.74e-24
WBGene00012678	2.39084	4.95e-23
WBGene00012739	2.39072	6.91e-13
WBGene00009374	2.39069	9.66e-39
WBGene00014123	2.38983	2.55e-24
WBGene00001080	2.38946	2.99e-35
WBGene00011320	2.38891	1.32e-33
WBGene00021049	2.38889	2.47e-12
WBGene00002231	2.38739	3.54e-41
WBGene00000122	2.38682	5.04e-28
WBGene00015283	2.38589	1.78e-32
WBGene00001037	2.38485	4.25e-37
WBGene00013591	2.38442	2.84e-42
WBGene00002324	2.3843	9.42e-24
WBGene00022832	2.38421	2.08e-23
WBGene00012845	2.38401	2.31e-40
WBGene00018151	2.38363	1.99e-28
WBGene00045434	2.38295	6.58e-17
WBGene00009329	2.38109	1.33e-23
WBGene00003389	2.37768	1.47e-40
WBGene00015885	2.37752	3.67e-13
WBGene00009946	2.37736	2.54e-30
WBGene00010990	2.37723	3.45e-35
WBGene00006840	2.37651	1.86e-37
WBGene00006932	2.37588	9.53e-36
WBGene00009012	2.37576	5.35e-27
WBGene00004917	2.37503	5.63e-25
WBGene00010015	2.37447	1.06e-30
WBGene00022667	2.37421	4.58e-20
WBGene00018446	2.37389	1.5e-11
WBGene00004504	2.3738	3.4e-27
WBGene00020601	2.3732	1.4e-33
WBGene00015927	2.37243	5.66e-31
WBGene00010279	2.37188	3.66e-38
WBGene00021056	2.371	4.28e-26
WBGene00003184	2.37058	5.45e-28
WBGene00001102	2.36938	4.48e-29
WBGene00006829	2.36922	2.59e-31
WBGene00008338	2.36867	2.78e-28
WBGene00012472	2.36842	1.12e-28
WBGene00021986	2.3684	8.94e-26
WBGene00009220	2.36835	5.14e-16
WBGene00018625	2.36779	3.3e-34
WBGene00008219	2.36736	5.1e-25
WBGene00008429	2.36678	2.48e-26
WBGene00008789	2.36651	1.19e-20
WBGene00003413	2.36616	1.94e-32
WBGene00008380	2.36549	2.78e-28
WBGene00044423	2.36393	5.19e-13
WBGene00000265	2.36324	4.11e-30
WBGene00013558	2.36203	1.39e-36
WBGene00000933	2.36197	1.72e-27
WBGene00000010	2.36065	1.26e-21
WBGene00013550	2.3606	1.83e-21
WBGene00015083	2.36057	6.43e-29
WBGene00019076	2.36	3.23e-22
WBGene00000390	2.35982	1.71e-26
WBGene00013038	2.35917	4.21e-38
WBGene00003367	2.35903	2.67e-27
WBGene00001830	2.3587	3.88e-30
WBGene00021638	2.35813	2.54e-24
WBGene00021538	2.35762	1.54e-22
WBGene00000377	2.35715	4.69e-31
WBGene00020901	2.35646	2.92e-12
WBGene00018900	2.35591	6.29e-41
WBGene00001598	2.35466	1.5e-41
WBGene00010044	2.35465	2.47e-31
WBGene00016151	2.35462	2.26e-31
WBGene00013580	2.35337	3.87e-34
WBGene00003792	2.35316	1.15e-39
WBGene00006392	2.35272	4.98e-25
WBGene00015296	2.35162	5.4e-30
WBGene00011601	2.35133	2.54e-29
WBGene00012879	2.35125	2.1e-21
WBGene00019890	2.35115	9.59e-29
WBGene00000880	2.351	9.43e-28
WBGene00000197	2.35078	1.73e-40
WBGene00004702	2.35075	6.42e-24
WBGene00003059	2.3502	4.63e-23
WBGene00019247	2.35013	7.99e-37
WBGene00007616	2.34875	2.44e-30
WBGene00012097	2.34794	2.92e-35
WBGene00006993	2.34749	5.84e-33
WBGene00014012	2.34726	5.34e-34
WBGene00007576	2.34694	1.74e-24
WBGene00002985	2.34675	1.24e-31
WBGene00001443	2.34578	3.71e-28
WBGene00013924	2.34547	9.19e-29
WBGene00004312	2.34431	2.86e-29
WBGene00012496	2.34395	4.19e-32
WBGene00008968	2.3434	2.47e-32
WBGene00012887	2.34263	3.05e-32
WBGene00021560	2.34221	8.7e-28
WBGene00019432	2.34202	9.27e-37
WBGene00003835	2.34136	1.51e-25
WBGene00001498	2.34113	3.25e-18
WBGene00022148	2.34091	2.91e-37
WBGene00005153	2.33836	8.7e-14
WBGene00002047	2.33808	4.23e-42
WBGene00009993	2.33761	5.57e-35
WBGene00006574	2.3367	8.27e-18
WBGene00004737	2.33631	3.41e-42
WBGene00000834	2.33616	5.64e-33
WBGene00022762	2.33421	2.19e-26
WBGene00018431	2.33247	5.22e-14
WBGene00022044	2.33244	1.05e-23
WBGene00019276	2.33217	1.79e-26
WBGene00021097	2.33155	2.05e-26
WBGene00001600	2.33104	1.23e-36
WBGene00000498	2.33072	7.27e-32
WBGene00007111	2.3305	1.15e-32
WBGene00018867	2.33004	5.45e-14
WBGene00022739	2.3299	7.56e-40
WBGene00003224	2.32977	1.09e-31
WBGene00021563	2.32966	2.22e-25
WBGene00000519	2.32963	6.01e-24
WBGene00012652	2.32603	2.01e-24
WBGene00012716	2.32523	7.4e-24
WBGene00000818	2.32482	2.3e-26
WBGene00021535	2.32341	1.67e-25
WBGene00022118	2.323	7.81e-15
WBGene00008812	2.32293	6.08e-21
WBGene00010409	2.3219	1.04e-26
WBGene00011142	2.32129	1.48e-26
WBGene00000115	2.32088	2.36e-38
WBGene00016173	2.32068	2.67e-24
WBGene00006379	2.3189	3.15e-29
WBGene00009035	2.3187	1.4e-36
WBGene00016702	2.31823	5.46e-31
WBGene00009441	2.31715	4.5e-23
WBGene00000499	2.31692	7.97e-36
WBGene00002997	2.3165	1.1e-13
WBGene00011431	2.31619	1e-10
WBGene00004945	2.3158	1.34e-10
WBGene00021733	2.31375	1.05e-24
WBGene00010896	2.31305	1.05e-27
WBGene00022037	2.31285	4.7e-31
WBGene00011270	2.31129	5.39e-30
WBGene00018987	2.31113	8.16e-13
WBGene00017313	2.31077	3.16e-32
WBGene00004699	2.31055	1.16e-30
WBGene00023418	2.3094	3.23e-21
WBGene00018679	2.30925	6.05e-19
WBGene00010542	2.30869	3.73e-17
WBGene00002033	2.3077	3.87e-33
WBGene00021765	2.30696	7.58e-19
WBGene00000257	2.30682	3.75e-40
WBGene00011410	2.30564	9.02e-21
WBGene00017749	2.30555	1.99e-30
WBGene00010814	2.30524	2.34e-23
WBGene00000836	2.30496	1.2e-31
WBGene00022854	2.30471	1.06e-36
WBGene00008412	2.30433	1.09e-27
WBGene00001161	2.30425	1.65e-27
WBGene00013210	2.3033	1.89e-13
WBGene00019121	2.30329	1.98e-22
WBGene00004126	2.30256	1.56e-11
WBGene00007757	2.30227	5.75e-21
WBGene00017811	2.30188	2.2e-19
WBGene00000891	2.30136	1.74e-31
WBGene00019433	2.30015	1.45e-22
WBGene00011560	2.30012	7.78e-37
WBGene00003783	2.29971	1.08e-23
WBGene00008995	2.29943	5.94e-29
WBGene00022025	2.29919	5.83e-16
WBGene00001016	2.29891	3.93e-36
WBGene00019712	2.29873	3.07e-34
WBGene00013324	2.29844	1.36e-20
WBGene00004501	2.29795	3.33e-25
WBGene00011688	2.29785	2.84e-20
WBGene00010781	2.29741	3.12e-33
WBGene00013268	2.29683	7.96e-26
WBGene00008151	2.29666	1.82e-32
WBGene00019628	2.29605	2.86e-29
WBGene00001470	2.29415	8.49e-17
WBGene00006733	2.29412	2.14e-28
WBGene00017435	2.29402	5.81e-34
WBGene00012244	2.29346	7.41e-17
WBGene00044326	2.29283	2.05e-21
WBGene00010159	2.29231	1.93e-20
WBGene00006386	2.29127	1.16e-23
WBGene00017062	2.29127	1.74e-24
WBGene00017799	2.29081	6.01e-18
WBGene00021507	2.29027	9.43e-24
WBGene00006997	2.28922	8.08e-34
WBGene00006405	2.28917	9.88e-35
WBGene00006497	2.28866	1.76e-36
WBGene00012701	2.28853	1.48e-20
WBGene00000765	2.28852	2.6e-30
WBGene00044700	2.28645	9.63e-08
WBGene00010195	2.28633	3.68e-19
WBGene00008767	2.28551	2.15e-27
WBGene00015143	2.28539	7.88e-37
WBGene00017930	2.28434	1.15e-32
WBGene00005662	2.28409	3.31e-18
WBGene00001214	2.28407	1.3e-34
WBGene00015697	2.28398	2.02e-21
WBGene00002025	2.28381	1.53e-37
WBGene00018866	2.28278	1.19e-35
WBGene00011032	2.28216	1.81e-25
WBGene00020462	2.28152	5.4e-33
WBGene00015191	2.28129	1.29e-16
WBGene00022883	2.28089	3.98e-17
WBGene00021789	2.28081	1.67e-28
WBGene00017646	2.28064	2.29e-26
WBGene00012104	2.27976	2.35e-24
WBGene00003160	2.27975	3.75e-37
WBGene00006796	2.27971	3.05e-17
WBGene00013208	2.2788	2.99e-16
WBGene00016113	2.27856	1.16e-32
WBGene00022882	2.27848	2.49e-34
WBGene00018270	2.27762	1.53e-21
WBGene00007681	2.27681	4.34e-23
WBGene00009372	2.27649	9.18e-25
WBGene00006729	2.27596	5.21e-18
WBGene00007101	2.27591	6.13e-29
WBGene00020269	2.27586	1.92e-25
WBGene00016981	2.27562	3.77e-31
WBGene00011250	2.2755	6.63e-28
WBGene00017827	2.27508	3.46e-28
WBGene00020823	2.27404	2.74e-15
WBGene00019275	2.27401	3.94e-25
WBGene00021936	2.2735	3.8e-25
WBGene00011063	2.27251	4.75e-23
WBGene00019380	2.27135	1.31e-27
WBGene00000271	2.27054	2.78e-29
WBGene00022775	2.27012	3.72e-33
WBGene00016987	2.26965	4.14e-26
WBGene00011333	2.26882	2.3e-37
WBGene00000939	2.26821	3.84e-34
WBGene00018099	2.26716	2.34e-21
WBGene00012209	2.26688	4.6e-25
WBGene00015023	2.26635	5.35e-27
WBGene00020389	2.26586	9.56e-24
WBGene00011664	2.2652	5.7e-24
WBGene00015091	2.265	1.79e-27
WBGene00002245	2.26455	3.45e-32
WBGene00020103	2.26407	7.11e-23
WBGene00023487	2.26384	1.56e-09
WBGene00000293	2.26345	4.69e-23
WBGene00016203	2.26299	1.75e-18
WBGene00017137	2.2626	4.29e-28
WBGene00007917	2.26211	2.44e-20
WBGene00017177	2.26186	4.53e-24
WBGene00019221	2.26175	1.69e-26
WBGene00021914	2.2614	7.51e-25
WBGene00011051	2.26113	4.24e-32
WBGene00006595	2.26069	1.23e-27
WBGene00018721	2.26036	5.45e-21
WBGene00022222	2.26032	2.66e-10
WBGene00006496	2.26021	1.37e-17
WBGene00018239	2.2601	6.09e-20
WBGene00016202	2.25941	1.17e-33
WBGene00021282	2.25929	4.32e-36
WBGene00019883	2.25922	3.45e-35
WBGene00022704	2.25784	3.51e-16
WBGene00022373	2.25756	3.53e-27
WBGene00013345	2.25696	9.57e-15
WBGene00010231	2.25654	7.06e-27
WBGene00022269	2.25529	9.47e-30
WBGene00019334	2.25503	1.79e-26
WBGene00007352	2.25477	2.86e-34
WBGene00019946	2.25397	7.92e-20
WBGene00003928	2.25301	5.06e-28
WBGene00022053	2.25204	7.93e-20
WBGene00016606	2.25118	1.58e-26
WBGene00018795	2.2502	2.78e-10
WBGene00008183	2.24992	5.38e-30
WBGene00008082	2.24945	1.11e-22
WBGene00010093	2.24808	1.98e-26
WBGene00001358	2.24805	2.52e-16
WBGene00023409	2.24676	1.75e-16
WBGene00001865	2.24574	3.37e-33
WBGene00013652	2.24571	5.39e-16
WBGene00017733	2.24479	3.21e-25
WBGene00022462	2.24472	1.44e-23
WBGene00007587	2.24446	4.03e-30
WBGene00011687	2.24422	2.3e-14
WBGene00004088	2.24371	8.39e-17
WBGene00000761	2.24343	1.75e-25
WBGene00002008	2.2422	2.16e-33
WBGene00017347	2.24151	5.56e-22
WBGene00016342	2.24148	2e-14
WBGene00006713	2.24119	8.41e-29
WBGene00006596	2.24101	5.05e-23
WBGene00022463	2.24099	5.8e-27
WBGene00010280	2.24097	6.45e-36
WBGene00010713	2.24044	2.17e-32
WBGene00008414	2.23925	9.99e-13
WBGene00010437	2.2392	3.83e-20
WBGene00015095	2.2391	6.93e-25
WBGene00044345	2.23814	1.32e-21
WBGene00018199	2.2377	8.45e-27
WBGene00012674	2.2363	1.44e-14
WBGene00001682	2.23622	8.18e-14
WBGene00013258	2.23557	1.39e-21
WBGene00011638	2.23556	1.17e-37
WBGene00008166	2.23518	5.31e-36
WBGene00013983	2.23443	8.56e-27
WBGene00009006	2.23413	1.72e-26
WBGene00008921	2.23408	5.97e-33
WBGene00013270	2.23405	3.59e-29
WBGene00021191	2.23384	3.74e-28
WBGene00017037	2.23383	3.47e-21
WBGene00020190	2.23357	5.65e-26
WBGene00007100	2.23231	6.83e-28
WBGene00010941	2.2323	5.42e-27
WBGene00007720	2.23187	2.15e-15
WBGene00017261	2.23178	2.52e-31
WBGene00007602	2.2307	2.76e-23
WBGene00021444	2.2303	4.12e-29
WBGene00018290	2.22955	8.64e-27
WBGene00017774	2.22953	4.45e-32
WBGene00012550	2.22909	7.45e-25
WBGene00021832	2.22861	9.21e-26
WBGene00021506	2.2286	2.5e-20
WBGene00022306	2.22851	1.07e-15
WBGene00021689	2.22788	1.15e-24
WBGene00010259	2.22775	9.24e-29
WBGene00021899	2.22742	5.71e-26
WBGene00008399	2.22687	1.43e-35
WBGene00006823	2.22677	3.97e-17
WBGene00017269	2.22626	1.14e-19
WBGene00021425	2.22587	1.85e-14
WBGene00007627	2.22501	5.92e-21
WBGene00017801	2.22495	1.93e-17
WBGene00018285	2.22365	2.5e-33
WBGene00001092	2.22337	1.14e-27
WBGene00008458	2.22282	5.57e-16
WBGene00001224	2.22152	6.58e-27
WBGene00021681	2.22009	3.66e-26
WBGene00013779	2.21867	2.91e-28
WBGene00045175	2.21833	1.54e-10
WBGene00004698	2.21776	1.85e-28
WBGene00020717	2.21742	1.14e-21
WBGene00020588	2.21718	1.19e-35
WBGene00020705	2.21711	1.27e-19
WBGene00018902	2.2171	2.95e-25
WBGene00003060	2.21648	1.05e-33
WBGene00018802	2.21643	1.92e-26
WBGene00003210	2.21631	8.74e-34
WBGene00015104	2.21612	3.23e-26
WBGene00008035	2.21588	3.38e-34
WBGene00020761	2.21539	9.71e-19
WBGene00012697	2.21507	5.5e-24
WBGene00077453	2.21499	1.11e-14
WBGene00020968	2.21457	6.33e-23
WBGene00008318	2.21435	1.56e-19
WBGene00008546	2.21318	3.96e-31
WBGene00016980	2.21285	1.09e-13
WBGene00004738	2.21176	2.8e-33
WBGene00002191	2.21122	9.45e-24
WBGene00016509	2.21065	3.58e-23
WBGene00003034	2.20935	4.98e-29
WBGene00015194	2.20871	4.51e-19
WBGene00017300	2.20834	3.4e-32
WBGene00002717	2.20825	1.31e-28
WBGene00020447	2.20795	1.18e-20
WBGene00001589	2.20771	3.4e-30
WBGene00009368	2.20723	1.08e-30
WBGene00012361	2.20596	1.64e-18
WBGene00009944	2.20575	1.73e-23
WBGene00011953	2.20568	1.97e-19
WBGene00003921	2.20418	7.01e-20
WBGene00003805	2.20324	1.13e-20
WBGene00008948	2.20285	2.53e-22
WBGene00009588	2.20175	1.41e-09
WBGene00004886	2.20149	2.92e-24
WBGene00004094	2.20133	1.55e-36
WBGene00007168	2.2008	2.78e-26
WBGene00000199	2.20076	5.5e-24
WBGene00019013	2.20031	1.74e-32
WBGene00008452	2.19963	5.03e-24
WBGene00007464	2.19893	1.04e-17
WBGene00017046	2.19889	1.32e-13
WBGene00006397	2.19818	1.08e-18
WBGene00011775	2.19759	3.42e-30
WBGene00010766	2.19675	7.98e-22
WBGene00013668	2.19658	2.16e-20
WBGene00018954	2.19596	7.08e-20
WBGene00012389	2.19593	3.14e-18
WBGene00018957	2.19531	2.53e-14
WBGene00017547	2.19427	3.54e-20
WBGene00017589	2.19313	3.92e-15
WBGene00195151	2.19247	2.68e-12
WBGene00003994	2.19216	1.91e-33
WBGene00012469	2.19196	1.6e-23
WBGene00013434	2.19028	1.54e-20
WBGene00018638	2.19027	4.7e-22
WBGene00016303	2.18992	3.8e-15
WBGene00021549	2.18983	1.01e-18
WBGene00021844	2.18967	3.24e-16
WBGene00004466	2.18898	4.99e-25
WBGene00001002	2.18845	7.01e-26
WBGene00007135	2.18812	3.77e-23
WBGene00022862	2.18808	2.9e-18
WBGene00020168	2.18795	7.48e-26
WBGene00012665	2.18681	1.76e-22
WBGene00016326	2.18652	1.64e-31
WBGene00017742	2.18627	2.05e-11
WBGene00020300	2.18617	2.75e-21
WBGene00006703	2.18582	1.7e-24
WBGene00012136	2.18523	1.1e-18
WBGene00006856	2.18396	6.7e-21
WBGene00010054	2.18377	1.26e-17
WBGene00014176	2.18356	5.75e-22
WBGene00003415	2.18335	2.05e-28
WBGene00011538	2.18302	6.3e-28
WBGene00020166	2.18291	1.3e-25
WBGene00003157	2.1827	3.76e-29
WBGene00018611	2.18193	4.45e-23
WBGene00016905	2.18084	3.33e-16
WBGene00004324	2.18077	1.01e-21
WBGene00011661	2.18034	3.13e-10
WBGene00050937	2.18028	1.84e-14
WBGene00004915	2.18	7.74e-19
WBGene00011247	2.17983	1.79e-10
WBGene00012192	2.17963	1.34e-21
WBGene00017125	2.17958	1.28e-24
WBGene00022034	2.17923	3.3e-29
WBGene00011543	2.17921	1.22e-22
WBGene00008266	2.17896	5.51e-22
WBGene00009286	2.17782	2.82e-20
WBGene00014249	2.17766	2.47e-19
WBGene00001860	2.17684	3.14e-30
WBGene00009254	2.17665	6.93e-29
WBGene00009994	2.1764	2.39e-20
WBGene00017816	2.17633	1.08e-24
WBGene00003421	2.17608	2.11e-30
WBGene00021748	2.17525	7.57e-16
WBGene00004955	2.17509	8.65e-36
WBGene00008887	2.17503	7.31e-29
WBGene00010492	2.17499	1.44e-14
WBGene00020298	2.17468	1.81e-25
WBGene00013674	2.17446	5.6e-30
WBGene00007092	2.17429	1.2e-29
WBGene00004326	2.17423	2.88e-32
WBGene00012658	2.17415	9.02e-09
WBGene00011011	2.17374	2.63e-15
WBGene00016576	2.17328	5.43e-09
WBGene00012004	2.16999	3.47e-12
WBGene00008405	2.16884	4.51e-22
WBGene00000392	2.16796	7.11e-17
WBGene00000996	2.16703	1.34e-16
WBGene00015698	2.1669	9.35e-31
WBGene00006976	2.16432	3.08e-19
WBGene00003982	2.16417	5.2e-21
WBGene00016117	2.16353	3.05e-31
WBGene00001979	2.16297	5.23e-30
WBGene00000592	2.16233	1.26e-23
WBGene00010263	2.16214	1.57e-31
WBGene00021367	2.16025	1.49e-21
WBGene00017053	2.15984	1.15e-18
WBGene00016167	2.15981	1.16e-22
WBGene00017352	2.15946	5.91e-19
WBGene00010038	2.15918	3.03e-21
WBGene00021757	2.15732	1.84e-20
WBGene00021686	2.15726	6.33e-26
WBGene00002027	2.15671	7.84e-30
WBGene00017855	2.15561	2.32e-26
WBGene00001585	2.15558	2.25e-16
WBGene00007277	2.15551	8.13e-21
WBGene00011111	2.15519	7.98e-27
WBGene00016824	2.15508	7.16e-12
WBGene00012650	2.15484	7.55e-27
WBGene00008531	2.15478	1.68e-14
WBGene00018967	2.15461	1.4e-32
WBGene00019711	2.1546	1.31e-25
WBGene00003078	2.15438	4.95e-14
WBGene00001526	2.15409	3.54e-33
WBGene00016993	2.15399	6.58e-36
WBGene00013966	2.15344	1.35e-11
WBGene00003777	2.15326	1.7e-32
WBGene00004458	2.15275	1.01e-32
WBGene00000182	2.15229	8.74e-26
WBGene00009223	2.15222	6.83e-22
WBGene00015347	2.15142	6.2e-18
WBGene00004704	2.15138	3.72e-26
WBGene00015346	2.15105	2.64e-15
WBGene00010721	2.15016	4.72e-15
WBGene00009145	2.14982	2.68e-18
WBGene00016750	2.14961	6.25e-22
WBGene00015941	2.1492	4.79e-24
WBGene00006307	2.14908	4.94e-27
WBGene00018006	2.1489	2.15e-15
WBGene00020092	2.14878	8.45e-27
WBGene00009952	2.14859	9.65e-21
WBGene00007445	2.1485	2.95e-29
WBGene00019353	2.14737	2.2e-19
WBGene00000507	2.14714	1.24e-19
WBGene00006447	2.14712	2.61e-22
WBGene00011275	2.14522	3.67e-20
WBGene00008933	2.14487	4.44e-33
WBGene00015297	2.14467	1.86e-26
WBGene00003829	2.14455	2.24e-28
WBGene00044650	2.14453	5.32e-16
WBGene00000094	2.14443	3.37e-09
WBGene00013239	2.14415	2.71e-24
WBGene00015461	2.14413	5.52e-25
WBGene00019241	2.14393	9.44e-28
WBGene00022124	2.14371	1.2e-13
WBGene00011648	2.14282	3.56e-24
WBGene00003821	2.1415	1.71e-28
WBGene00004775	2.14097	1.4e-30
WBGene00001983	2.14029	1.44e-19
WBGene00007014	2.14028	1.25e-16
WBGene00012319	2.14003	3.03e-22
WBGene00000249	2.13982	2.83e-16
WBGene00018925	2.13948	4.27e-11
WBGene00022729	2.13903	1.58e-30
WBGene00018678	2.13833	5.15e-24
WBGene00017275	2.13832	5.64e-17
WBGene00009065	2.13807	2.2e-27
WBGene00012997	2.1376	3.1e-15
WBGene00018482	2.13734	7.41e-29
WBGene00007615	2.13703	1.87e-33
WBGene00008506	2.13582	2.51e-27
WBGene00010557	2.13555	1.4e-26
WBGene00018849	2.13555	4.02e-31
WBGene00000474	2.13549	3.48e-29
WBGene00001975	2.13545	9.08e-11
WBGene00012645	2.1352	2.85e-14
WBGene00006414	2.13503	1.79e-27
WBGene00022166	2.135	3.69e-18
WBGene00014016	2.13473	3.51e-16
WBGene00008117	2.13459	8.15e-21
WBGene00013039	2.1343	4.21e-24
WBGene00016258	2.13422	8.6e-23
WBGene00009122	2.13416	5.22e-25
WBGene00013123	2.13406	1.02e-16
WBGene00004460	2.13318	6.89e-28
WBGene00014014	2.13305	2.48e-19
WBGene00003392	2.13298	1.22e-27
WBGene00018974	2.13279	2.42e-26
WBGene00006944	2.13263	1.86e-27
WBGene00010042	2.1316	1.95e-19
WBGene00000935	2.13139	1.95e-26
WBGene00008848	2.1313	1.12e-33
WBGene00012376	2.13126	1.68e-14
WBGene00000970	2.13086	1.46e-18
WBGene00008385	2.1307	2.87e-31
WBGene00017830	2.1305	7.83e-20
WBGene00021613	2.12968	1.21e-29
WBGene00007505	2.12964	1.27e-33
WBGene00020412	2.12949	1.22e-26
WBGene00001835	2.12913	1.11e-22
WBGene00003960	2.12881	1.27e-11
WBGene00004027	2.1286	1.9e-20
WBGene00009211	2.12763	4.14e-25
WBGene00001513	2.12657	2.42e-26
WBGene00001973	2.1258	7.78e-30
WBGene00013250	2.12531	3.4e-27
WBGene00004101	2.12509	9.73e-23
WBGene00008361	2.12501	1.19e-23
WBGene00000109	2.12499	6.93e-29
WBGene00016421	2.12456	4.68e-18
WBGene00017472	2.12327	6.66e-14
WBGene00018132	2.1229	2.01e-17
WBGene00020296	2.12278	9.58e-27
WBGene00009140	2.12251	2.6e-19
WBGene00004373	2.12245	2.86e-25
WBGene00007651	2.12129	1.98e-09
WBGene00016811	2.12112	2.81e-14
WBGene00020499	2.12052	6.46e-16
WBGene00021467	2.11978	3.19e-20
WBGene00004980	2.11973	3.48e-30
WBGene00012188	2.11967	1.49e-20
WBGene00045433	2.11885	8.97e-20
WBGene00006391	2.11808	5.32e-20
WBGene00001864	2.11777	7.57e-16
WBGene00007789	2.11674	3.02e-32
WBGene00020383	2.11672	5.43e-16
WBGene00001571	2.11655	6.93e-29
WBGene00235385	2.11592	2.75e-08
WBGene00013131	2.11582	2.12e-10
WBGene00016392	2.11559	8.51e-24
WBGene00007048	2.11548	5.99e-31
WBGene00009276	2.11461	1.7e-21
WBGene00008006	2.11419	1.85e-26
WBGene00009925	2.11405	4.86e-15
WBGene00021534	2.1137	5.3e-26
WBGene00012386	2.11302	1.89e-27
WBGene00001596	2.11271	2.3e-24
WBGene00018149	2.11227	1.46e-13
WBGene00010416	2.11208	3.2e-15
WBGene00000816	2.11202	1.45e-20
WBGene00006573	2.11158	1.19e-06
WBGene00020026	2.1103	1.43e-16
WBGene00021419	2.11012	2.19e-14
WBGene00007144	2.10824	3.93e-19
WBGene00012931	2.10797	1.74e-08
WBGene00003246	2.10677	1.96e-12
WBGene00009662	2.10637	3.42e-10
WBGene00000099	2.10589	2.57e-27
WBGene00016793	2.10495	2.55e-16
WBGene00016701	2.10446	7.92e-20
WBGene00019595	2.10326	1.17e-18
WBGene00013703	2.10315	2.84e-20
WBGene00013223	2.10306	5.71e-24
WBGene00016002	2.10279	1.32e-23
WBGene00008400	2.10255	2.11e-29
WBGene00020684	2.10236	6.3e-28
WBGene00007050	2.10177	1.96e-31
WBGene00004239	2.10111	9.26e-27
WBGene00021192	2.10068	3.59e-33
WBGene00010478	2.10065	2.28e-28
WBGene00003797	2.10004	1.88e-22
WBGene00022473	2.10002	2.13e-23
WBGene00001855	2.09957	2.89e-29
WBGene00008780	2.09902	7e-21
WBGene00016444	2.09869	6.73e-31
WBGene00018037	2.09759	1.75e-09
WBGene00015507	2.09728	1.9e-09
WBGene00001686	2.09554	2.04e-24
WBGene00010912	2.09464	4.56e-28
WBGene00015806	2.09446	1.12e-28
WBGene00001660	2.09377	6.7e-25
WBGene00017686	2.0924	5.9e-29
WBGene00007637	2.09225	2.34e-18
WBGene00016590	2.09061	5.28e-11
WBGene00007731	2.09059	3e-17
WBGene00010281	2.09047	6.73e-28
WBGene00001209	2.08999	1.41e-27
WBGene00017800	2.08981	3.86e-29
WBGene00016836	2.08904	1.01e-28
WBGene00008387	2.08849	2.9e-25
WBGene00009174	2.08825	1.07e-18
WBGene00008710	2.08821	9.59e-29
WBGene00013137	2.08814	2.49e-21
WBGene00001043	2.08805	1.79e-20
WBGene00009734	2.08718	6.48e-13
WBGene00011975	2.08688	2.2e-25
WBGene00003587	2.08584	1.44e-15
WBGene00013015	2.08522	9.53e-21
WBGene00015357	2.08401	1.69e-10
WBGene00017797	2.08359	2.91e-30
WBGene00020234	2.08323	8.34e-28
WBGene00012578	2.08288	2.11e-20
WBGene00044341	2.08219	9.84e-07
WBGene00012692	2.0811	5.54e-27
WBGene00013445	2.0804	2.54e-19
WBGene00015462	2.0801	1.81e-17
WBGene00017025	2.07938	3.81e-17
WBGene00015025	2.07926	1.11e-19
WBGene00022401	2.07863	3.04e-23
WBGene00006735	2.07708	2.99e-19
WBGene00000550	2.07607	2e-28
WBGene00013816	2.07596	5.79e-28
WBGene00020442	2.07556	9.74e-18
WBGene00016601	2.07553	7.39e-26
WBGene00002250	2.07496	2.87e-24
WBGene00014075	2.07458	1.14e-20
WBGene00019162	2.07369	3.01e-26
WBGene00021073	2.07366	8.87e-28
WBGene00019118	2.07329	1.97e-21
WBGene00021552	2.07314	2.06e-13
WBGene00010306	2.07208	1.33e-26
WBGene00003062	2.07178	1.53e-21
WBGene00013004	2.07135	8.35e-17
WBGene00002075	2.0708	2.19e-23
WBGene00009179	2.0697	1.76e-15
WBGene00000090	2.06963	9.73e-20
WBGene00007686	2.06922	4.79e-24
WBGene00235276	2.06909	8.15e-09
WBGene00001972	2.06852	1.77e-22
WBGene00022114	2.06807	1.39e-25
WBGene00002032	2.06797	5.42e-25
WBGene00004874	2.06665	4.93e-30
WBGene00011966	2.06651	2.78e-19
WBGene00013994	2.06648	1.42e-21
WBGene00003253	2.0648	3.55e-23
WBGene00003247	2.06451	1.41e-12
WBGene00004185	2.06431	1.83e-23
WBGene00018955	2.06288	1.21e-09
WBGene00019608	2.06262	5.12e-29
WBGene00007043	2.06136	3.88e-13
WBGene00006959	2.06123	2.93e-19
WBGene00006619	2.06121	1.27e-13
WBGene00013557	2.06066	5.89e-29
WBGene00007788	2.06038	2.83e-30
WBGene00000292	2.06038	4.95e-19
WBGene00005014	2.0601	2.99e-12
WBGene00006359	2.06004	8.45e-27
WBGene00007493	2.06004	2.16e-24
WBGene00003401	2.05945	4.76e-22
WBGene00022672	2.05931	8.93e-22
WBGene00021901	2.05901	3.6e-19
WBGene00022737	2.05871	5.47e-20
WBGene00022765	2.05751	7.5e-26
WBGene00009508	2.05721	3.5e-17
WBGene00019943	2.05708	7.95e-20
WBGene00015235	2.05518	1.89e-15
WBGene00003073	2.05516	1.94e-22
WBGene00001040	2.05507	2.99e-14
WBGene00008143	2.05454	5.18e-18
WBGene00016124	2.05364	4.21e-18
WBGene00012276	2.05325	1.17e-22
WBGene00006804	2.05284	2.52e-19
WBGene00021667	2.05256	5.6e-30
WBGene00008364	2.05233	1.5e-09
WBGene00000840	2.05224	7.95e-24
WBGene00021644	2.05198	9.18e-19
WBGene00003136	2.0515	1.03e-19
WBGene00009771	2.05099	2.84e-21
WBGene00004279	2.05085	3.34e-15
WBGene00008145	2.04997	4.55e-30
WBGene00017237	2.04973	1.41e-24
WBGene00012984	2.04919	7.03e-17
WBGene00007385	2.04891	5.33e-20
WBGene00016015	2.04854	9.72e-28
WBGene00001632	2.04831	2.44e-20
WBGene00001332	2.04815	4.14e-20
WBGene00016045	2.04792	1.42e-21
WBGene00008344	2.04754	8.54e-15
WBGene00006964	2.04731	8.86e-31
WBGene00011342	2.04723	5.6e-12
WBGene00009784	2.04684	7.6e-19
WBGene00003082	2.04628	4.46e-14
WBGene00011814	2.04602	6.38e-13
WBGene00006977	2.0457	2.73e-24
WBGene00001162	2.04448	3.16e-16
WBGene00004897	2.04433	1.24e-17
WBGene00017699	2.04406	2.28e-24
WBGene00014058	2.04344	3.87e-19
WBGene00013595	2.04238	2.09e-12
WBGene00021292	2.04205	4.66e-26
WBGene00175030	2.04141	2.55e-16
WBGene00015766	2.04115	1.12e-20
WBGene00001151	2.04079	1.09e-17
WBGene00018230	2.04019	8.06e-11
WBGene00003119	2.04004	8.27e-24
WBGene00004167	2.03984	3.55e-29
WBGene00013109	2.03984	1.28e-17
WBGene00022069	2.03977	3.25e-32
WBGene00021047	2.03953	1.28e-12
WBGene00016166	2.03924	3.36e-19
WBGene00010308	2.03892	2.41e-13
WBGene00021924	2.037	1.13e-22
WBGene00007028	2.03594	1.04e-25
WBGene00002068	2.03574	4.96e-17
WBGene00006473	2.03539	3.47e-21
WBGene00002034	2.03533	1.68e-29
WBGene00010367	2.03519	2.49e-25
WBGene00007042	2.03513	2.76e-28
WBGene00045357	2.03481	1.51e-19
WBGene00020091	2.03468	1.1e-24
WBGene00022402	2.03442	5.39e-09
WBGene00019075	2.03396	4.89e-25
WBGene00018423	2.03334	2.58e-20
WBGene00021973	2.03258	2.84e-17
WBGene00007235	2.03175	5.33e-21
WBGene00019124	2.03129	1.19e-26
WBGene00020463	2.03099	2.31e-26
WBGene00021466	2.03087	3.74e-22
WBGene00019087	2.03042	1.03e-28
WBGene00015405	2.0304	2.05e-19
WBGene00012369	2.02971	1.2e-20
WBGene00003904	2.02969	3.12e-24
WBGene00005007	2.02925	2.59e-18
WBGene00010061	2.02892	3.4e-29
WBGene00017161	2.02872	2.52e-20
WBGene00003992	2.02843	1.65e-31
WBGene00013431	2.02821	1.84e-22
WBGene00017683	2.02795	1.62e-19
WBGene00018599	2.02698	1.84e-20
WBGene00002637	2.02681	4.11e-29
WBGene00021035	2.02644	1.32e-15
WBGene00000838	2.02643	7.23e-20
WBGene00004268	2.02585	2.48e-20
WBGene00005026	2.02502	7.08e-16
WBGene00004371	2.02434	1.9e-22
WBGene00015173	2.02424	1.61e-25
WBGene00003159	2.02392	1.08e-25
WBGene00007412	2.02274	1.23e-22
WBGene00012995	2.02252	3.27e-23
WBGene00010676	2.02111	1.93e-23
WBGene00012559	2.02089	1.73e-14
WBGene00010663	2.02024	6.02e-21
WBGene00002073	2.02001	1.28e-22
WBGene00001058	2.01879	8.92e-23
WBGene00019877	2.01791	1.62e-29
WBGene00008171	2.01782	5.02e-13
WBGene00008503	2.01645	1.04e-20
WBGene00012766	2.01642	3.59e-08
WBGene00022107	2.01621	8.41e-16
WBGene00013610	2.01619	1.9e-23
WBGene00005009	2.01563	2.01e-19
WBGene00013000	2.01474	9.1e-09
WBGene00011819	2.01458	1.11e-24
WBGene00006546	2.01441	4.53e-07
WBGene00000466	2.01389	1.33e-21
WBGene00011604	2.01248	1.47e-28
WBGene00012030	2.01207	1.09e-21
WBGene00000987	2.01187	1.31e-19
WBGene00044795	2.01149	6.21e-10
WBGene00021783	2.00936	3.06e-13
WBGene00018017	2.00931	1.41e-22
WBGene00010785	2.00896	1.88e-31
WBGene00002207	2.00894	1.62e-08
WBGene00044483	2.00894	3.28e-15
WBGene00010303	2.00851	6.21e-24
WBGene00007622	2.00804	1.68e-21
WBGene00021155	2.00789	1.2e-23
WBGene00013544	2.00751	8.04e-25
WBGene00004386	2.00501	2.38e-15
WBGene00000962	2.00481	3.62e-31
WBGene00011146	2.00459	5.97e-22
WBGene00017088	2.00458	7.05e-28
WBGene00018793	2.00441	5.67e-12
WBGene00009587	2.0043	7.37e-27
WBGene00021785	2.0038	6.24e-18
WBGene00001019	2.00376	2.02e-16
WBGene00013447	2.00333	2.77e-15
WBGene00014218	2.00189	6.32e-22
WBGene00011501	2.00171	9.84e-22
WBGene00013265	2.00132	1.93e-16
WBGene00004190	2.00124	8.73e-17
WBGene00002045	2.00077	9.86e-20
WBGene00199470	2.00067	3.05e-06
WBGene00017459	2.00048	1.94e-11
WBGene00007024	2.00015	8.92e-20
WBGene00022051	1.99966	3.49e-19
WBGene00044894	1.99949	1.54e-06
WBGene00000410	1.99834	9.17e-23
WBGene00009176	1.99792	2.09e-12
WBGene00002072	1.99787	5.02e-21
WBGene00009004	1.99772	6.53e-10
WBGene00004339	1.99751	1.69e-18
WBGene00220176	1.99748	5.12e-17
WBGene00013024	1.99713	3.59e-14
WBGene00004075	1.99662	3.53e-28
WBGene00008225	1.99567	7.2e-15
WBGene00015813	1.99547	6.56e-26
WBGene00011047	1.99499	1.29e-24
WBGene00006446	1.99452	3.57e-18
WBGene00015017	1.99327	2.32e-21
WBGene00003676	1.99323	5.93e-26
WBGene00017776	1.99266	3.04e-19
WBGene00010882	1.99263	1.28e-15
WBGene00000146	1.99237	4.8e-22
WBGene00001017	1.99235	3.63e-25
WBGene00009267	1.99178	2.61e-23
WBGene00022203	1.99144	1.22e-26
WBGene00011597	1.9899	3.74e-21
WBGene00014228	1.98953	1.01e-08
WBGene00020821	1.98932	1.27e-29
WBGene00016582	1.98925	9.97e-22
WBGene00009322	1.98916	6.8e-14
WBGene00006916	1.98902	1.25e-22
WBGene00016971	1.98847	4.36e-25
WBGene00018680	1.98832	2.3e-14
WBGene00011408	1.98823	1.75e-14
WBGene00012903	1.98752	2.31e-15
WBGene00004298	1.98721	1.56e-20
WBGene00012964	1.98667	1.43e-15
WBGene00001974	1.98644	5.52e-27
WBGene00021945	1.98625	5.56e-26
WBGene00021421	1.98559	2.75e-16
WBGene00007773	1.98556	1.68e-07
WBGene00013442	1.98458	4.34e-12
WBGene00021561	1.98418	9.42e-14
WBGene00016412	1.98395	2.39e-20
WBGene00010428	1.98337	2.39e-15
WBGene00004505	1.98255	3.44e-21
WBGene00018370	1.98222	7.8e-10
WBGene00022398	1.982	9.09e-15
WBGene00000923	1.98195	3.28e-15
WBGene00020687	1.98157	6.18e-23
WBGene00008877	1.9807	9.15e-15
WBGene00006888	1.98064	1.85e-27
WBGene00194644	1.98044	4.72e-07
WBGene00004953	1.97928	4.64e-22
WBGene00015754	1.97927	4.02e-19
WBGene00010732	1.9786	7.51e-25
WBGene00015468	1.97768	3.53e-24
WBGene00022865	1.97571	3.11e-10
WBGene00011976	1.97439	4.05e-15
WBGene00015581	1.97399	1.24e-20
WBGene00017934	1.97386	2.82e-11
WBGene00006968	1.97382	1.13e-20
WBGene00018904	1.97362	1.84e-09
WBGene00014111	1.97262	1.15e-16
WBGene00022603	1.97258	1.03e-25
WBGene00009163	1.97233	5.76e-21
WBGene00007400	1.97205	6.7e-12
WBGene00022078	1.9716	3.53e-08
WBGene00019357	1.97148	4.02e-12
WBGene00000817	1.97114	5.28e-18
WBGene00004918	1.9711	7.58e-16
WBGene00011631	1.97026	1.22e-18
WBGene00012459	1.96991	4.99e-13
WBGene00004042	1.96949	1.88e-28
WBGene00016405	1.96944	9.38e-29
WBGene00021810	1.96806	3.06e-21
WBGene00004178	1.968	1.21e-29
WBGene00016754	1.96732	3.42e-08
WBGene00010846	1.96691	2.06e-14
WBGene00022059	1.96675	8.27e-25
WBGene00013178	1.96666	2.22e-15
WBGene00021346	1.96649	8.05e-13
WBGene00000843	1.96627	3.26e-13
WBGene00014209	1.96546	2.41e-19
WBGene00002076	1.96504	8.73e-26
WBGene00000796	1.96481	5.86e-25
WBGene00001748	1.96474	2.8e-26
WBGene00006492	1.96402	3.13e-13
WBGene00003507	1.96267	2.17e-27
WBGene00012105	1.96212	1.09e-18
WBGene00018975	1.96175	1.36e-26
WBGene00004726	1.96104	1.14e-25
WBGene00003796	1.96089	3.2e-28
WBGene00007087	1.96008	1.36e-22
WBGene00008720	1.95955	3.38e-18
WBGene00010420	1.9595	7.28e-19
WBGene00014078	1.95915	2.3e-22
WBGene00021555	1.95871	8.46e-29
WBGene00011637	1.95831	4.74e-15
WBGene00013243	1.95814	7.96e-16
WBGene00005006	1.95813	7.93e-19
WBGene00017924	1.95791	6.3e-09
WBGene00013482	1.95785	3.41e-12
WBGene00007021	1.95763	1.84e-13
WBGene00003228	1.95737	1.27e-22
WBGene00021846	1.95644	8.75e-11
WBGene00011334	1.95631	6.56e-20
WBGene00021132	1.95618	1.01e-17
WBGene00016156	1.95613	1.11e-12
WBGene00010839	1.95565	2.2e-13
WBGene00013143	1.95493	2.6e-26
WBGene00010317	1.95409	1.22e-20
WBGene00011143	1.95405	9.8e-16
WBGene00004208	1.95397	1.11e-24
WBGene00000872	1.95388	9.33e-28
WBGene00020679	1.95386	3.95e-22
WBGene00003164	1.95373	6.66e-17
WBGene00004781	1.95327	3.1e-19
WBGene00022703	1.95306	8.76e-19
WBGene00004684	1.95244	2.82e-21
WBGene00008857	1.95166	1.6e-22
WBGene00004838	1.95166	1.63e-06
WBGene00013308	1.94863	5.37e-11
WBGene00014066	1.9485	2.97e-21
WBGene00000892	1.94848	9.51e-15
WBGene00003158	1.94772	1.64e-24
WBGene00001509	1.94764	1.08e-23
WBGene00001228	1.94713	1.09e-22
WBGene00005010	1.94704	1.48e-21
WBGene00002046	1.94647	5.3e-17
WBGene00007010	1.94622	7.9e-17
WBGene00013728	1.94591	1.48e-12
WBGene00013593	1.94572	1.92e-17
WBGene00018831	1.94566	1.22e-08
WBGene00003586	1.9456	2.62e-10
WBGene00013001	1.94552	1.3e-19
WBGene00001035	1.9452	2.09e-17
WBGene00010908	1.94519	1.03e-20
WBGene00007059	1.94475	6.03e-13
WBGene00018893	1.94424	1.46e-18
WBGene00003150	1.94353	4.63e-22
WBGene00011871	1.94269	3.91e-17
WBGene00015098	1.94235	1.09e-26
WBGene00018595	1.94203	3.58e-13
WBGene00007020	1.94182	4.03e-13
WBGene00010418	1.94161	1.01e-10
WBGene00003804	1.94131	6.12e-17
WBGene00022119	1.94125	1.12e-24
WBGene00004885	1.94105	4.75e-10
WBGene00000874	1.93938	9.28e-26
WBGene00000846	1.93916	2.87e-17
WBGene00002153	1.93905	4.72e-21
WBGene00013214	1.9387	1.04e-19
WBGene00017158	1.93745	2.48e-15
WBGene00011612	1.9374	1.02e-18
WBGene00008081	1.93707	2.97e-23
WBGene00021938	1.93694	2.52e-18
WBGene00014232	1.93687	9.28e-18
WBGene00003815	1.93681	2.18e-19
WBGene00004333	1.9368	5.38e-25
WBGene00011994	1.93679	1.13e-16
WBGene00017282	1.93657	2.12e-14
WBGene00007184	1.93453	1.91e-20
WBGene00000276	1.93429	5.07e-22
WBGene00011259	1.93366	6.37e-12
WBGene00010562	1.93316	2.02e-20
WBGene00003790	1.93282	8.25e-22
WBGene00003083	1.93264	4.61e-13
WBGene00002335	1.93252	2.25e-21
WBGene00011773	1.93193	2.3e-07
WBGene00022857	1.93184	4.95e-08
WBGene00019396	1.93131	4.47e-14
WBGene00004756	1.93063	2.33e-21
WBGene00016250	1.92994	9.45e-25
WBGene00018635	1.92947	3.93e-19
WBGene00020464	1.92853	1.84e-28
WBGene00022460	1.92827	2.85e-09
WBGene00018698	1.92747	7.09e-20
WBGene00000548	1.92743	2.88e-20
WBGene00001086	1.92642	2.77e-14
WBGene00019002	1.9263	1.37e-21
WBGene00019836	1.92621	8.79e-22
WBGene00020391	1.92507	4.81e-23
WBGene00010493	1.92461	5.65e-07
WBGene00007017	1.92423	2.17e-22
WBGene00000184	1.92407	3.85e-16
WBGene00019627	1.92387	1.01e-20
WBGene00009180	1.92362	7.93e-27
WBGene00015731	1.92321	1.51e-08
WBGene00007785	1.92305	2.7e-19
WBGene00011884	1.9227	1.12e-22
WBGene00017349	1.9224	4.81e-25
WBGene00016195	1.92144	4.17e-17
WBGene00002074	1.92124	1.14e-25
WBGene00019254	1.92087	1.19e-12
WBGene00014011	1.92037	4.69e-18
WBGene00021904	1.92019	4.05e-10
WBGene00021153	1.92001	1.47e-08
WBGene00021475	1.91813	3.35e-08
WBGene00001653	1.91752	9.06e-18
WBGene00016803	1.91712	1.08e-18
WBGene00195244	1.9168	1.2e-07
WBGene00022021	1.91653	6.83e-22
WBGene00011532	1.91632	4.07e-19
WBGene00003220	1.91628	6.17e-21
WBGene00007109	1.91612	6.81e-24
WBGene00004047	1.91447	3.27e-23
WBGene00021359	1.91374	5.84e-15
WBGene00021715	1.91356	5.86e-24
WBGene00014938	1.9131	2.33e-17
WBGene00017769	1.91109	6.9e-23
WBGene00004467	1.9106	7.43e-25
WBGene00013256	1.91019	5.41e-17
WBGene00021061	1.90997	1.63e-14
WBGene00020896	1.90982	5.82e-19
WBGene00013578	1.90947	2.88e-21
WBGene00013680	1.90916	2.46e-16
WBGene00003222	1.90813	1.35e-23
WBGene00009256	1.90744	2.84e-12
WBGene00011945	1.90725	2.29e-20
WBGene00015971	1.90674	4.24e-18
WBGene00012693	1.90667	4.81e-13
WBGene00020031	1.90656	7.17e-20
WBGene00009203	1.90592	6.83e-21
WBGene00004978	1.9054	5.79e-20
WBGene00006536	1.90459	5.49e-24
WBGene00011061	1.90403	4.97e-24
WBGene00003172	1.90307	7.41e-07
WBGene00005015	1.90305	3.53e-23
WBGene00011116	1.90245	3.09e-14
WBGene00000156	1.90143	5.49e-19
WBGene00010260	1.90013	5.27e-24
WBGene00000161	1.8999	1.2e-11
WBGene00016868	1.89988	1.21e-10
WBGene00010458	1.8997	5.16e-10
WBGene00002000	1.8989	3.92e-21
WBGene00007561	1.89862	5.07e-17
WBGene00015321	1.89806	2.22e-15
WBGene00004759	1.89772	1.11e-17
WBGene00000875	1.89686	5.49e-24
WBGene00019824	1.89598	4.64e-18
WBGene00008729	1.89569	2.85e-20
WBGene00019953	1.89567	3.91e-24
WBGene00004015	1.8949	1.05e-19
WBGene00012769	1.89463	5.74e-23
WBGene00001087	1.89444	6.31e-23
WBGene00022347	1.89393	9.52e-14
WBGene00020171	1.89347	7.41e-22
WBGene00018835	1.89219	4.23e-12
WBGene00020185	1.89215	2.02e-19
WBGene00003391	1.89204	5.41e-17
WBGene00015504	1.89186	3.24e-26
WBGene00009173	1.89113	5.01e-21
WBGene00017825	1.891	1.19e-13
WBGene00001160	1.89046	5.14e-18
WBGene00017895	1.8902	8.41e-22
WBGene00001340	1.88983	2.51e-16
WBGene00000772	1.88953	1.56e-25
WBGene00011731	1.88924	9.15e-10
WBGene00012600	1.88831	5.14e-10
WBGene00018808	1.88784	1.27e-09
WBGene00018609	1.88772	3.44e-19
WBGene00017293	1.88717	1.48e-10
WBGene00219275	1.88701	2.71e-12
WBGene00010405	1.88688	9.54e-21
WBGene00007550	1.88653	4.34e-07
WBGene00012479	1.88634	4.86e-17
WBGene00016562	1.8863	7.17e-21
WBGene00018848	1.8861	7.2e-15
WBGene00016148	1.88579	2.05e-18
WBGene00009064	1.88564	1.27e-20
WBGene00016888	1.88549	3.57e-19
WBGene00017992	1.88351	8.02e-15
WBGene00000145	1.88329	1.94e-12
WBGene00009191	1.88321	4.29e-13
WBGene00044916	1.88295	4.39e-19
WBGene00013538	1.88265	2.4e-16
WBGene00011194	1.88204	1.02e-14
WBGene00000565	1.8817	9.16e-18
WBGene00021460	1.88141	5.52e-19
WBGene00022718	1.88131	1.5e-19
WBGene00021508	1.8813	3.15e-11
WBGene00014139	1.88114	2.94e-15
WBGene00020316	1.8803	1.19e-13
WBGene00006382	1.88013	4.59e-21
WBGene00009701	1.88003	4.72e-16
WBGene00022531	1.87999	1.43e-27
WBGene00011988	1.87876	4.05e-19
WBGene00004891	1.87687	5.48e-12
WBGene00021554	1.87669	6.37e-17
WBGene00017760	1.87643	1.11e-18
WBGene00017719	1.87627	1.57e-19
WBGene00004180	1.87608	6.8e-15
WBGene00003787	1.87568	2.32e-21
WBGene00007150	1.87559	1.78e-20
WBGene00011940	1.87507	5.19e-20
WBGene00022244	1.87501	3.9e-20
WBGene00044008	1.87483	2.96e-17
WBGene00000798	1.87467	3.07e-14
WBGene00022394	1.87434	8.18e-11
WBGene00003914	1.87412	5.18e-26
WBGene00000532	1.87391	1.03e-23
WBGene00017607	1.87351	4.02e-23
WBGene00000247	1.8732	1.27e-15
WBGene00195063	1.87292	1.98e-15
WBGene00004783	1.87283	1.08e-23
WBGene00021465	1.87263	2e-25
WBGene00001629	1.87149	1.19e-19
WBGene00012802	1.8692	8.91e-23
WBGene00009131	1.86909	3.61e-15
WBGene00001749	1.86823	1.09e-12
WBGene00009320	1.8681	9e-15
WBGene00010807	1.86799	5.61e-17
WBGene00014915	1.86631	5.16e-14
WBGene00022296	1.86457	2.71e-19
WBGene00006963	1.86441	2.55e-18
WBGene00019503	1.86436	5.37e-12
WBGene00001563	1.86359	1.05e-24
WBGene00000165	1.8633	2.87e-14
WBGene00010160	1.86308	4.36e-13
WBGene00021316	1.86305	6.79e-19
WBGene00015499	1.8627	1.68e-21
WBGene00016496	1.86258	2.34e-17
WBGene00001173	1.86244	8.07e-19
WBGene00008413	1.86158	1.8e-14
WBGene00000235	1.86102	3.56e-09
WBGene00021845	1.86093	2.01e-17
WBGene00019940	1.85797	4.71e-24
WBGene00017778	1.85751	4.25e-12
WBGene00007555	1.85722	2.03e-17
WBGene00010406	1.85708	1.62e-21
WBGene00007030	1.85662	1.4e-23
WBGene00018805	1.85652	1.92e-12
WBGene00015164	1.85647	2.77e-15
WBGene00006450	1.85464	6.14e-21
WBGene00008052	1.85461	1.71e-14
WBGene00017534	1.85434	3.1e-17
WBGene00020376	1.85348	8.94e-15
WBGene00016318	1.85344	1.19e-18
WBGene00013667	1.85337	1.03e-14
WBGene00007000	1.85322	2.2e-19
WBGene00016140	1.8532	7.17e-23
WBGene00003827	1.85231	5.15e-18
WBGene00007504	1.85157	1.11e-19
WBGene00009731	1.85075	4.24e-17
WBGene00001562	1.85013	1.04e-15
WBGene00013740	1.84982	7.77e-13
WBGene00005025	1.8494	1.03e-08
WBGene00011292	1.84919	1.74e-18
WBGene00012109	1.84917	1.69e-18
WBGene00045419	1.84898	1.07e-19
WBGene00043156	1.84747	8.58e-16
WBGene00022048	1.84746	1.34e-24
WBGene00011815	1.84718	7.73e-14
WBGene00015538	1.847	1.49e-15
WBGene00013237	1.84617	1.27e-07
WBGene00008555	1.84599	4.81e-22
WBGene00017891	1.84575	4.37e-08
WBGene00006786	1.84572	1.56e-09
WBGene00013405	1.84544	2.55e-17
WBGene00021312	1.8445	2.48e-09
WBGene00012983	1.8443	5.73e-13
WBGene00000585	1.84425	6.5e-15
WBGene00003393	1.84373	5.13e-21
WBGene00021736	1.84321	1.24e-11
WBGene00004385	1.84317	2.87e-18
WBGene00022335	1.84292	5.92e-17
WBGene00022280	1.84287	4.45e-12
WBGene00008428	1.84227	1.63e-20
WBGene00017920	1.84183	2.41e-23
WBGene00001647	1.84116	1.94e-14
WBGene00044987	1.84068	4.64e-12
WBGene00017989	1.8406	3.87e-21
WBGene00012828	1.84058	1.25e-10
WBGene00009661	1.84021	8.67e-22
WBGene00001679	1.83972	6.26e-18
WBGene00017163	1.83942	1.48e-16
WBGene00012342	1.83861	6.43e-21
WBGene00003831	1.83744	5.09e-18
WBGene00011886	1.83737	2.88e-13
[truncated: 1,836 more rows]

## Sheet: CSR-1A alg-3_4 L4
Supplementary Data 1, Sheet 7. Small RNAs significantly enriched 2 fold or greater in CSR-1A IPs in alg-3; alg-4 mutant at L4 stage
Gene name	log2FoldChange	Adjusted p-value
WBGene00010590	5.1081	7.16e-14
WBGene00044474	4.35902	7.81e-22
WBGene00017114	3.95879	7.92e-21
WBGene00044475	3.88675	1.09e-21
WBGene00018125	3.85902	3.94e-25
WBGene00194644	3.83054	1.47e-43
WBGene00015259	3.81816	2.64e-09
WBGene00012754	3.73431	6.35e-33
WBGene00017179	3.73152	9.34e-32
WBGene00002204	3.67007	8.41e-36
WBGene00014100	3.65237	2.1e-29
WBGene00011114	3.64474	8.35e-34
WBGene00002206	3.63859	1.1e-50
WBGene00008661	3.63855	5.8e-42
WBGene00011260	3.63674	1.94e-35
WBGene00011027	3.62161	1.43e-34
WBGene00016440	3.6126	2e-36
WBGene00012741	3.56908	2.14e-15
WBGene00013978	3.56782	2.98e-23
WBGene00020282	3.56591	3.49e-16
WBGene00012660	3.56563	2.8e-22
WBGene00020070	3.56184	2.72e-24
WBGene00020217	3.55092	3.65e-08
WBGene00012177	3.52991	9.79e-27
WBGene00008186	3.52238	1.46e-23
WBGene00012307	3.51395	5.43e-19
WBGene00013107	3.50407	1.68e-35
WBGene00022709	3.47924	3.83e-28
WBGene00021381	3.47315	4.27e-29
WBGene00014201	3.47021	1.82e-33
WBGene00007448	3.44161	8.61e-32
WBGene00013142	3.44125	3.79e-22
WBGene00007082	3.43602	1.42e-30
WBGene00017035	3.42965	8.84e-29
WBGene00011171	3.40367	1.02e-21
WBGene00219905	3.3923	9.25e-27
WBGene00010871	3.39071	5.28e-29
WBGene00013771	3.38858	6.69e-34
WBGene00017026	3.37733	3.04e-22
WBGene00012115	3.37175	6.12e-21
WBGene00007601	3.3531	6.52e-25
WBGene00018123	3.34626	4.41e-52
WBGene00013424	3.34001	1.88e-32
WBGene00007791	3.33626	6.34e-35
WBGene00021908	3.3349	4.99e-21
WBGene00019643	3.33092	1.37e-21
WBGene00004962	3.315	2.18e-25
WBGene00012595	3.28498	9.35e-31
WBGene00007224	3.28094	2.14e-15
WBGene00013651	3.27549	2.11e-25
WBGene00013449	3.27431	4.18e-12
WBGene00011133	3.27376	1.25e-21
WBGene00009039	3.26564	1.05e-11
WBGene00009115	3.26562	1.06e-29
WBGene00020072	3.26404	2.82e-42
WBGene00012138	3.2605	8.58e-27
WBGene00019165	3.24808	1.27e-23
WBGene00012781	3.24767	9.64e-30
WBGene00007049	3.24637	2.64e-30
WBGene00021287	3.2452	1.5e-33
WBGene00018783	3.23932	2.56e-32
WBGene00010510	3.23874	3.89e-37
WBGene00045416	3.22288	3.16e-11
WBGene00012087	3.22169	1.19e-39
WBGene00018839	3.21217	2.06e-18
WBGene00018580	3.21167	7.02e-23
WBGene00006487	3.21009	1.94e-17
WBGene00012924	3.20547	1.14e-18
WBGene00013801	3.20256	1.16e-24
WBGene00021912	3.20214	1.54e-23
WBGene00018000	3.20033	1.43e-15
WBGene00021998	3.19889	8.66e-23
WBGene00010014	3.19815	1.11e-10
WBGene00022467	3.19608	4.16e-21
WBGene00019190	3.19506	3.58e-25
WBGene00002186	3.19178	1.56e-28
WBGene00007563	3.19	2.97e-24
WBGene00000023	3.18833	7.08e-30
WBGene00008811	3.18265	3.95e-20
WBGene00022228	3.18243	1.35e-27
WBGene00020053	3.17872	1.09e-26
WBGene00020388	3.17828	1.19e-24
WBGene00014996	3.17689	1.17e-12
WBGene00017672	3.17129	6.91e-26
WBGene00004084	3.1649	4.11e-22
WBGene00012402	3.16448	1.68e-09
WBGene00019929	3.16124	6.46e-23
WBGene00015331	3.15582	2.56e-32
WBGene00018428	3.15366	4.47e-09
WBGene00008651	3.14724	5.22e-17
WBGene00009185	3.1362	1.2e-27
WBGene00010719	3.12972	2.46e-16
WBGene00020840	3.12606	7.02e-23
WBGene00020962	3.12466	1.89e-25
WBGene00008137	3.12213	3.39e-22
WBGene00016730	3.11731	3.45e-17
WBGene00008659	3.11654	1.11e-25
WBGene00002212	3.1136	1.59e-22
WBGene00015630	3.11037	1.51e-30
WBGene00011748	3.10979	1.11e-28
WBGene00007777	3.10751	1.39e-25
WBGene00006053	3.10521	4.84e-17
WBGene00021007	3.10493	3.29e-35
WBGene00012647	3.10085	5.52e-19
WBGene00009401	3.09866	1.52e-18
WBGene00020223	3.09852	1.31e-26
WBGene00012011	3.09826	6.55e-17
WBGene00016890	3.0945	2.24e-21
WBGene00010682	3.0912	2.22e-21
WBGene00019255	3.08889	3.76e-16
WBGene00012008	3.08834	9.31e-18
WBGene00014062	3.08823	1.29e-19
WBGene00007244	3.08374	4.59e-17
WBGene00009683	3.08321	3.6e-17
WBGene00009708	3.08315	9.83e-25
WBGene00007597	3.08302	5.41e-12
WBGene00018124	3.08236	9.71e-33
WBGene00008019	3.0782	2.69e-24
WBGene00016742	3.0688	2.85e-24
WBGene00044358	3.06727	8.82e-21
WBGene00013700	3.06054	5.79e-19
WBGene00016212	3.05437	1.43e-26
WBGene00007793	3.05423	5.62e-12
WBGene00016398	3.05036	4.9e-24
WBGene00007478	3.0474	1.46e-10
WBGene00008259	3.04681	4.94e-21
WBGene00015629	3.04314	6.43e-19
WBGene00019562	3.04224	4.76e-17
WBGene00008312	3.042	2.9e-28
WBGene00013654	3.03784	2.69e-24
WBGene00008272	3.03572	3.16e-20
WBGene00017872	3.02479	9.8e-13
WBGene00007457	3.01981	5.26e-22
WBGene00009458	3.01565	9.71e-14
WBGene00007610	3.01337	3.69e-22
WBGene00012514	3.01224	4.04e-25
WBGene00044155	2.99757	1.76e-12
WBGene00022617	2.99476	2.2e-21
WBGene00006056	2.98991	5.18e-24
WBGene00044810	2.98424	7.72e-09
WBGene00014678	2.98044	9.1e-16
WBGene00018548	2.97962	2.72e-32
WBGene00018525	2.97901	4.13e-25
WBGene00017902	2.97741	4.42e-16
WBGene00015287	2.97704	2.18e-15
WBGene00016946	2.97579	1.22e-11
WBGene00008192	2.9738	4.25e-14
WBGene00021109	2.97316	1.35e-17
WBGene00019997	2.97237	8.06e-27
WBGene00011191	2.97221	3.63e-21
WBGene00009473	2.96791	1.37e-10
WBGene00013657	2.96754	1.96e-13
WBGene00008508	2.96173	1.9e-24
WBGene00010323	2.95572	2.43e-21
WBGene00014116	2.95426	9.11e-11
WBGene00016800	2.95226	7.24e-32
WBGene00007190	2.95007	3.28e-15
WBGene00007778	2.94742	1.13e-18
WBGene00016356	2.94688	5.08e-28
WBGene00011405	2.94655	1.64e-11
WBGene00015467	2.94578	1.89e-22
WBGene00017325	2.94537	2.07e-11
WBGene00008230	2.94494	1.14e-29
WBGene00010991	2.9432	3.81e-15
WBGene00011214	2.94315	2.9e-20
WBGene00008556	2.93875	3.66e-21
WBGene00015246	2.9334	2e-10
WBGene00019561	2.93328	2.52e-21
WBGene00004909	2.93218	6.68e-17
WBGene00018235	2.92683	1.07e-18
WBGene00004959	2.92484	1.09e-23
WBGene00016239	2.92218	6.63e-12
WBGene00006409	2.92037	8.92e-22
WBGene00018530	2.9193	8.72e-25
WBGene00021151	2.91544	4.14e-15
WBGene00022003	2.91031	3.03e-18
WBGene00021358	2.90901	7.42e-15
WBGene00001245	2.90843	4.23e-25
WBGene00007248	2.90406	6.89e-26
WBGene00010869	2.90392	8.83e-24
WBGene00004903	2.90322	1.23e-12
WBGene00002208	2.89836	1.27e-17
WBGene00016980	2.8965	3.33e-29
WBGene00008854	2.89387	6.67e-18
WBGene00019912	2.8917	2.74e-28
WBGene00006050	2.88684	5.64e-20
WBGene00013310	2.88088	1.47e-15
WBGene00001839	2.87999	1.64e-17
WBGene00013476	2.87966	5.8e-17
WBGene00005013	2.87877	7.73e-20
WBGene00010770	2.87849	2.18e-23
WBGene00021471	2.87684	9.59e-20
WBGene00015970	2.87244	6.15e-17
WBGene00014085	2.87231	5.82e-19
WBGene00021579	2.86999	1.49e-31
WBGene00009685	2.86995	6.83e-25
WBGene00012859	2.86959	4.4e-17
WBGene00015089	2.86893	3.61e-18
WBGene00010920	2.86172	1.44e-24
WBGene00020117	2.85971	1.47e-16
WBGene00009501	2.85767	6.47e-18
WBGene00013085	2.85681	3.56e-15
WBGene00015689	2.85017	4.67e-20
WBGene00020707	2.84698	2.31e-24
WBGene00010679	2.84509	4.85e-16
WBGene00022628	2.84431	2.15e-19
WBGene00017112	2.84172	1.52e-19
WBGene00017373	2.83909	1.11e-25
WBGene00019951	2.83826	3.08e-13
WBGene00013979	2.83647	3.11e-21
WBGene00013049	2.83599	3.06e-10
WBGene00000172	2.83268	3.7e-18
WBGene00009079	2.83051	2.46e-19
WBGene00021113	2.83038	2.35e-18
WBGene00010992	2.82782	5.08e-19
WBGene00017673	2.82742	1.31e-13
WBGene00045247	2.82637	3.97e-14
WBGene00013513	2.82629	3.11e-19
WBGene00013388	2.82573	1.73e-18
WBGene00022753	2.82513	9.63e-23
WBGene00015929	2.82271	3.07e-21
WBGene00001243	2.82144	2.47e-31
WBGene00020372	2.82114	4.43e-12
WBGene00009705	2.81652	1.23e-10
WBGene00008079	2.81511	3.71e-19
WBGene00015084	2.8124	1.17e-11
WBGene00008994	2.81033	2.03e-14
WBGene00020353	2.80651	1.48e-22
WBGene00018980	2.8041	1.51e-10
WBGene00010289	2.79927	4.09e-20
WBGene00009129	2.79671	2.08e-15
WBGene00015500	2.79613	1.64e-17
WBGene00010876	2.79215	1.06e-16
WBGene00020370	2.79128	1.9e-08
WBGene00012120	2.79049	4.29e-16
WBGene00011088	2.78977	9.74e-18
WBGene00010265	2.78962	2.79e-20
WBGene00012207	2.78716	2.52e-21
WBGene00010046	2.78562	9.49e-13
WBGene00022705	2.7837	1.8e-22
WBGene00020904	2.78245	1.54e-12
WBGene00011478	2.78034	7.81e-11
WBGene00010874	2.78016	3.56e-12
WBGene00009101	2.7788	2.35e-20
WBGene00001603	2.77772	6.49e-21
WBGene00020003	2.776	3.38e-28
WBGene00020974	2.76992	8.92e-08
WBGene00013475	2.76837	2.95e-14
WBGene00019096	2.75954	8.66e-14
WBGene00015627	2.75923	2.19e-15
WBGene00022032	2.75647	5.17e-14
WBGene00044434	2.75618	1.8e-17
WBGene00013710	2.75508	4.88e-14
WBGene00016576	2.75502	2.55e-09
WBGene00009681	2.75348	5.6e-24
WBGene00016943	2.75291	1.91e-33
WBGene00010373	2.7514	4.25e-09
WBGene00022632	2.74678	1.88e-13
WBGene00050915	2.74482	4.25e-14
WBGene00012925	2.74452	1.38e-11
WBGene00021858	2.74348	1.06e-23
WBGene00013194	2.74348	1.28e-16
WBGene00002056	2.74298	2e-29
WBGene00014032	2.73818	2.22e-13
WBGene00022005	2.73775	1.68e-13
WBGene00012592	2.73653	1.89e-25
WBGene00016507	2.73636	1.67e-16
WBGene00020289	2.73127	1.28e-14
WBGene00021650	2.73089	3.63e-21
WBGene00005650	2.73039	1.56e-07
WBGene00016388	2.7299	2.45e-16
WBGene00015917	2.72904	1.86e-15
WBGene00023490	2.72799	1.66e-17
WBGene00018563	2.72736	6.44e-13
WBGene00020435	2.72692	5.7e-18
WBGene00009605	2.72608	2.45e-18
WBGene00022155	2.72434	3.13e-14
WBGene00010900	2.71952	1.03e-18
WBGene00011039	2.71679	2.32e-13
WBGene00013785	2.71667	9.67e-13
WBGene00013811	2.71309	1.77e-19
WBGene00007631	2.7124	5.72e-11
WBGene00006553	2.70916	1.45e-13
WBGene00016942	2.70773	1.4e-20
WBGene00007415	2.70399	2.27e-14
WBGene00014223	2.7038	2.15e-15
WBGene00020966	2.70377	1.51e-24
WBGene00007489	2.70331	2.31e-24
WBGene00235383	2.70046	3.79e-19
WBGene00044229	2.69903	8.05e-11
WBGene00018143	2.69093	2.38e-15
WBGene00017550	2.68969	2.52e-21
WBGene00019020	2.68792	8.58e-17
WBGene00005651	2.6872	1.84e-09
WBGene00020914	2.68634	3.02e-22
WBGene00015422	2.68565	1.64e-17
WBGene00009149	2.68385	2.06e-20
WBGene00016581	2.67779	7.55e-10
WBGene00013590	2.67687	8.49e-16
WBGene00020531	2.67414	2.7e-13
WBGene00019086	2.67335	2.48e-17
WBGene00017736	2.67312	8.63e-28
WBGene00017589	2.66954	9.31e-18
WBGene00015908	2.66863	3.42e-09
WBGene00015634	2.66402	8.56e-21
WBGene00022079	2.66303	8.35e-17
WBGene00016414	2.66287	1.53e-11
WBGene00016358	2.66206	4.06e-19
WBGene00014168	2.66138	3.21e-15
WBGene00002193	2.66125	3.42e-21
WBGene00011467	2.65874	1.03e-17
WBGene00016125	2.65867	2.95e-13
WBGene00012912	2.65642	1.64e-14
WBGene00020265	2.65509	5.83e-12
WBGene00001565	2.65502	2.51e-22
WBGene00020890	2.65427	7.79e-13
WBGene00014103	2.6529	1.64e-11
WBGene00015893	2.65076	3.77e-08
WBGene00017384	2.64987	7.01e-15
WBGene00012012	2.64842	6.06e-19
WBGene00020864	2.64726	8.3e-17
WBGene00010035	2.64693	2.35e-13
WBGene00021871	2.64433	2.78e-07
WBGene00015765	2.64114	1.77e-26
WBGene00022157	2.64045	1.29e-07
WBGene00016312	2.63718	1.91e-15
WBGene00019461	2.63244	1.73e-11
WBGene00016286	2.63164	2.58e-25
WBGene00016085	2.6316	2.63e-19
WBGene00020867	2.62579	4.93e-12
WBGene00021639	2.62038	5.02e-23
WBGene00016081	2.61918	2.03e-07
WBGene00004901	2.61887	1.57e-14
WBGene00020066	2.61872	3.53e-09
WBGene00017195	2.61727	6.61e-22
WBGene00009160	2.61635	1.12e-11
WBGene00010254	2.61088	4.74e-14
WBGene00011493	2.60701	2.09e-16
WBGene00021386	2.60681	2.71e-08
WBGene00009344	2.60474	2.86e-18
WBGene00020443	2.60375	1.66e-15
WBGene00012401	2.60263	1.25e-09
WBGene00017441	2.6021	3.76e-20
WBGene00001487	2.60151	7.99e-17
WBGene00002227	2.6012	1.71e-13
WBGene00018134	2.60103	3.22e-21
WBGene00022090	2.60067	6.99e-24
WBGene00007715	2.60021	1.05e-17
WBGene00000530	2.59733	1.48e-11
WBGene00020356	2.59696	2.34e-10
WBGene00017215	2.59669	2.83e-15
WBGene00007714	2.59611	7.53e-12
WBGene00044674	2.59579	3.46e-13
WBGene00008383	2.59202	8.26e-10
WBGene00016429	2.59108	5.29e-14
WBGene00013192	2.58136	1.31e-11
WBGene00021153	2.57966	7.05e-11
WBGene00019769	2.57904	8.96e-16
WBGene00014681	2.578	3.37e-18
WBGene00004969	2.5777	5.47e-20
WBGene00012637	2.57548	5.4e-15
WBGene00001605	2.57511	1.06e-11
WBGene00010136	2.5748	3.94e-07
WBGene00009390	2.57459	3.22e-09
WBGene00012937	2.57457	1.37e-12
WBGene00016516	2.57331	1.68e-11
WBGene00016963	2.57281	1.95e-14
WBGene00018232	2.57199	7.62e-14
WBGene00009402	2.56988	3.98e-12
WBGene00013995	2.56771	1.83e-10
WBGene00011918	2.56688	1.56e-14
WBGene00020381	2.56641	1.14e-07
WBGene00007239	2.56407	1.47e-12
WBGene00022140	2.55676	4.35e-09
WBGene00000981	2.55666	2.37e-12
WBGene00013290	2.5563	3.79e-22
WBGene00044448	2.55582	3.96e-12
WBGene00020990	2.55541	7.68e-14
WBGene00016161	2.55494	3.09e-11
WBGene00004904	2.55368	2.8e-16
WBGene00014024	2.54926	2.84e-08
WBGene00003019	2.54912	4.52e-15
WBGene00020293	2.54746	4.22e-14
WBGene00010155	2.5471	1.55e-13
WBGene00007269	2.54342	1.42e-11
WBGene00016680	2.54274	8.3e-11
WBGene00012173	2.54269	1.12e-07
WBGene00011218	2.54102	1.03e-19
WBGene00002120	2.53996	4.78e-10
WBGene00017941	2.53923	7.58e-13
WBGene00021265	2.53837	6.2e-13
WBGene00000389	2.53695	5.89e-12
WBGene00017559	2.52812	1.84e-12
WBGene00019586	2.52682	1.59e-23
WBGene00018652	2.52518	3e-10
WBGene00009489	2.52437	2.32e-14
WBGene00015026	2.52392	1.27e-14
WBGene00009182	2.5222	9.27e-14
WBGene00012296	2.51775	2.22e-14
WBGene00018163	2.51734	9.99e-09
WBGene00004960	2.5166	7.18e-15
WBGene00001371	2.51648	1.05e-17
WBGene00017802	2.51159	3.15e-19
WBGene00007688	2.51098	2e-21
WBGene00008725	2.51067	1.12e-13
WBGene00014238	2.50956	6.86e-17
WBGene00006689	2.50824	2.41e-06
WBGene00022707	2.50625	1.63e-10
WBGene00020187	2.5059	2.5e-16
WBGene00008657	2.505	2.92e-09
WBGene00008092	2.50495	4.72e-15
WBGene00007197	2.5042	1.01e-18
WBGene00022888	2.5038	7.64e-15
WBGene00018471	2.5028	9.91e-15
WBGene00001503	2.50264	6.89e-19
WBGene00012609	2.50229	8.5e-12
WBGene00022818	2.50179	9.94e-10
WBGene00017392	2.50147	3.23e-06
WBGene00196376	2.49997	5.9e-10
WBGene00009471	2.49939	2.71e-24
WBGene00008498	2.49923	1.22e-13
WBGene00022700	2.49833	9.52e-10
WBGene00007117	2.49814	1.15e-11
WBGene00018158	2.49707	2.71e-09
WBGene00011954	2.49615	3.08e-16
WBGene00021010	2.49587	2.1e-12
WBGene00016462	2.49525	8.21e-16
WBGene00022589	2.49277	1.07e-20
WBGene00021996	2.49132	2.17e-14
WBGene00004965	2.49038	2.72e-09
WBGene00020985	2.49017	2.41e-15
WBGene00013890	2.49005	2.4e-07
WBGene00006052	2.48905	2.16e-10
WBGene00020802	2.48736	3.67e-18
WBGene00011808	2.48675	5.33e-12
WBGene00001538	2.48389	2.66e-21
WBGene00044696	2.48107	5.26e-21
WBGene00009738	2.47671	1.01e-18
WBGene00006644	2.47582	2.59e-09
WBGene00044896	2.47536	7.57e-07
WBGene00003466	2.47519	3.08e-13
WBGene00010574	2.47433	1.91e-13
WBGene00007169	2.47392	5.45e-16
WBGene00007987	2.47372	5.43e-17
WBGene00012689	2.47356	5.65e-17
WBGene00014665	2.47188	9.54e-15
WBGene00006449	2.46395	3.91e-08
WBGene00015688	2.46353	1.87e-16
WBGene00017050	2.46314	1.47e-12
WBGene00008660	2.46182	1.55e-09
WBGene00011587	2.45668	4.67e-19
WBGene00219493	2.45657	3.5e-16
WBGene00019667	2.45573	3.91e-10
WBGene00011919	2.45106	4.39e-09
WBGene00022650	2.44919	1.67e-09
WBGene00007305	2.44641	8.64e-13
WBGene00001414	2.44637	1.44e-23
WBGene00021296	2.44398	4.43e-14
WBGene00020414	2.44317	1.81e-16
WBGene00010247	2.44229	1.71e-10
WBGene00022108	2.44048	2.17e-18
WBGene00007917	2.43958	3.2e-21
WBGene00020713	2.43868	5.41e-14
WBGene00020991	2.43833	6.54e-13
WBGene00007639	2.43693	7.88e-07
WBGene00018895	2.43681	8.89e-12
WBGene00020661	2.43586	7.24e-14
WBGene00016541	2.43337	9.82e-13
WBGene00010072	2.43238	1.94e-17
WBGene00000150	2.43205	3.61e-12
WBGene00013175	2.43052	3.44e-10
WBGene00012930	2.42947	2.11e-25
WBGene00194691	2.42839	2.86e-09
WBGene00010378	2.42707	3.66e-07
WBGene00000771	2.42576	4.46e-18
WBGene00008912	2.42341	9.72e-18
WBGene00021298	2.42336	9.79e-10
WBGene00004906	2.42297	1.05e-14
WBGene00008424	2.4229	4.18e-12
WBGene00009956	2.42133	5.72e-09
WBGene00235359	2.42012	2.27e-13
WBGene00019785	2.41864	1.45e-17
WBGene00004958	2.41833	3.67e-15
WBGene00219326	2.41747	1.29e-11
WBGene00015661	2.41554	8.13e-08
WBGene00014241	2.41335	2.18e-11
WBGene00019257	2.41235	2.23e-13
WBGene00003426	2.41213	1.34e-12
WBGene00019229	2.41185	2.75e-09
WBGene00022849	2.4101	1.32e-15
WBGene00007574	2.40779	1.83e-15
WBGene00014229	2.40282	4.23e-14
WBGene00013956	2.40146	3.43e-09
WBGene00019812	2.39965	2.26e-14
WBGene00016040	2.39676	7.53e-11
WBGene00009031	2.39667	5.2e-12
WBGene00019216	2.3903	1.61e-14
WBGene00019151	2.38751	8.63e-13
WBGene00014029	2.38621	1.25e-12
WBGene00007301	2.38621	1.25e-11
WBGene00013701	2.38586	1.51e-09
WBGene00010786	2.38302	9.5e-09
WBGene00011176	2.38176	2.7e-17
WBGene00017271	2.38149	5.99e-08
WBGene00021110	2.38008	6.24e-07
WBGene00015421	2.37972	1.74e-09
WBGene00010082	2.37945	1.54e-11
WBGene00044384	2.37877	4.94e-08
WBGene00011401	2.37817	1.14e-10
WBGene00010366	2.37783	5.89e-10
WBGene00022876	2.37635	1.83e-12
WBGene00011120	2.3759	4.16e-17
WBGene00011617	2.37532	1.66e-07
WBGene00019744	2.37469	6.45e-10
WBGene00017803	2.37062	3.33e-13
WBGene00018004	2.36804	1.71e-11
WBGene00009513	2.36585	1.65e-08
WBGene00020042	2.36465	6.55e-08
WBGene00007948	2.36192	6.75e-15
WBGene00015934	2.36043	1.4e-07
WBGene00009178	2.36035	2.71e-08
WBGene00018135	2.35956	9.96e-14
WBGene00019410	2.35933	8.51e-09
WBGene00011669	2.35849	8.29e-14
WBGene00017059	2.35735	3.08e-13
WBGene00015051	2.35718	5.96e-10
WBGene00013437	2.35713	6.09e-12
WBGene00017545	2.35708	3.87e-14
WBGene00012870	2.35536	5.26e-09
WBGene00007446	2.35513	1.04e-10
WBGene00016839	2.35307	1.96e-13
WBGene00013304	2.34875	3.92e-13
WBGene00018127	2.3476	2.27e-14
WBGene00017058	2.34732	8.51e-11
WBGene00022634	2.34495	1.56e-13
WBGene00017703	2.34463	1.37e-10
WBGene00010612	2.34391	2.19e-15
WBGene00021288	2.34302	3.29e-13
WBGene00010324	2.34231	2.05e-08
WBGene00013747	2.3423	7.54e-08
WBGene00015860	2.34208	3.98e-11
WBGene00019949	2.34017	3.28e-09
WBGene00001501	2.34	1.59e-24
WBGene00006051	2.33942	1.63e-14
WBGene00000020	2.33936	9.7e-18
WBGene00015024	2.33918	8.3e-14
WBGene00012721	2.33852	2.03e-06
WBGene00009193	2.33589	5.92e-11
WBGene00015628	2.3358	2.76e-08
WBGene00013823	2.33578	9.82e-10
WBGene00019783	2.33462	1.37e-18
WBGene00012784	2.33351	5.78e-08
WBGene00016410	2.33144	3.6e-09
WBGene00019556	2.32985	8.23e-15
WBGene00044347	2.32978	4.21e-11
WBGene00019773	2.32887	3.49e-15
WBGene00017869	2.32693	6.12e-11
WBGene00019834	2.32531	8.22e-07
WBGene00018999	2.31595	8.7e-15
WBGene00008063	2.31431	1.02e-09
WBGene00004964	2.31219	6.65e-09
WBGene00007080	2.31071	1.79e-06
WBGene00008590	2.30864	2.59e-07
WBGene00018502	2.30419	1.12e-10
WBGene00010246	2.30291	4.17e-12
WBGene00010634	2.30237	9.26e-10
WBGene00012785	2.29941	6.84e-08
WBGene00018841	2.29932	7.51e-10
WBGene00015192	2.29621	2.32e-07
WBGene00021878	2.29491	5.61e-10
WBGene00018122	2.29464	6.77e-12
WBGene00017853	2.29441	7.81e-10
WBGene00010755	2.29403	3.54e-12
WBGene00012605	2.29337	4.42e-13
WBGene00044392	2.29215	6.59e-10
WBGene00016753	2.29211	1.54e-07
WBGene00194816	2.2879	5.99e-09
WBGene00008724	2.28744	9.58e-10
WBGene00013809	2.28555	1.59e-07
WBGene00235369	2.28506	1.26e-06
WBGene00018198	2.28284	9.18e-14
WBGene00014197	2.28245	7.01e-10
WBGene00010883	2.27986	3.17e-08
WBGene00002130	2.27699	3.1e-11
WBGene00021382	2.27591	5.54e-08
WBGene00019095	2.27578	1.15e-11
WBGene00020377	2.27572	2.79e-10
WBGene00017647	2.27403	9.76e-11
WBGene00019459	2.27392	9.73e-08
WBGene00007503	2.2722	2.08e-13
WBGene00009049	2.27164	6.19e-12
WBGene00043743	2.26998	4.46e-13
WBGene00009043	2.26973	7.25e-09
WBGene00000007	2.26611	7.26e-13
WBGene00022751	2.26481	5.83e-12
WBGene00007548	2.26385	1.33e-07
WBGene00017387	2.26373	2.39e-18
WBGene00001912	2.26174	4.27e-12
WBGene00009749	2.26113	2.67e-07
WBGene00022102	2.26046	4.17e-09
WBGene00018926	2.25982	8.66e-08
WBGene00008214	2.25645	3.92e-07
WBGene00012615	2.25632	1.87e-26
WBGene00010633	2.25556	1.73e-11
WBGene00020071	2.255	2.7e-12
WBGene00007335	2.248	2.71e-11
WBGene00012169	2.2453	3.69e-15
WBGene00015994	2.24263	7.8e-16
WBGene00019530	2.24157	9.34e-09
WBGene00009643	2.2413	2.22e-13
WBGene00013165	2.23756	6.42e-09
WBGene00003446	2.23571	6.59e-10
WBGene00020715	2.23538	3.15e-13
WBGene00021370	2.23508	1.43e-12
WBGene00011438	2.23299	1.11e-08
WBGene00007306	2.22461	2.12e-12
WBGene00010241	2.22434	1.78e-11
WBGene00007307	2.22296	7.41e-12
WBGene00020841	2.22276	7.93e-11
WBGene00009492	2.2222	4.31e-09
WBGene00009548	2.22178	6.02e-09
WBGene00010892	2.22162	4.03e-19
WBGene00009502	2.21851	6.4e-13
WBGene00014048	2.2181	5.91e-10
WBGene00012345	2.21737	8.36e-10
WBGene00016010	2.21603	1.34e-12
WBGene00007323	2.21579	5.02e-06
WBGene00019305	2.2141	2.23e-15
WBGene00021454	2.21393	7.15e-07
WBGene00014127	2.20839	3.83e-08
WBGene00021993	2.20752	7.78e-12
WBGene00020635	2.20463	2.03e-17
WBGene00010915	2.20418	9.19e-09
WBGene00019531	2.20369	1.23e-06
WBGene00021820	2.20146	1.63e-14
WBGene00013279	2.19813	2.26e-10
WBGene00016902	2.19725	2.77e-10
WBGene00019878	2.19425	1.68e-08
WBGene00044633	2.19381	1.6e-09
WBGene00022760	2.19156	2.19e-09
WBGene00009218	2.18849	1.56e-11
WBGene00011529	2.1884	2.28e-17
WBGene00020116	2.18684	2.48e-12
WBGene00014813	2.18511	1.73e-08
WBGene00009028	2.18349	7.1e-13
WBGene00018745	2.18029	3.22e-07
WBGene00016954	2.17926	8.36e-10
WBGene00009412	2.17697	9.42e-11
WBGene00015978	2.17575	1.8e-18
WBGene00004972	2.17351	3.49e-09
WBGene00015348	2.17333	9.79e-09
WBGene00022795	2.17291	3.93e-10
WBGene00007611	2.17266	9.86e-08
WBGene00019406	2.17096	3.15e-14
WBGene00021273	2.1706	3.23e-06
WBGene00004026	2.16655	5.43e-09
WBGene00010829	2.16591	3.89e-05
WBGene00044005	2.16458	6.28e-10
WBGene00014007	2.16276	7.78e-06
WBGene00011802	2.15785	1.16e-13
WBGene00194643	2.15729	1.01e-06
WBGene00007278	2.15653	9.9e-10
WBGene00045484	2.15644	6.48e-10
WBGene00015030	2.15603	4.52e-10
WBGene00008561	2.15377	5.6e-14
WBGene00007255	2.1517	1.74e-09
WBGene00007721	2.15155	2.95e-09
WBGene00019425	2.15107	3.58e-08
WBGene00008336	2.14784	7.19e-08
WBGene00000268	2.14574	4.68e-12
WBGene00001046	2.14306	4.9e-12
WBGene00004053	2.14073	6.06e-19
WBGene00194703	2.14073	9.98e-10
WBGene00021968	2.13865	2.64e-08
WBGene00016382	2.1376	2.71e-11
WBGene00021398	2.13718	1.49e-06
WBGene00022710	2.13634	4.56e-08
WBGene00017386	2.13225	2.08e-13
WBGene00003464	2.13078	1.88e-10
WBGene00000019	2.12835	7.3e-11
WBGene00017643	2.12627	3.38e-25
WBGene00008812	2.12452	8.55e-13
WBGene00019084	2.12415	5.87e-07
WBGene00013478	2.12293	1.32e-10
WBGene00017213	2.1215	1.68e-11
WBGene00011466	2.12058	5.36e-07
WBGene00015987	2.11946	6.49e-13
WBGene00016735	2.1194	3.73e-15
WBGene00021870	2.11908	2e-11
WBGene00010980	2.11774	1.89e-09
WBGene00003465	2.11766	1.65e-09
WBGene00011968	2.11146	3.14e-11
WBGene00017636	2.10911	5.02e-07
WBGene00014128	2.10907	1.16e-06
WBGene00013033	2.10617	5.84e-07
WBGene00012102	2.10534	1.61e-13
WBGene00016605	2.10492	1.24e-11
WBGene00006959	2.1043	5.98e-24
WBGene00002717	2.10375	1.85e-19
WBGene00003579	2.1033	6.52e-11
WBGene00220259	2.10246	4.03e-06
WBGene00014169	2.10022	7.93e-09
WBGene00185078	2.09874	1.53e-09
WBGene00007733	2.0964	1.91e-11
WBGene00010485	2.0955	1.79e-12
WBGene00007300	2.09471	1.35e-11
WBGene00017724	2.09388	3.9e-06
WBGene00017658	2.09112	3.17e-18
WBGene00044205	2.09107	4.23e-07
WBGene00003438	2.09064	3.37e-09
WBGene00006039	2.09021	3.75e-11
WBGene00011511	2.08735	7.6e-18
WBGene00008772	2.08678	2.1e-06
WBGene00000838	2.08391	7.1e-23
WBGene00009239	2.08204	1.99e-09
WBGene00044026	2.08126	9.1e-13
WBGene00015097	2.08105	2.07e-09
WBGene00009308	2.07765	1.08e-10
WBGene00044003	2.0747	3.07e-06
WBGene00016445	2.07333	7.7e-09
WBGene00012872	2.06431	8.08e-06
WBGene00010758	2.06399	1.73e-14
WBGene00017442	2.06387	4.89e-06
WBGene00006509	2.06347	1.07e-07
WBGene00015992	2.06007	3.5e-09
WBGene00000878	2.05725	2.23e-09
WBGene00016058	2.05618	6.38e-07
WBGene00022754	2.05607	2.66e-11
WBGene00020349	2.05548	5.55e-15
WBGene00011951	2.0544	3.42e-10
WBGene00020978	2.05413	4.85e-06
WBGene00012684	2.0541	2.91e-16
WBGene00013296	2.05245	1.68e-06
WBGene00013158	2.05241	3.27e-15
WBGene00021316	2.05045	1.63e-22
WBGene00018594	2.05025	3.34e-07
WBGene00009321	2.04973	3.78e-10
WBGene00017955	2.0486	1.06e-09
WBGene00022732	2.04859	7.88e-09
WBGene00021214	2.048	4.44e-09
WBGene00003452	2.04735	7.75e-10
WBGene00002198	2.04481	3.62e-09
WBGene00019026	2.04439	7.91e-08
WBGene00007732	2.04437	1.23e-13
WBGene00010906	2.04271	6.33e-08
WBGene00017832	2.04238	9.08e-10
WBGene00001579	2.04105	6.54e-15
WBGene00003434	2.04068	7.15e-11
WBGene00004855	2.04005	1.98e-27
WBGene00019150	2.03885	2.39e-07
WBGene00008565	2.0366	1.94e-13
WBGene00206390	2.03565	2.67e-14
WBGene00006038	2.03518	1.04e-10
WBGene00006416	2.03476	9.21e-09
WBGene00003425	2.03387	4.35e-10
WBGene00016675	2.0321	2.05e-07
WBGene00013824	2.0307	5.78e-06
WBGene00004963	2.03057	2.96e-08
WBGene00012679	2.02779	2.28e-13
WBGene00001249	2.02671	9.69e-06
WBGene00000843	2.02179	4.48e-14
WBGene00021343	2.02173	7.65e-06
WBGene00018359	2.02111	1.16e-06
WBGene00008425	2.01929	4.05e-06
WBGene00018119	2.01914	1.01e-05
WBGene00003467	2.01636	1.3e-09
WBGene00022549	2.01192	1.82e-12
WBGene00014857	2.01049	2.85e-07
WBGene00019169	2.00765	1.31e-10
WBGene00003735	2.00746	5.66e-12
WBGene00000770	2.00738	4.42e-13
WBGene00006625	2.00683	1.38e-06
WBGene00004908	2.00602	3.62e-11
WBGene00011290	2.00561	5.51e-09
WBGene00008074	2.0054	4.97e-08
WBGene00015944	2.00162	6.24e-11
WBGene00002008	1.99981	3.91e-15
WBGene00022621	1.99725	2.8e-08
WBGene00018528	1.99621	9.31e-07
WBGene00009016	1.99613	2.05e-09
WBGene00020940	1.99334	3.07e-06
WBGene00020627	1.98844	4.17e-08
WBGene00009259	1.98711	2.86e-16
WBGene00019664	1.98542	4.3e-12
WBGene00012983	1.98502	1.51e-13
WBGene00003463	1.98486	9.44e-09
WBGene00019747	1.98468	3.33e-14
WBGene00003562	1.98411	4.87e-10
WBGene00008229	1.98061	2.5e-09
WBGene00019015	1.97926	1.64e-07
WBGene00009846	1.9784	2.78e-15
WBGene00017542	1.97597	1.91e-08
WBGene00185006	1.97578	1.76e-06
WBGene00017553	1.97366	1.14e-07
WBGene00008205	1.97269	1.01e-23
WBGene00019337	1.97049	9.21e-10
WBGene00007480	1.96888	6.33e-11
WBGene00008950	1.96585	7.2e-12
WBGene00012379	1.96408	3.51e-10
WBGene00009581	1.96331	1.76e-06
WBGene00016752	1.96324	1.06e-07
WBGene00016759	1.96273	4.49e-06
WBGene00000913	1.9627	5.46e-14
WBGene00021997	1.96142	9.2e-08
WBGene00219661	1.96026	1.53e-15
WBGene00019343	1.96026	2.18e-05
WBGene00235281	1.95998	8.24e-08
WBGene00020007	1.95897	1.31e-06
WBGene00013684	1.95711	4.94e-08
WBGene00003468	1.95429	8.66e-08
WBGene00019077	1.95363	4.35e-14
WBGene00016491	1.95254	8.13e-06
WBGene00007209	1.95062	4.21e-06
WBGene00005012	1.94674	2.89e-06
WBGene00022673	1.94587	5.48e-12
WBGene00014174	1.94476	1.17e-06
WBGene00008333	1.94015	3.03e-05
WBGene00007699	1.9371	1.24e-08
WBGene00008001	1.93553	3.66e-07
WBGene00007230	1.93506	9.88e-16
WBGene00269346	1.93449	1.69e-06
WBGene00021472	1.9325	5.65e-07
WBGene00013473	1.93022	2.95e-06
WBGene00003449	1.93017	2.91e-08
WBGene00012894	1.92968	1.28e-16
WBGene00045306	1.92966	7.44e-05
WBGene00013052	1.92906	2.03e-07
WBGene00018497	1.92862	7.37e-06
WBGene00003450	1.92852	3.58e-08
WBGene00013474	1.92821	1.71e-11
WBGene00019237	1.927	3.84e-17
WBGene00008125	1.9244	2.25e-07
WBGene00220250	1.92254	6.59e-05
WBGene00018138	1.92248	1.93e-13
WBGene00013526	1.92079	1.34e-08
WBGene00010639	1.9194	5.95e-08
WBGene00019509	1.91696	9.56e-10
WBGene00044478	1.91602	7.35e-11
WBGene00012315	1.91591	2.59e-13
WBGene00022143	1.91184	2.22e-06
WBGene00006785	1.90866	2.94e-09
WBGene00010651	1.90854	8.66e-08
WBGene00007081	1.9084	1.15e-05
WBGene00008743	1.90731	7.53e-11
WBGene00008052	1.90448	1.19e-06
WBGene00021556	1.90376	6.41e-10
WBGene00021995	1.90173	2.01e-09
WBGene00022002	1.90023	1.6e-06
WBGene00013696	1.89991	7.5e-06
WBGene00010728	1.89734	1.38e-06
WBGene00206357	1.89595	2.38e-05
WBGene00003962	1.8949	5.94e-10
WBGene00011351	1.89018	5.41e-06
WBGene00015609	1.89018	5.5e-06
WBGene00013299	1.88989	5.63e-05
WBGene00011795	1.88893	1.33e-09
WBGene00020102	1.88554	1.1e-14
WBGene00009754	1.88389	1.56e-05
WBGene00017490	1.88272	1.51e-06
WBGene00050940	1.88226	9.85e-05
WBGene00012360	1.87954	3.74e-19
WBGene00007461	1.8786	2.02e-09
WBGene00018958	1.87776	2.1e-07
WBGene00020516	1.87705	3.89e-09
WBGene00016644	1.87694	1.93e-09
WBGene00235294	1.87571	3.6e-05
WBGene00022268	1.87428	1.86e-06
WBGene00015305	1.87386	1.27e-06
WBGene00020350	1.87256	1.86e-07
WBGene00013325	1.8718	2.21e-09
WBGene00019628	1.871	2.68e-13
WBGene00012831	1.86927	2.28e-07
WBGene00015855	1.86792	1.74e-08
WBGene00012189	1.86722	2.01e-10
WBGene00010547	1.86461	7.7e-07
WBGene00009811	1.86453	2.48e-06
WBGene00015931	1.86206	8e-08
WBGene00013053	1.86033	7.14e-05
WBGene00017817	1.85919	4.26e-05
WBGene00022229	1.85861	8.57e-05
WBGene00018350	1.85701	1.01e-11
WBGene00003444	1.85687	6.83e-07
WBGene00007554	1.85665	2e-15
WBGene00022794	1.85615	8.24e-12
WBGene00016843	1.85595	8.73e-05
WBGene00016956	1.85454	1.2e-08
WBGene00007308	1.85364	1.89e-07
WBGene00044298	1.85284	4e-06
WBGene00219425	1.85062	4.09e-07
WBGene00013644	1.85043	9.7e-12
WBGene00022389	1.8477	5.98e-10
WBGene00012468	1.847	3.79e-08
WBGene00020140	1.84622	2.37e-09
WBGene00220015	1.84508	2.11e-08
WBGene00010091	1.84462	6.57e-07
WBGene00011619	1.84235	1.96e-09
WBGene00006648	1.84055	2.79e-13
WBGene00018098	1.84053	1.36e-05
WBGene00009782	1.84045	6.34e-05
WBGene00019081	1.83974	2.4e-12
WBGene00015291	1.83908	3.67e-05
WBGene00044744	1.83899	1.13e-08
WBGene00003432	1.83822	1.08e-06
WBGene00021633	1.8365	8.81e-05
WBGene00016511	1.83529	8.56e-08
WBGene00021765	1.83484	1.94e-09
WBGene00006803	1.834	3.66e-14
WBGene00014997	1.83315	1.81e-06
WBGene00255426	1.82922	4.53e-07
WBGene00011411	1.82718	4.17e-12
WBGene00015767	1.82608	9.67e-08
WBGene00044488	1.82591	0.000111857
WBGene00014158	1.82588	2.66e-06
WBGene00003448	1.82545	5.88e-07
WBGene00017829	1.82381	5.88e-07
WBGene00020084	1.82172	8.57e-06
WBGene00015049	1.82151	6.4e-12
WBGene00004373	1.81912	1.07e-14
WBGene00019608	1.81855	6.98e-18
WBGene00010822	1.81615	1.36e-08
WBGene00012004	1.81324	4.63e-07
WBGene00007337	1.81283	7.66e-06
WBGene00009445	1.81273	6.35e-11
WBGene00011503	1.81149	3.89e-13
WBGene00001034	1.81113	2.73e-13
WBGene00017279	1.80746	3.21e-06
WBGene00016953	1.80472	2.56e-11
WBGene00015615	1.80466	2.52e-05
WBGene00010092	1.80289	9.42e-06
WBGene00009684	1.80194	1.84e-06
WBGene00019941	1.80155	9.65e-09
WBGene00017312	1.8005	1.73e-07
WBGene00012121	1.79969	4.39e-17
WBGene00021632	1.79967	4.77e-05
WBGene00016765	1.79869	4.01e-08
WBGene00002273	1.79754	3.97e-11
WBGene00016416	1.79685	7.41e-10
WBGene00022703	1.79607	3.83e-12
WBGene00001774	1.79373	3.98e-07
WBGene00012302	1.79265	5.28e-10
WBGene00021691	1.7906	1.13e-09
WBGene00004986	1.79028	1.46e-06
WBGene00077783	1.7892	0.000557507
WBGene00009002	1.78747	5.53e-07
WBGene00015093	1.78371	8.75e-05
WBGene00008411	1.78345	8.6e-11
WBGene00007122	1.78322	7.31e-11
WBGene00016461	1.7826	7.77e-05
WBGene00009973	1.78245	4.54e-07
WBGene00001150	1.77811	2.99e-06
WBGene00008541	1.77751	2.28e-08
WBGene00006815	1.77751	4.94e-10
WBGene00009880	1.77726	2.73e-07
WBGene00007700	1.77663	2.04e-05
WBGene00018488	1.77619	1.24e-12
WBGene00019587	1.77525	8.46e-08
WBGene00016053	1.77504	7.75e-10
WBGene00012713	1.77458	2.03e-10
WBGene00219688	1.77443	3.58e-08
WBGene00009946	1.77266	3.71e-15
WBGene00009753	1.77123	1.34e-05
WBGene00022196	1.77094	0.000104322
WBGene00016274	1.77072	4.32e-06
WBGene00019986	1.76953	7.76e-09
WBGene00011793	1.76818	0.000108195
WBGene00009313	1.76531	2.34e-05
WBGene00017799	1.76188	1.88e-13
WBGene00012827	1.76159	9.31e-09
WBGene00009695	1.7574	7.98e-06
WBGene00017302	1.75586	3.77e-05
WBGene00021890	1.75573	4.35e-09
WBGene00003076	1.75494	6.66e-08
WBGene00016054	1.75188	9.33e-07
WBGene00008124	1.75144	1.39e-05
WBGene00015306	1.75108	9.23e-11
WBGene00008521	1.74694	7.4e-08
WBGene00044216	1.74578	3.78e-05
WBGene00011962	1.74445	1.38e-11
WBGene00020905	1.73902	4.2e-07
WBGene00017640	1.73707	2.28e-05
WBGene00013055	1.73661	4.92e-07
WBGene00001596	1.73569	3.75e-15
WBGene00018336	1.73286	0.00100586
WBGene00044180	1.73284	3.94e-05
WBGene00013345	1.73131	1.31e-08
WBGene00021378	1.73029	0.000141885
WBGene00012926	1.72282	1.63e-05
WBGene00011379	1.72241	1.43e-05
WBGene00009075	1.71872	5.49e-10
WBGene00021097	1.71794	2.69e-11
WBGene00021406	1.71403	4.95e-06
WBGene00013495	1.71256	7.78e-05
WBGene00012363	1.71219	7.82e-06
WBGene00019825	1.71164	2.05e-07
WBGene00018314	1.71137	8.53e-05
WBGene00011487	1.70805	8.6e-11
WBGene00013887	1.70722	4.68e-05
WBGene00017520	1.70718	0.00018644
WBGene00001431	1.70671	1.08e-12
WBGene00005022	1.70614	1.26e-09
WBGene00007584	1.70548	3.68e-05
WBGene00010139	1.70505	9.07e-12
WBGene00012578	1.70402	3.27e-12
WBGene00019972	1.70311	3.2e-05
WBGene00015360	1.70055	3.94e-06
WBGene00017686	1.69968	3.33e-14
WBGene00006040	1.69922	6.2e-09
WBGene00008720	1.69777	3.14e-12
WBGene00044167	1.69538	3.1e-09
WBGene00001892	1.69516	6.03e-08
WBGene00003077	1.69371	2.3e-07
WBGene00008313	1.6919	2.54e-05
WBGene00194794	1.68606	7.06e-07
WBGene00003458	1.68597	1.29e-05
WBGene00006438	1.68561	1.06e-07
WBGene00004456	1.68516	7.74e-12
WBGene00012319	1.6837	1.32e-10
WBGene00017975	1.68367	5.03e-08
WBGene00009172	1.68277	8.15e-08
WBGene00013656	1.67961	0.000117259
WBGene00008141	1.67817	1.32e-05
WBGene00005011	1.67208	1.3e-09
WBGene00001924	1.67188	1.96e-07
WBGene00009682	1.67121	8.58e-06
WBGene00019813	1.67061	3.43e-05
WBGene00044063	1.67012	1.09e-10
WBGene00001879	1.66799	3.87e-07
WBGene00018001	1.66727	8.87e-05
WBGene00018823	1.66562	1.69e-09
WBGene00013452	1.66306	9.3e-08
WBGene00011932	1.66091	2.07e-08
WBGene00017922	1.65841	0.000257319
WBGene00015116	1.65818	3.54e-07
WBGene00003424	1.65578	2.34e-05
WBGene00195178	1.65473	2.4e-06
WBGene00015684	1.65155	2.44e-06
WBGene00013934	1.65065	3.16e-07
WBGene00017596	1.649	0.000140202
WBGene00001875	1.64898	5.95e-07
WBGene00022188	1.64834	2.43e-05
WBGene00017158	1.64824	2.11e-08
WBGene00016493	1.6479	3.55e-07
WBGene00006997	1.64574	3.96e-14
WBGene00015942	1.64545	4.69e-06
WBGene00011304	1.64541	5.08e-13
WBGene00016336	1.6451	0.000499094
WBGene00011668	1.64365	0.000417554
WBGene00013742	1.64339	1.06e-10
WBGene00004491	1.64151	1.72e-06
WBGene00001902	1.64099	2.11e-07
WBGene00002855	1.64049	1.08e-09
WBGene00021889	1.63958	2.78e-05
WBGene00013825	1.6377	5.99e-08
WBGene00001023	1.63743	6.14e-11
WBGene00003431	1.63551	1.23e-05
WBGene00189952	1.63148	2.76e-08
WBGene00008567	1.63095	2.12e-06
WBGene00010583	1.63083	3.03e-13
WBGene00009397	1.63067	2.96e-06
WBGene00001770	1.62965	0.000427171
WBGene00003091	1.62755	1.24e-06
WBGene00003589	1.6272	4.77e-07
WBGene00020970	1.62349	2.51e-09
WBGene00011297	1.62179	0.000379415
WBGene00021128	1.62127	6.61e-07
WBGene00006730	1.62044	7.67e-08
WBGene00009264	1.62018	1.14e-08
WBGene00015511	1.6196	0.000113848
WBGene00007730	1.6189	6.27e-06
WBGene00009680	1.61572	2.45e-06
WBGene00020262	1.61519	3.28e-10
WBGene00012765	1.61517	1.96e-08
WBGene00000269	1.61484	4.12e-05
WBGene00020968	1.61443	1.12e-09
WBGene00008346	1.6139	0.000142805
WBGene00013227	1.61349	3.75e-08
WBGene00003922	1.61052	9.36e-09
WBGene00195186	1.61041	7.25e-08
WBGene00007923	1.60866	9.72e-06
WBGene00022450	1.60855	1.09e-07
WBGene00017851	1.60644	9.35e-05
WBGene00008457	1.60408	4.2e-06
WBGene00017393	1.60044	3.39e-05
WBGene00015648	1.59934	7.15e-06
WBGene00004266	1.59895	3.82e-10
WBGene00001489	1.59845	1.24e-06
WBGene00018419	1.59594	9.28e-06
WBGene00012716	1.59582	6.16e-07
WBGene00017734	1.59575	1.26e-07
WBGene00000102	1.59466	6.95e-09
WBGene00022530	1.59157	0.000175603
WBGene00008013	1.59156	7.4e-05
WBGene00021208	1.59151	1.09e-06
WBGene00021562	1.59143	1.95e-09
WBGene00013551	1.5913	1.79e-05
WBGene00009294	1.59102	4.12e-05
WBGene00012701	1.58984	2.78e-05
WBGene00006057	1.58917	0.000212358
WBGene00019261	1.58898	3.01e-08
WBGene00235106	1.58804	2.19e-08
WBGene00022025	1.58767	2.28e-06
WBGene00044979	1.58656	0.000318195
WBGene00004875	1.58467	5.01e-06
WBGene00004075	1.58451	2.69e-12
WBGene00003014	1.58102	0.000178927
WBGene00022010	1.58082	1.29e-08
WBGene00013307	1.5794	3.39e-11
WBGene00012409	1.5789	0.000445087
WBGene00015820	1.5772	8.72e-05
WBGene00015558	1.57597	0.000119209
WBGene00009314	1.57265	1.73e-07
WBGene00010685	1.57141	3.72e-11
WBGene00010309	1.5711	5.6e-08
WBGene00002979	1.57097	1.15e-07
WBGene00021563	1.57045	5.97e-09
WBGene00011910	1.56817	0.000208357
WBGene00007694	1.567	0.000105868
WBGene00011491	1.56538	6.86e-08
WBGene00004766	1.56274	9.72e-09
WBGene00045322	1.56224	1.31e-06
WBGene00003093	1.56155	2.13e-10
WBGene00007641	1.56138	0.000286454
WBGene00016170	1.56052	1.74e-08
WBGene00015744	1.55936	1.01e-05
WBGene00000923	1.55734	1.79e-10
WBGene00003435	1.55724	7.46e-06
WBGene00020659	1.5569	0.000363936
WBGene00009665	1.55676	2.17e-05
WBGene00019024	1.55618	2.81e-06
WBGene00000865	1.55561	2.24e-10
WBGene00002055	1.55496	5.33e-07
WBGene00008235	1.55479	1.86e-05
WBGene00004971	1.55377	8.89e-05
WBGene00010194	1.55329	6.12e-09
WBGene00001941	1.55323	1.28e-05
WBGene00004466	1.54932	8.39e-12
WBGene00004492	1.54858	1.09e-06
WBGene00001303	1.54725	4.5e-06
WBGene00005552	1.54705	0.000360934
WBGene00044634	1.54503	0.000565638
WBGene00015642	1.54475	1.08e-07
WBGene00022718	1.54471	8.15e-11
WBGene00020022	1.54382	9.4e-08
WBGene00012996	1.54339	0.000127659
WBGene00010850	1.54325	1.98e-05
WBGene00004322	1.54308	3.55e-10
WBGene00235159	1.54023	6.95e-10
WBGene00012871	1.54	3.13e-05
WBGene00007020	1.5388	5.94e-06
WBGene00018819	1.53794	6.76e-06
WBGene00007381	1.5371	0.000287344
WBGene00015713	1.53478	1.02e-10
WBGene00002196	1.53333	2.65e-08
WBGene00012317	1.53287	0.000671397
WBGene00009959	1.5317	5.72e-07
WBGene00194912	1.53086	0.000139349
WBGene00019341	1.52959	7.94e-07
WBGene00011006	1.52844	7.7e-08
WBGene00018700	1.52772	1.59e-10
WBGene00014139	1.52548	1.16e-06
WBGene00016260	1.52453	0.00015866
WBGene00019940	1.52408	6.35e-11
WBGene00008530	1.52227	6.2e-05
WBGene00004754	1.52225	1.09e-08
WBGene00018361	1.51927	2.43e-06
WBGene00003956	1.51719	5.8e-07
WBGene00017125	1.51709	8.98e-08
WBGene00012357	1.51563	0.000264877
WBGene00015344	1.5153	8.16e-09
WBGene00009783	1.51417	8.29e-09
WBGene00022783	1.51284	1.76e-07
WBGene00016415	1.51219	8.27e-07
WBGene00010913	1.51186	5.47e-05
WBGene00009459	1.51133	0.000134401
WBGene00000988	1.51122	8.56e-06
WBGene00013985	1.51102	3.42e-13
WBGene00008532	1.50933	4.28e-10
WBGene00003462	1.50823	0.00231338
WBGene00019546	1.50543	1.85e-05
WBGene00010493	1.50167	0.000398869
WBGene00019920	1.5007	1.13e-05
WBGene00006720	1.50024	3.49e-08
WBGene00022101	1.49923	1.99e-09
WBGene00016244	1.49885	5.21e-05
WBGene00015991	1.4986	7.77e-05
WBGene00006572	1.4977	0.000119424
WBGene00007725	1.49653	8.55e-05
WBGene00000159	1.49545	9.11e-08
WBGene00001635	1.49493	6.18e-12
WBGene00015783	1.4936	2.9e-05
WBGene00010160	1.4914	7.53e-07
WBGene00045355	1.48524	0.0004177
WBGene00008566	1.48507	0.000888957
WBGene00008480	1.48305	7.52e-08
WBGene00001574	1.48269	4.98e-09
WBGene00004109	1.48248	2.63e-06
WBGene00016574	1.48118	0.000596858
WBGene00003009	1.47948	5.66e-10
WBGene00016331	1.47929	6.75e-08
WBGene00003460	1.47877	0.000177475
WBGene00044402	1.47855	3.89e-05
WBGene00000206	1.47794	6.67e-08
WBGene00000100	1.47495	1.38e-08
WBGene00007144	1.47485	7.64e-08
WBGene00001930	1.47239	3.27e-08
WBGene00004000	1.47219	2.25e-07
WBGene00001476	1.47095	2.94e-05
WBGene00000869	1.47036	9.47e-07
WBGene00016055	1.46862	9.13e-05
WBGene00017500	1.4686	0.000162049
WBGene00044763	1.46726	0.000758466
WBGene00020184	1.46713	1.06e-09
WBGene00007825	1.46572	0.000614476
WBGene00002215	1.46534	7.21e-06
WBGene00007977	1.46371	3.95e-06
WBGene00015404	1.46226	1.79e-06
WBGene00002059	1.46044	9.43e-09
WBGene00001933	1.46044	1.3e-07
WBGene00219803	1.45847	4.08e-05
WBGene00022497	1.45837	1.83e-08
WBGene00011940	1.4579	3.21e-09
WBGene00010409	1.45744	7.99e-08
WBGene00016763	1.4574	1.43e-06
WBGene00014492	1.45652	6.51e-08
WBGene00021784	1.45537	1.56e-12
WBGene00007284	1.45521	0.000226979
WBGene00011111	1.45505	3.23e-08
WBGene00004440	1.45262	4.45e-06
WBGene00018670	1.45247	0.000300518
WBGene00016760	1.45122	0.000695837
WBGene00017737	1.45054	9.12e-09
WBGene00003747	1.45028	0.00107922
WBGene00007019	1.44943	4.92e-06
WBGene00002058	1.44862	0.000175631
WBGene00022868	1.44373	2.05e-05
WBGene00012855	1.4428	2.25e-05
WBGene00004494	1.44246	4.37e-06
WBGene00013231	1.44092	0.000151689
WBGene00001895	1.4401	1.14e-05
WBGene00011212	1.43901	1.45e-06
WBGene00001505	1.43851	0.00013479
WBGene00010054	1.43827	1.23e-07
WBGene00012005	1.43589	2.44e-05
WBGene00010040	1.43564	2.95e-09
WBGene00044128	1.43502	0.00277934
WBGene00019946	1.43462	1.74e-07
WBGene00001686	1.43422	4.45e-07
WBGene00004003	1.43352	4.24e-05
WBGene00003238	1.43267	0.000525741
WBGene00020679	1.4323	6.25e-10
WBGene00019810	1.43113	2.78e-05
WBGene00021456	1.43053	8.04e-06
WBGene00018370	1.42967	0.000441024
WBGene00018509	1.42678	1.1e-06
WBGene00019209	1.4263	3.7e-06
WBGene00000464	1.42627	6.06e-09
WBGene00009179	1.42571	6.01e-06
WBGene00008832	1.42455	9.97e-05
WBGene00010459	1.42334	0.000206919
WBGene00003035	1.42255	8.37e-05
WBGene00012465	1.42206	6.73e-07
WBGene00022357	1.42145	0.000226218
WBGene00012728	1.42024	2.84e-06
WBGene00022875	1.41803	0.00455101
WBGene00020110	1.41769	5.89e-09
WBGene00015690	1.41722	0.00143585
WBGene00006574	1.41519	0.000434972
WBGene00014239	1.41392	0.00173688
WBGene00010486	1.41165	0.00113105
WBGene00019430	1.41043	0.000843049
WBGene00015814	1.4103	9.24e-07
WBGene00007724	1.40913	0.000380835
WBGene00016393	1.40889	1.92e-06
WBGene00017304	1.40686	0.000480885
WBGene00001173	1.40575	5.52e-10
WBGene00010147	1.40572	0.00010407
WBGene00007363	1.40471	0.00259985
WBGene00007270	1.4038	2.58e-07
WBGene00004465	1.40241	1.69e-10
WBGene00010678	1.40133	1.53e-05
WBGene00016390	1.40108	5.58e-08
WBGene00021768	1.40091	1.32e-08
WBGene00003877	1.39884	9.54e-09
WBGene00013116	1.3969	0.000776496
WBGene00004503	1.39622	4.93e-09
WBGene00022832	1.39358	2.02e-06
WBGene00019967	1.39256	0.000503179
WBGene00021644	1.39226	7.58e-08
WBGene00007549	1.39122	0.000286899
WBGene00009893	1.3887	0.00119765
WBGene00003437	1.38812	0.000751155
WBGene00001889	1.38812	4.67e-09
WBGene00015796	1.38654	0.000252867
WBGene00008925	1.38582	0.000148153
WBGene00008607	1.38509	8e-08
WBGene00010721	1.38424	0.000175334
WBGene00002271	1.38339	2.7e-07
WBGene00015168	1.383	1.11e-07
WBGene00018421	1.38201	3.46e-07
WBGene00015937	1.38115	0.000456934
WBGene00002783	1.381	8.92e-08
WBGene00016162	1.37918	3.98e-08
WBGene00021748	1.37858	1.86e-05
WBGene00012911	1.37808	6.17e-05
WBGene00003953	1.3774	2.53e-08
WBGene00000208	1.37717	4.98e-06
WBGene00011777	1.37464	0.000100264
WBGene00022761	1.3745	0.000543535
WBGene00008486	1.37317	6.17e-05
WBGene00019199	1.37151	3.65e-10
WBGene00021847	1.3703	2.01e-06
WBGene00008860	1.36901	0.00037977
WBGene00021548	1.36858	0.000184902
WBGene00015205	1.36698	0.00316266
WBGene00001920	1.36613	6.34e-07
WBGene00014154	1.36575	0.00359427
WBGene00015516	1.36449	0.000201956
WBGene00003927	1.3624	2.37e-06
WBGene00012979	1.3624	6.15e-07
WBGene00000093	1.36185	2.78e-06
WBGene00022006	1.36106	0.000149596
WBGene00007500	1.35864	1.08e-07
WBGene00012720	1.35695	0.00192829
WBGene00195147	1.35661	0.000141723
WBGene00019429	1.3565	8.59e-08
WBGene00021969	1.35611	6.8e-05
WBGene00008548	1.3553	0.000187581
WBGene00004851	1.35406	0.00036496
WBGene00002173	1.35405	4.43e-07
WBGene00004896	1.3535	9.4e-08
WBGene00008148	1.3531	4.15e-05
WBGene00010942	1.35231	5.99e-05
WBGene00014001	1.35151	1.81e-05
WBGene00000231	1.35141	1.48e-09
WBGene00009641	1.3502	2.49e-05
WBGene00012627	1.34982	0.00198864
WBGene00001334	1.34946	2.96e-06
WBGene00018371	1.34943	2.55e-06
WBGene00010794	1.34938	1.25e-06
WBGene00001683	1.34928	2.21e-07
WBGene00020779	1.34767	4.76e-05
WBGene00011936	1.34721	0.000254652
WBGene00021561	1.34397	1.29e-06
WBGene00016826	1.34309	7.22e-05
WBGene00019913	1.3424	4.45e-06
WBGene00019642	1.34216	0.000968167
WBGene00014115	1.3416	1.94e-07
WBGene00019094	1.34084	0.00164208
WBGene00003236	1.3404	0.000791625
WBGene00018203	1.33942	0.000338644
WBGene00017988	1.33865	2.95e-10
WBGene00021888	1.33853	7.06e-06
WBGene00019757	1.3362	4.36e-05
WBGene00018270	1.3362	9.7e-05
WBGene00021419	1.33569	4.02e-05
WBGene00008687	1.33565	7.28e-08
WBGene00000892	1.33562	5.32e-05
WBGene00012353	1.33548	4.35e-07
WBGene00004464	1.33529	2.25e-07
WBGene00011735	1.33379	3.29e-05
WBGene00004502	1.3336	6.39e-09
WBGene00019481	1.33312	2.84e-07
WBGene00013161	1.33308	0.000334261
WBGene00004806	1.33287	1.45e-09
WBGene00003230	1.33257	4.16e-06
WBGene00017534	1.33232	4.45e-07
WBGene00184990	1.33134	2.9e-06
WBGene00001242	1.33082	0.00100982
WBGene00004981	1.3295	1.16e-07
WBGene00011407	1.32906	0.00124457
WBGene00009272	1.32819	0.00204019
WBGene00006059	1.32602	5.08e-05
WBGene00017978	1.32462	0.00362034
WBGene00004208	1.32455	4.16e-09
WBGene00021973	1.32425	2.31e-06
WBGene00022865	1.32352	0.000167552
WBGene00021006	1.32315	0.00305805
WBGene00011338	1.32297	8.09e-11
WBGene00000146	1.32285	1.33e-07
WBGene00003258	1.31857	3.31e-06
WBGene00007565	1.31846	0.000146791
WBGene00235102	1.31794	1.52e-05
WBGene00016978	1.31784	0.000725307
WBGene00008923	1.31764	0.00368229
WBGene00010466	1.31721	0.00163013
WBGene00022413	1.31717	2.52e-06
WBGene00013716	1.31711	2.89e-06
WBGene00008878	1.31637	3.91e-08
WBGene00009416	1.31536	2.09e-05
WBGene00235152	1.3135	0.0012336
WBGene00017735	1.31342	2.38e-07
WBGene00003451	1.31341	0.00233545
WBGene00011815	1.31017	1.33e-05
WBGene00011828	1.30969	2.02e-06
WBGene00012529	1.30925	0.000226358
WBGene00001018	1.30902	1.43e-06
WBGene00020375	1.3083	8.06e-05
WBGene00194708	1.30815	1.41e-05
WBGene00004759	1.30764	1.21e-08
WBGene00021518	1.30751	0.000599629
WBGene00009884	1.30701	8.45e-09
WBGene00016452	1.30557	0.0018799
WBGene00022883	1.30428	1.88e-05
WBGene00006044	1.30272	5.65e-05
WBGene00004128	1.30234	9.41e-08
WBGene00014019	1.30205	5.05e-06
WBGene00012766	1.30016	0.00105268
WBGene00019006	1.29987	0.00263465
WBGene00021895	1.29866	0.00160917
WBGene00043147	1.29836	0.000519995
WBGene00007143	1.29814	2.8e-07
WBGene00018149	1.29783	4.39e-05
WBGene00003132	1.29753	1.76e-09
WBGene00007153	1.29684	1.69e-06
WBGene00016808	1.29632	0.000359799
WBGene00012712	1.29422	9.55e-05
WBGene00013550	1.29349	1.38e-05
WBGene00001925	1.29274	2.06e-05
WBGene00012386	1.29221	3.05e-09
WBGene00004152	1.29168	5.76e-06
WBGene00009353	1.29162	0.00065124
WBGene00020903	1.29143	0.00128132
WBGene00017742	1.29114	0.000529736
WBGene00009594	1.29057	2.09e-07
WBGene00018698	1.29048	8.76e-08
WBGene00000881	1.28972	1.95e-05
WBGene00000392	1.28915	0.000213673
WBGene00008375	1.28848	0.00329584
WBGene00004037	1.28837	0.000118022
WBGene00022630	1.28771	0.000575408
WBGene00007100	1.28712	1.7e-08
WBGene00003078	1.28659	0.000378825
WBGene00012249	1.28591	0.00137284
WBGene00015073	1.28581	4.44e-07
WBGene00006464	1.2852	0.00580637
WBGene00018305	1.28517	2.39e-06
WBGene00003825	1.28477	1.97e-07
WBGene00010624	1.28415	3.07e-05
WBGene00001511	1.28399	9.06e-10
WBGene00009112	1.28273	5.69e-08
WBGene00001492	1.28265	0.00055583
WBGene00003083	1.28193	2.55e-06
WBGene00016030	1.28183	4.78e-06
WBGene00008780	1.28182	1.8e-05
WBGene00001330	1.27962	7.42e-06
WBGene00006709	1.27891	0.000107798
WBGene00003898	1.2784	2.48e-05
WBGene00021506	1.27763	1.43e-06
WBGene00020533	1.27639	1.62e-05
WBGene00003786	1.27623	1.72e-07
WBGene00009796	1.27587	0.00082304
WBGene00013168	1.27546	1.06e-07
WBGene00012148	1.27527	9.53e-06
WBGene00000390	1.27523	1.65e-08
WBGene00013560	1.27428	0.000381081
WBGene00017364	1.27427	0.000271472
WBGene00022644	1.27397	4.74e-08
WBGene00004859	1.27392	0.00124908
WBGene00008431	1.27388	0.000141829
WBGene00012117	1.27319	4.16e-06
WBGene00018327	1.27119	0.00288763
WBGene00009732	1.27045	4.17e-05
WBGene00018318	1.27031	0.0024175
WBGene00023401	1.27023	1.03e-06
WBGene00016182	1.26958	2.95e-07
WBGene00000870	1.26908	4.67e-05
WBGene00007536	1.26853	0.000316839
WBGene00021932	1.26803	4.4e-06
WBGene00009413	1.26788	0.00136276
WBGene00015752	1.2674	2.09e-05
WBGene00012343	1.26652	0.000231187
WBGene00017919	1.26511	0.00264467
WBGene00009925	1.26363	4.45e-06
WBGene00011975	1.26347	2.21e-06
WBGene00017776	1.26291	7.86e-05
WBGene00019127	1.26168	2.1e-06
WBGene00015813	1.26067	5.83e-09
WBGene00004953	1.26044	1.77e-08
WBGene00006579	1.25973	7.63e-09
WBGene00001037	1.2595	3.45e-08
WBGene00013854	1.25822	0.00755052
WBGene00219640	1.25613	0.000190272
WBGene00000519	1.25606	5.29e-06
WBGene00019599	1.25556	0.000307052
WBGene00000875	1.2545	1.82e-08
WBGene00008768	1.25337	0.000719138
WBGene00009396	1.25247	0.000221402
WBGene00003457	1.25225	0.00160337
WBGene00012606	1.2517	0.00244961
WBGene00001152	1.2513	0.00218793
WBGene00004879	1.25102	4.54e-07
WBGene00001483	1.25045	0.000246245
WBGene00008082	1.25038	0.000139788
WBGene00001862	1.2501	4.78e-09
WBGene00015326	1.24943	6.77e-05
WBGene00006856	1.24818	6.86e-08
WBGene00011481	1.24789	5.27e-06
WBGene00010844	1.24784	3.2e-07
WBGene00013176	1.24736	0.000378695
WBGene00008118	1.24689	0.000424913
WBGene00008149	1.24605	7.52e-07
WBGene00020762	1.24571	1.09e-08
WBGene00007807	1.24555	3.48e-05
WBGene00021628	1.24551	1.65e-05
WBGene00003957	1.24501	0.000182052
WBGene00020028	1.24497	1.46e-05
WBGene00016892	1.24495	0.00161398
WBGene00001903	1.24408	6.35e-05
WBGene00018610	1.24323	3.95e-05
WBGene00003964	1.24218	1.23e-05
WBGene00019777	1.24187	0.000769595
WBGene00016316	1.24109	0.00476489
WBGene00013220	1.2406	0.000135142
WBGene00020419	1.24013	0.00100314
WBGene00007443	1.23633	0.00152626
WBGene00021440	1.23571	1.79e-07
WBGene00014025	1.23568	8.4e-06
WBGene00017037	1.23521	0.000171378
WBGene00016156	1.23467	1.34e-05
WBGene00013354	1.23366	2.72e-05
WBGene00016960	1.23365	7.06e-07
WBGene00019631	1.23358	0.000356908
WBGene00001040	1.23358	7.99e-06
WBGene00022289	1.23248	0.00315589
WBGene00012550	1.23225	4.8e-07
WBGene00009245	1.23085	5.39e-06
WBGene00006406	1.23076	7.64e-06
WBGene00043998	1.22991	0.00023106
WBGene00008225	1.22969	0.00135169
WBGene00021685	1.22918	1.39e-07
WBGene00016158	1.22909	4.78e-08
WBGene00022803	1.22801	2.55e-05
WBGene00195185	1.2278	2.31e-06
WBGene00018010	1.22705	7.18e-05
WBGene00009470	1.22703	0.0034377
WBGene00021841	1.22639	0.0011664
WBGene00003469	1.22593	0.000146357
WBGene00001888	1.2258	1e-05
WBGene00003081	1.2254	0.000338953
WBGene00269426	1.2252	0.000332959
WBGene00003060	1.22481	7.7e-09
WBGene00003594	1.22412	0.000154363
WBGene00008682	1.22397	1.52e-08
WBGene00017085	1.22334	8.36e-07
WBGene00012992	1.22324	0.000455577
WBGene00022107	1.22274	0.000187816
WBGene00010912	1.22196	1.01e-08
WBGene00000940	1.22059	0.000104462
WBGene00001645	1.22016	4.34e-05
WBGene00004775	1.21941	1.23e-08
WBGene00020092	1.218	3.19e-06
WBGene00013723	1.21742	0.00102995
WBGene00012156	1.21731	2.32e-07
WBGene00004163	1.2173	0.0005943
WBGene00020442	1.21699	9.8e-07
WBGene00010070	1.21694	1.11e-07
WBGene00009285	1.21608	9.06e-09
WBGene00015009	1.21598	0.00106722
WBGene00021785	1.21563	7.6e-05
WBGene00008199	1.21372	0.00386649
WBGene00022728	1.21326	1.21e-07
WBGene00004472	1.21265	0.00018724
WBGene00018017	1.21192	2e-06
WBGene00013894	1.21188	0.000123837
WBGene00018995	1.20937	2.64e-06
WBGene00012376	1.2082	2.06e-05
WBGene00000585	1.20742	1.2e-06
WBGene00020441	1.20655	8.3e-06
WBGene00001918	1.20525	2.68e-06
WBGene00007053	1.20508	5.65e-08
WBGene00018908	1.2046	6.66e-05
WBGene00001893	1.20428	0.000116611
WBGene00011775	1.20389	1.71e-08
WBGene00018431	1.20318	0.0016063
WBGene00000777	1.20058	0.000206823
WBGene00009141	1.20021	0.000325686
WBGene00022027	1.1997	0.000221715
WBGene00019431	1.19758	0.00263066
WBGene00000885	1.19731	2e-05
WBGene00003924	1.19686	5.62e-05
WBGene00002068	1.19615	1.89e-05
WBGene00021460	1.19599	5.06e-07
WBGene00000187	1.19582	0.000166785
WBGene00019724	1.19554	0.00200019
WBGene00018869	1.19383	7.94e-05
WBGene00003905	1.19312	2.75e-08
WBGene00022750	1.1918	2.94e-07
WBGene00020128	1.19161	4.62e-06
WBGene00014667	1.19085	5.09e-07
WBGene00016501	1.19033	0.000782404
WBGene00015099	1.1903	5.74e-06
WBGene00011767	1.1887	0.00117843
WBGene00017990	1.18766	0.00272128
WBGene00002201	1.1864	4.57e-07
WBGene00006963	1.18505	7.77e-05
WBGene00006732	1.18487	0.00489612
WBGene00000813	1.18336	2.84e-05
WBGene00011322	1.18231	0.00725643
WBGene00044250	1.18169	4.61e-05
WBGene00013223	1.1814	7.8e-07
WBGene00013598	1.18115	0.000387684
WBGene00021640	1.18061	0.00212684
WBGene00008452	1.17998	4.78e-05
WBGene00009290	1.17933	0.000679597
WBGene00003442	1.17919	0.00814284
WBGene00017172	1.17898	0.0017168
WBGene00022085	1.17841	0.000249447
WBGene00021795	1.17821	0.000201774
WBGene00006446	1.17819	5.67e-08
WBGene00013034	1.17659	1.55e-05
WBGene00009125	1.17547	0.00766164
WBGene00007685	1.17318	0.00239493
WBGene00012809	1.17274	0.00228965
WBGene00006503	1.17236	0.000784829
WBGene00000789	1.17225	9.24e-06
WBGene00020167	1.17057	0.00311531
WBGene00004698	1.17018	2.99e-07
WBGene00021348	1.17002	0.000949962
WBGene00006734	1.1698	7.92e-09
WBGene00010496	1.16912	0.00010379
WBGene00044272	1.16896	0.000760963
WBGene00012807	1.16843	0.00463741
WBGene00020757	1.16823	1.49e-05
WBGene00002324	1.1681	0.000196516
WBGene00019971	1.16802	5.56e-05
WBGene00013689	1.1676	2.15e-07
WBGene00007627	1.16756	4.96e-05
WBGene00000158	1.1662	3.86e-08
WBGene00008645	1.16583	5.65e-08
WBGene00021678	1.16548	5.08e-06
WBGene00019008	1.16547	6.26e-06
WBGene00020425	1.16438	1.65e-05
WBGene00006661	1.1623	0.000151273
WBGene00014249	1.16115	0.000284814
WBGene00009319	1.16101	9.5e-06
WBGene00001230	1.1606	9.31e-07
WBGene00003445	1.16036	0.00659626
WBGene00012830	1.16028	0.000801543
WBGene00022296	1.15931	2.89e-06
WBGene00012369	1.15778	3.33e-05
WBGene00001154	1.15768	0.00019835
WBGene00000209	1.1575	0.000223382
WBGene00013260	1.15719	9.71e-07
WBGene00010828	1.15697	0.000149149
WBGene00013643	1.15692	0.00206483
WBGene00018974	1.15677	2.26e-06
WBGene00013586	1.15635	5.66e-06
WBGene00000117	1.15473	7.13e-05
WBGene00021366	1.15433	0.0014682
WBGene00011306	1.1539	0.000645249
WBGene00013678	1.15336	6.28e-05
WBGene00020931	1.15329	0.000835796
WBGene00045036	1.15289	7.66e-06
WBGene00010159	1.15105	0.000333248
WBGene00195255	1.15047	3.08e-05
WBGene00000371	1.15019	7.44e-05
WBGene00010080	1.14973	1.86e-05
WBGene00000837	1.14807	3.84e-08
WBGene00019831	1.14796	7.84e-05
WBGene00013038	1.14764	7.33e-08
WBGene00000090	1.14678	1.61e-06
WBGene00004001	1.1456	0.00271257
WBGene00009219	1.14484	0.00597215
WBGene00018900	1.14471	9.08e-10
WBGene00007912	1.14459	0.000122921
WBGene00003902	1.14428	1.59e-06
WBGene00009948	1.14417	0.00768421
WBGene00022193	1.14392	0.000687329
WBGene00012018	1.14336	3.97e-06
WBGene00004488	1.14313	0.000178883
WBGene00017313	1.14215	5.57e-07
WBGene00008266	1.14194	6.86e-05
WBGene00022121	1.13963	2.37e-05
WBGene00020095	1.13953	0.00283507
WBGene00001775	1.13835	0.00495139
WBGene00000266	1.13828	0.000423623
WBGene00015927	1.13717	1.48e-07
WBGene00000122	1.13707	1.87e-06
WBGene00007703	1.13697	5.6e-07
WBGene00012105	1.13651	3.31e-05
WBGene00004505	1.136	4.78e-07
WBGene00017999	1.13577	0.000283042
WBGene00018423	1.13566	2.47e-05
WBGene00020838	1.13447	0.000235283
WBGene00009677	1.13398	0.0187192
WBGene00015810	1.13355	1.58e-05
WBGene00022169	1.13347	9.93e-05
WBGene00009404	1.1334	0.000425349
WBGene00011887	1.1327	9.3e-06
WBGene00013442	1.13201	0.00166871
WBGene00000802	1.13163	0.000125873
WBGene00003443	1.13076	0.0105887
WBGene00004458	1.13055	7.61e-08
WBGene00001884	1.1301	0.000127033
WBGene00001916	1.12997	9.55e-05
WBGene00021648	1.1291	0.000146857
WBGene00004479	1.12895	0.00189217
WBGene00044067	1.12877	0.000373589
WBGene00004195	1.12826	0.00465622
WBGene00003607	1.12811	6.72e-05
WBGene00006387	1.12613	0.000307408
WBGene00006876	1.12604	1.11e-06
WBGene00021552	1.12516	0.00549257
WBGene00013886	1.12507	0.00116813
WBGene00017166	1.12498	9.2e-08
WBGene00003806	1.12387	2.1e-05
WBGene00013256	1.1228	2.49e-05
WBGene00019353	1.12279	3.8e-05
WBGene00008053	1.12263	5.25e-05
WBGene00013552	1.12234	0.0031955
WBGene00017591	1.12228	3.95e-05
WBGene00008441	1.12173	2.34e-05
WBGene00022618	1.12062	5.68e-05
WBGene00006793	1.12059	1.07e-05
WBGene00012244	1.12014	2.45e-05
WBGene00010306	1.11901	1.62e-06
WBGene00020895	1.11858	0.00123167
WBGene00011867	1.11847	1.3e-06
WBGene00016353	1.11824	0.000974499
WBGene00002250	1.11786	1.72e-06
WBGene00022119	1.11742	2.82e-07
WBGene00021313	1.1169	5.28e-08
WBGene00022388	1.11641	6.05e-05
WBGene00002231	1.11606	4.3e-08
WBGene00016562	1.11597	4.15e-07
WBGene00003150	1.11541	5.84e-07
WBGene00017849	1.11534	2.25e-05
WBGene00000275	1.11475	3.01e-09
WBGene00004085	1.11471	4.96e-06
WBGene00018317	1.11421	0.000266348
WBGene00006733	1.11374	1.41e-06
WBGene00015926	1.11254	0.00709269
WBGene00011676	1.11066	0.010061
WBGene00018575	1.10997	0.000172529
WBGene00013151	1.10859	0.00326624
WBGene00015150	1.10859	0.00023221
WBGene00016261	1.10794	0.000455689
WBGene00020030	1.10729	1.85e-05
WBGene00018199	1.10617	6.46e-05
WBGene00020437	1.10611	3.21e-06
WBGene00009048	1.10587	0.00214955
WBGene00022288	1.10522	0.00568542
WBGene00018934	1.10461	0.000427171
WBGene00010771	1.1045	0.000288986
WBGene00004914	1.1042	3.89e-05
WBGene00001817	1.1038	0.0149919
WBGene00009974	1.10225	4.41e-06
WBGene00018776	1.10221	2.03e-06
WBGene00011110	1.10056	0.000918287
WBGene00022347	1.09982	0.0032361
WBGene00013318	1.09783	0.00645099
WBGene00004131	1.09761	0.00314269
WBGene00006504	1.09758	0.000113111
WBGene00000889	1.09677	1.2e-06
WBGene00002067	1.09612	0.000717449
WBGene00022813	1.09606	0.00814887
WBGene00015632	1.09548	0.0038948
WBGene00198190	1.09282	0.00833559
WBGene00017887	1.09113	0.000315697
WBGene00077772	1.09101	5.91e-05
WBGene00016389	1.09094	0.0211377
WBGene00013128	1.0897	0.00251993
WBGene00001934	1.08924	2.19e-05
WBGene00002070	1.0883	4.22e-06
WBGene00000144	1.08668	0.0119093
WBGene00269383	1.08636	0.000164987
WBGene00017011	1.08559	0.000582327
WBGene00016351	1.08515	0.00852472
WBGene00016496	1.08506	6.36e-06
WBGene00014011	1.0849	0.000387264
WBGene00022007	1.08483	0.00217623
WBGene00019820	1.08347	6.77e-05
WBGene00004101	1.08323	1.27e-05
WBGene00008345	1.08309	0.000411525
WBGene00013217	1.08231	5.51e-05
WBGene00012144	1.08204	0.00114691
WBGene00002249	1.08151	0.000524805
WBGene00013482	1.08054	0.00279358
WBGene00015346	1.08046	0.000210229
WBGene00009478	1.08035	0.000104322
WBGene00020038	1.07934	0.00368427
WBGene00004768	1.07846	2.47e-05
WBGene00003831	1.07782	5.04e-05
WBGene00004706	1.07584	2.37e-06
WBGene00012157	1.07562	0.000117739
WBGene00022702	1.07547	0.000738955
WBGene00006840	1.07533	5.03e-08
WBGene00023409	1.07498	0.000253517
WBGene00009442	1.07405	8.07e-05
WBGene00021906	1.07243	8.24e-05
WBGene00006520	1.07226	0.00110456
WBGene00013343	1.07193	1.83e-06
WBGene00020031	1.0718	8.35e-05
WBGene00003864	1.07072	0.000330838
WBGene00018196	1.07005	0.00158724
WBGene00019823	1.06997	5.69e-05
WBGene00019274	1.06949	0.00134088
WBGene00003777	1.06945	1.56e-06
WBGene00007258	1.0691	2.63e-07
WBGene00004738	1.06845	1.18e-07
WBGene00000143	1.06582	0.000158964
WBGene00015524	1.06578	4.97e-05
WBGene00220199	1.06458	0.0114773
WBGene00013150	1.06406	4.46e-05
WBGene00008153	1.06352	0.00694892
WBGene00022031	1.06343	0.000765312
WBGene00010093	1.06313	1.71e-06
WBGene00009521	1.06309	4.89e-05
WBGene00006647	1.06285	4.92e-07
WBGene00004355	1.0628	4.16e-07
WBGene00004283	1.06193	0.00379711
WBGene00001832	1.06186	1.03e-07
WBGene00013690	1.0607	0.00101698
WBGene00012760	1.06061	0.000328099
WBGene00002957	1.06043	1.24e-06
WBGene00007030	1.06029	1.18e-06
WBGene00019963	1.05994	0.000689759
WBGene00015462	1.05859	0.000488257
WBGene00019738	1.05842	0.00161792
WBGene00000836	1.05796	7.52e-07
WBGene00019619	1.05756	0.000507856
WBGene00009176	1.05582	0.00371985
WBGene00004955	1.05578	1.1e-07
WBGene00020577	1.05481	0.013209
WBGene00019174	1.05444	0.000222047
WBGene00001900	1.05366	0.000241013
WBGene00017380	1.05303	0.000278167
WBGene00017123	1.05269	0.0053815
WBGene00013347	1.05204	6.45e-05
WBGene00015230	1.05038	0.00279389
WBGene00018954	1.04967	0.00140932
WBGene00010333	1.04937	0.000812411
WBGene00006711	1.04879	0.0031955
WBGene00000263	1.04853	0.00428914
WBGene00017811	1.04839	0.000501995
WBGene00011532	1.04751	0.000221822
WBGene00016062	1.04736	1.42e-05
WBGene00008164	1.04599	4.14e-05
WBGene00018811	1.04458	9.63e-05
WBGene00017774	1.04383	2.32e-07
WBGene00011859	1.04082	0.00302026
WBGene00011969	1.04056	0.00393697
WBGene00003430	1.04033	0.00841901
WBGene00019766	1.0401	1.88e-06
WBGene00011391	1.04004	0.000989641
WBGene00003926	1.03986	1.38e-05
WBGene00022456	1.03937	0.000115214
WBGene00004205	1.03853	0.000336509
WBGene00000793	1.03719	0.00304671
WBGene00006729	1.03706	0.000835739
WBGene00015591	1.03686	1.93e-05
WBGene00022766	1.03648	0.0003074
WBGene00016757	1.03638	0.00115359
WBGene00020139	1.03577	0.00811021
WBGene00013558	1.03347	3.86e-07
WBGene00013667	1.03325	0.00114189
WBGene00013874	1.03321	0.0150489
WBGene00020781	1.03203	7.76e-05
WBGene00013596	1.03138	0.00172394
WBGene00018586	1.03102	6.77e-05
WBGene00022233	1.03076	2.53e-05
WBGene00010713	1.03034	2.04e-06
WBGene00001689	1.02993	2.65e-07
WBGene00003218	1.02982	1.22e-06
WBGene00015734	1.02913	2.4e-05
WBGene00004059	1.02843	0.0048289
WBGene00019433	1.02818	0.000123019
WBGene00022166	1.02786	0.000639331
WBGene00010891	1.02617	0.0040593
WBGene00010038	1.0259	5.49e-05
WBGene00018793	1.02582	0.000956545
WBGene00019748	1.02576	0.000911191
WBGene00003951	1.0254	5.75e-05
WBGene00020742	1.02458	7.54e-06
WBGene00022817	1.02281	0.00853339
WBGene00001876	1.02257	0.00163629
WBGene00000833	1.02163	0.000812846
WBGene00010150	1.02133	0.0158271
WBGene00012804	1.02114	0.000966916
WBGene00012972	1.02085	9.18e-07
WBGene00009277	1.0206	0.00309375
WBGene00007159	1.02029	0.0236825
WBGene00016169	1.02018	0.00922653
WBGene00009389	1.01966	0.0101572
WBGene00016961	1.01643	2.33e-05
WBGene00008658	1.0163	0.00653751
WBGene00010712	1.01549	0.000169096
WBGene00004699	1.01538	8.96e-05
WBGene00009664	1.01459	0.000211752
WBGene00022562	1.0145	0.0308587
WBGene00013709	1.01439	3.84e-05
WBGene00004279	1.01435	0.000585707
WBGene00016311	1.01374	0.00048829
WBGene00001030	1.01356	1.18e-06
WBGene00010056	1.01326	3.27e-07
WBGene00015237	1.01325	2.24e-05
WBGene00015641	1.01316	0.000760732
WBGene00013532	1.01283	0.000262748
WBGene00004897	1.01243	0.00153475
WBGene00021792	1.01217	0.0153938
WBGene00007385	1.01184	0.00231731
WBGene00007267	1.01182	0.00437576
WBGene00018498	1.0118	0.00613043
WBGene00021281	1.01177	1.36e-05
WBGene00022174	1.01146	0.00191643
WBGene00022867	1.01125	0.021764
WBGene00044236	1.01097	0.0065895
WBGene00008136	1.01092	0.000141824
WBGene00020411	1.01067	0.000244315
WBGene00021827	1.01017	0.00443159
WBGene00022831	1.01014	8.78e-06
WBGene00010806	1.01008	4.41e-06
WBGene00020347	1.0098	0.000328654
WBGene00012767	1.0097	2.22e-06
WBGene00020629	1.00943	6.96e-06
WBGene00022787	1.00833	0.0004721
WBGene00019129	1.00781	5.09e-05
WBGene00018846	1.00742	3.32e-05
WBGene00018898	1.00725	5.39e-07
WBGene00015484	1.00668	3.23e-05
WBGene00006573	1.00585	0.0121914
WBGene00023191	1.00585	0.000125049
WBGene00000896	1.00568	0.00158568
WBGene00016844	1.0053	9.39e-05
WBGene00009220	1.00373	0.000519995
WBGene00009940	1.00366	0.00205534
WBGene00004147	1.00361	3.28e-05
WBGene00044094	1.00359	0.00025555
WBGene00021933	1.00328	0.011576
WBGene00003391	1.00094	0.000156512
WBGene00001058	1.00057	0.000464882

## Sheet: CSR-1A 15xAG L4
Supplementary Data 1, Sheet 8. Small RNAs significantly enriched 2 fold or greater in CSR-1A[15xAG] IPs at L4 stage
Gene name	log2FoldChange	Adjusted p-value
WBGene00194644	6.76229	3.57e-231
WBGene00045416	6.05699	9.6e-27
WBGene00001933	5.6027	1.08e-157
WBGene00044155	5.37309	1.16e-31
WBGene00021438	5.07736	2.69e-10
WBGene00201754	4.81285	1.49e-10
WBGene00002056	4.54606	3.9e-137
WBGene00017941	4.45836	3.13e-67
WBGene00008214	4.45112	2.64e-37
WBGene00017672	4.43235	2.86e-117
WBGene00001916	4.41644	1.1e-110
WBGene00017179	4.41117	6.9e-104
WBGene00022549	4.40936	2.4e-115
WBGene00023491	4.40128	3.43e-29
WBGene00004103	4.3989	4.59e-12
WBGene00011411	4.39333	8.19e-50
WBGene00018783	4.3678	2.04e-87
WBGene00219493	4.34827	1.05e-82
WBGene00016943	4.32269	9.77e-173
WBGene00020641	4.29894	1.82e-13
WBGene00008186	4.25299	1.72e-59
WBGene00000981	4.22112	4.65e-41
WBGene00001912	4.20032	3.01e-47
WBGene00014738	4.14916	2.51e-17
WBGene00012960	4.1415	2.57e-19
WBGene00021019	4.11506	6.57e-126
WBGene00002212	4.11195	2.56e-79
WBGene00194794	4.10284	3.61e-58
WBGene00014201	4.04513	1.89e-81
WBGene00008812	4.04425	1.11e-111
WBGene00001770	4.01873	2.02e-16
WBGene00016644	4.00751	2.36e-44
WBGene00011027	4.00528	1.97e-52
WBGene00022413	3.99737	2.55e-142
WBGene00001887	3.97003	1.11e-106
WBGene00014854	3.93658	3.67e-15
WBGene00013644	3.9246	6.95e-101
WBGene00010822	3.90888	1.2e-62
WBGene00000172	3.88788	4.79e-54
WBGene00196927	3.88275	2.13e-12
WBGene00206390	3.87915	1.74e-76
WBGene00235152	3.85535	2.2e-27
WBGene00016759	3.81842	1.81e-23
WBGene00001889	3.81631	4.91e-85
WBGene00007724	3.80618	6.57e-31
WBGene00001243	3.79703	2.77e-107
WBGene00009115	3.79649	5.57e-52
WBGene00020904	3.79422	2.02e-38
WBGene00012615	3.79232	2.15e-108
WBGene00009389	3.79213	3.84e-32
WBGene00021287	3.78959	4.18e-62
WBGene00018525	3.77804	1.94e-66
WBGene00195186	3.74916	3.89e-106
WBGene00249812	3.74575	4.57e-22
WBGene00018198	3.73971	1.38e-35
WBGene00001501	3.73497	2.31e-98
WBGene00008229	3.73422	7.17e-47
WBGene00000870	3.72835	1.41e-36
WBGene00001883	3.71066	4.29e-97
WBGene00006815	3.70911	4.2e-112
WBGene00013107	3.68969	1.06e-60
WBGene00017658	3.67721	7.36e-64
WBGene00001879	3.65089	2.74e-52
WBGene00018350	3.64592	2.95e-82
WBGene00015783	3.64164	7.63e-29
WBGene00001899	3.6235	2.69e-98
WBGene00012409	3.62244	1.29e-33
WBGene00002979	3.61423	7.44e-59
WBGene00018530	3.6051	1.91e-63
WBGene00012859	3.60471	4.58e-45
WBGene00019967	3.60381	4.06e-36
WBGene00200885	3.60145	2.32e-12
WBGene00019096	3.59849	4.98e-34
WBGene00016647	3.59196	5.57e-12
WBGene00013825	3.58608	6.99e-50
WBGene00011668	3.58364	4.58e-37
WBGene00001924	3.57674	1.39e-50
WBGene00000988	3.5762	8.37e-40
WBGene00001902	3.57333	1.8e-51
WBGene00001920	3.54548	9.67e-77
WBGene00002206	3.54017	2.13e-78
WBGene00001918	3.53988	6.67e-77
WBGene00018199	3.52573	2.36e-95
WBGene00001930	3.52571	6.97e-85
WBGene00012592	3.51852	2.28e-80
WBGene00009259	3.5181	6.11e-113
WBGene00001884	3.51126	5.83e-58
WBGene00008205	3.51009	8.05e-115
WBGene00022819	3.50878	4.44e-11
WBGene00002204	3.50716	1.75e-27
WBGene00019986	3.5056	5.48e-65
WBGene00255426	3.5032	9.08e-56
WBGene00219640	3.50086	1.98e-52
WBGene00006464	3.49113	3.76e-25
WBGene00011114	3.48106	3.11e-35
WBGene00001892	3.4724	3.1e-51
WBGene00019020	3.47186	5.24e-40
WBGene00022868	3.46399	9.97e-32
WBGene00008854	3.46254	1.26e-31
WBGene00019073	3.44832	5.19e-11
WBGene00017380	3.44611	7.82e-66
WBGene00019825	3.43321	1.45e-18
WBGene00196671	3.42799	6.28e-15
WBGene00017302	3.41966	5.2e-24
WBGene00008425	3.41944	1.22e-17
WBGene00016440	3.41426	2.55e-51
WBGene00004195	3.41384	1.03e-21
WBGene00013560	3.41286	2.2e-34
WBGene00196827	3.40537	3.68e-23
WBGene00006803	3.40534	3.45e-110
WBGene00001885	3.40524	3.6e-79
WBGene00021721	3.40288	8.66e-28
WBGene00016398	3.39648	9.46e-71
WBGene00012008	3.39109	6.37e-22
WBGene00219587	3.3903	1.07e-10
WBGene00012414	3.39008	4.57e-18
WBGene00199607	3.38109	9.81e-15
WBGene00007415	3.38043	9.85e-31
WBGene00001895	3.37532	7.3e-40
WBGene00001875	3.3637	1.46e-34
WBGene00010851	3.36143	1.83e-16
WBGene00013227	3.35908	2.05e-57
WBGene00022196	3.35366	1.51e-19
WBGene00019747	3.35282	1.22e-80
WBGene00022389	3.34575	8.25e-55
WBGene00019165	3.34344	1.42e-29
WBGene00016212	3.34337	6.62e-38
WBGene00008565	3.34273	4.27e-60
WBGene00007716	3.34093	3.31e-10
WBGene00013978	3.3336	7.1e-41
WBGene00004835	3.32764	7.3e-23
WBGene00012358	3.32675	3.35e-56
WBGene00001900	3.32398	1.42e-53
WBGene00018138	3.31526	1.64e-65
WBGene00004833	3.30873	8.23e-35
WBGene00199757	3.30462	1.09e-13
WBGene00012930	3.30177	1.25e-60
WBGene00022486	3.30124	1.13e-125
WBGene00003238	3.29916	4.29e-19
WBGene00007244	3.29414	1.94e-34
WBGene00015220	3.28702	3.08e-09
WBGene00044478	3.28338	2.2e-98
WBGene00195185	3.27976	1.99e-70
WBGene00001888	3.27856	1.14e-49
WBGene00001774	3.27785	1.35e-38
WBGene00009946	3.27058	1.69e-38
WBGene00198205	3.27036	1.15e-13
WBGene00219307	3.26968	1.73e-89
WBGene00000522	3.26942	3.74e-15
WBGene00016728	3.26916	3.89e-12
WBGene00001925	3.26581	2.98e-38
WBGene00004037	3.24338	1.02e-50
WBGene00219661	3.24184	2.98e-96
WBGene00022818	3.23453	1.39e-20
WBGene00016040	3.23175	1.44e-55
WBGene00007049	3.22606	2.9e-50
WBGene00021858	3.22012	2.43e-32
WBGene00009501	3.21977	2.56e-32
WBGene00013424	3.21803	2.47e-27
WBGene00001927	3.2176	2.3e-37
WBGene00010786	3.21238	1.07e-21
WBGene00015713	3.2098	2.32e-93
WBGene00199188	3.20143	4.85e-12
WBGene00022467	3.18678	4.31e-45
WBGene00219905	3.18585	2.01e-19
WBGene00008092	3.17827	9.7e-21
WBGene00007082	3.17663	1.86e-51
WBGene00007579	3.17556	7.54e-28
WBGene00020307	3.17326	1.33e-09
WBGene00016260	3.1695	7.12e-34
WBGene00015987	3.16039	1.28e-33
WBGene00012177	3.14844	1.8e-28
WBGene00001489	3.14517	4.38e-53
WBGene00012728	3.13775	3.3e-32
WBGene00018529	3.13575	1.56e-11
WBGene00007536	3.12717	4.22e-33
WBGene00001923	3.12661	1.13e-36
WBGene00008199	3.12547	4.27e-22
WBGene00011039	3.12506	4.66e-28
WBGene00010850	3.12301	5.93e-50
WBGene00009518	3.12021	3.63e-67
WBGene00008661	3.11935	5.21e-41
WBGene00001934	3.1087	1.29e-64
WBGene00001919	3.10684	2.05e-57
WBGene00021590	3.10103	7.19e-21
WBGene00001893	3.10039	1.98e-31
WBGene00016800	3.09958	1.33e-59
WBGene00018885	3.09625	1.15e-17
WBGene00004003	3.09221	3.16e-31
WBGene00008923	3.0902	8.92e-24
WBGene00184990	3.08876	9.16e-38
WBGene00018823	3.08688	2.53e-64
WBGene00021151	3.08456	7.46e-14
WBGene00012465	3.08072	1.66e-31
WBGene00017703	3.08055	2e-24
WBGene00004962	3.08029	1.48e-23
WBGene00018124	3.0792	7.91e-58
WBGene00007053	3.07506	2.23e-70
WBGene00010583	3.07056	8.35e-59
WBGene00016225	3.07009	6.38e-24
WBGene00007694	3.06126	1.41e-16
WBGene00010682	3.05929	4.6e-28
WBGene00016648	3.0581	8.01e-10
WBGene00017443	3.04729	2.32e-14
WBGene00007725	3.04598	1.88e-23
WBGene00001929	3.0441	1.16e-68
WBGene00017957	3.0438	6.08e-10
WBGene00195350	3.04295	2.82e-13
WBGene00012660	3.03972	3.71e-36
WBGene00001914	3.03954	7.96e-30
WBGene00021768	3.02971	9.09e-46
WBGene00022108	3.02855	2.26e-48
WBGene00008312	3.02586	8.02e-34
WBGene00019724	3.02264	8.9e-14
WBGene00013643	3.02072	9.01e-31
WBGene00011191	3.01928	4.63e-35
WBGene00016646	3.01749	1.06e-10
WBGene00011212	3.01745	3.04e-46
WBGene00013532	3.01639	2.14e-47
WBGene00018123	3.01497	4.04e-48
WBGene00013150	3.01134	3.75e-35
WBGene00018194	3.00934	6.35e-15
WBGene00194708	3.00827	5.89e-71
WBGene00007563	2.99482	4.33e-48
WBGene00044167	2.9945	3.49e-80
WBGene00002058	2.9928	1.61e-23
WBGene00009210	2.99148	5.12e-09
WBGene00019094	2.98906	1.02e-19
WBGene00010259	2.98032	5.6e-57
WBGene00012680	2.97459	4.24e-11
WBGene00020425	2.96907	1.02e-30
WBGene00013190	2.96816	6.25e-11
WBGene00011294	2.9656	8.33e-23
WBGene00016085	2.96444	4.94e-26
WBGene00015331	2.96291	3.03e-50
WBGene00003621	2.96107	3.78e-25
WBGene00001862	2.95127	2.78e-63
WBGene00010719	2.94885	4.72e-21
WBGene00009683	2.94537	1.28e-27
WBGene00001937	2.94179	2.41e-61
WBGene00018781	2.94032	4.23e-68
WBGene00016649	2.93786	3.64e-10
WBGene00019744	2.93037	1.85e-17
WBGene00018745	2.92823	2.45e-25
WBGene00219688	2.92721	2.61e-71
WBGene00019229	2.92511	3.99e-16
WBGene00016356	2.92454	8.85e-45
WBGene00002055	2.91825	1.69e-33
WBGene00013073	2.90913	3.37e-14
WBGene00008486	2.90875	4.41e-48
WBGene00012911	2.90711	1.84e-29
WBGene00006648	2.90452	1.6e-29
WBGene00017736	2.90164	8.86e-42
WBGene00009708	2.9014	2.3e-25
WBGene00023485	2.90009	1.95e-14
WBGene00018580	2.89895	8.92e-16
WBGene00008423	2.8939	5.8e-15
WBGene00077437	2.88697	2.93e-69
WBGene00015116	2.88505	1.64e-32
WBGene00011559	2.88145	8e-42
WBGene00020280	2.88135	5.34e-23
WBGene00021109	2.87658	1.18e-19
WBGene00021178	2.87166	1.35e-09
WBGene00019190	2.87138	1.37e-17
WBGene00012551	2.87111	4.14e-43
WBGene00012788	2.87106	1.35e-13
WBGene00008994	2.87037	4.49e-14
WBGene00001839	2.86539	3.31e-16
WBGene00023014	2.86328	2.35e-14
WBGene00016030	2.86291	1.57e-42
WBGene00018894	2.85996	2.03e-24
WBGene00018839	2.85765	5.7e-20
WBGene00195254	2.85565	2.86e-49
WBGene00008659	2.84989	2.7e-24
WBGene00022079	2.84664	6.03e-29
WBGene00020072	2.8413	1.07e-41
WBGene00001891	2.84012	3.76e-36
WBGene00017605	2.83694	1.07e-60
WBGene00013142	2.83491	9.94e-26
WBGene00001876	2.82196	3.35e-24
WBGene00009160	2.82113	3.07e-11
WBGene00012720	2.82105	3.63e-29
WBGene00017742	2.81738	1.7e-12
WBGene00219352	2.81515	4.74e-20
WBGene00011808	2.81353	6.94e-33
WBGene00008556	2.8084	1.41e-28
WBGene00011076	2.79969	1.18e-14
WBGene00013476	2.79968	5.58e-20
WBGene00001907	2.79009	4.65e-16
WBGene00003218	2.79003	1.41e-85
WBGene00019562	2.78842	1.11e-14
WBGene00022589	2.78817	3.43e-40
WBGene00020973	2.78097	6.51e-18
WBGene00012651	2.77949	1.71e-29
WBGene00013161	2.77634	1.76e-11
WBGene00004000	2.77377	1.25e-26
WBGene00004855	2.76475	8.34e-68
WBGene00011260	2.76221	1.75e-40
WBGene00019368	2.76156	6.02e-16
WBGene00000783	2.75827	1.3e-14
WBGene00001913	2.75791	5.42e-19
WBGene00012693	2.75557	5.27e-21
WBGene00020962	2.75497	4.59e-19
WBGene00007807	2.75471	1.5e-41
WBGene00008352	2.75452	1.6e-10
WBGene00016224	2.75406	1.69e-16
WBGene00044402	2.75353	2.25e-24
WBGene00015609	2.75197	6.83e-16
WBGene00015765	2.74467	5.77e-40
WBGene00077783	2.74339	2.26e-14
WBGene00013811	2.74189	9.54e-23
WBGene00012961	2.73413	6.1e-89
WBGene00017448	2.73375	3.65e-11
WBGene00001881	2.73358	1.67e-26
WBGene00017687	2.73325	4.14e-43
WBGene00018206	2.73282	8.92e-26
WBGene00010867	2.7324	1.02e-32
WBGene00044229	2.72985	1.11e-09
WBGene00001901	2.72515	1.44e-28
WBGene00012418	2.72478	1.94e-08
WBGene00001877	2.72472	6.42e-27
WBGene00011936	2.72261	9.24e-22
WBGene00010510	2.71781	9.28e-24
WBGene00016274	2.71444	6.16e-39
WBGene00021467	2.71253	3.58e-22
WBGene00020377	2.71229	2.12e-18
WBGene00019394	2.70745	1.32e-09
WBGene00044488	2.70686	3.92e-16
WBGene00077772	2.70104	5.9e-60
WBGene00194691	2.69636	6.1e-26
WBGene00017799	2.6954	3.38e-30
WBGene00021912	2.69322	5.79e-22
WBGene00010992	2.6913	5.95e-26
WBGene00009285	2.68727	1.09e-61
WBGene00019261	2.6833	2.65e-36
WBGene00016555	2.68196	1.99e-28
WBGene00022728	2.67929	3.46e-65
WBGene00017770	2.67742	1.77e-15
WBGene00021635	2.67524	1.58e-35
WBGene00013763	2.67395	2.25e-11
WBGene00009973	2.67268	2.16e-25
WBGene00219691	2.67045	8.6e-12
WBGene00013091	2.66655	5.49e-10
WBGene00012754	2.66463	1.72e-22
WBGene00016757	2.66131	5.82e-25
WBGene00013156	2.65896	9.49e-53
WBGene00009796	2.65777	5.14e-28
WBGene00019174	2.65481	5.07e-56
WBGene00010657	2.65479	8.52e-29
WBGene00220199	2.65276	3.66e-09
WBGene00044696	2.64941	1.05e-25
WBGene00019561	2.64452	1.23e-15
WBGene00001904	2.64311	1.46e-11
WBGene00010357	2.64208	4.69e-53
WBGene00020531	2.64117	4.41e-29
WBGene00004986	2.63647	1.48e-16
WBGene00004746	2.63408	2.18e-46
WBGene00008192	2.63305	7.3e-09
WBGene00016239	2.63275	7.85e-10
WBGene00022456	2.62568	5.57e-31
WBGene00011830	2.62309	3.54e-24
WBGene00017999	2.62002	1.47e-28
WBGene00001152	2.61968	3.94e-16
WBGene00004960	2.61884	8.88e-31
WBGene00011738	2.61734	1.74e-35
WBGene00007012	2.61653	1.03e-21
WBGene00045457	2.61563	1.97e-21
WBGene00019213	2.6154	5.11e-15
WBGene00015629	2.60745	1.49e-21
WBGene00007448	2.60725	4.81e-21
WBGene00200812	2.60661	7.8e-18
WBGene00022867	2.60156	1.02e-11
WBGene00018488	2.60116	3.99e-48
WBGene00021518	2.60053	4.19e-20
WBGene00009079	2.59947	2.74e-33
WBGene00021440	2.59743	1.76e-27
WBGene00235162	2.59524	2.73e-21
WBGene00002139	2.59294	6.9e-12
WBGene00021895	2.59273	3.43e-19
WBGene00013558	2.58872	3.99e-41
WBGene00018318	2.58656	5.31e-19
WBGene00021639	2.58518	3.69e-30
WBGene00008079	2.57555	8e-22
WBGene00001081	2.57473	9.52e-38
WBGene00013279	2.57447	6.59e-25
WBGene00013823	2.57443	2.58e-11
WBGene00014087	2.57356	2.69e-26
WBGene00004834	2.57354	1.16e-17
WBGene00010353	2.57233	1.76e-16
WBGene00007611	2.57109	1.38e-15
WBGene00019182	2.57014	1.43e-07
WBGene00001917	2.56754	3.1e-31
WBGene00009471	2.56737	4.71e-32
WBGene00008457	2.56607	1.07e-10
WBGene00020372	2.56428	1.43e-20
WBGene00004373	2.56294	6.68e-53
WBGene00013475	2.56222	3.65e-21
WBGene00022813	2.56211	7.08e-14
WBGene00185118	2.56183	3.66e-62
WBGene00018398	2.55955	4.78e-21
WBGene00022257	2.55918	9.91e-38
WBGene00010037	2.55517	1.72e-47
WBGene00011676	2.55384	2.63e-19
WBGene00007117	2.55368	2.81e-19
WBGene00021208	2.55109	9.3e-09
WBGene00004001	2.55049	1.56e-15
WBGene00000763	2.54906	2.27e-38
WBGene00009677	2.54787	2.14e-19
WBGene00012105	2.54779	5.51e-19
WBGene00012307	2.54644	4.28e-17
WBGene00201623	2.5447	2.84e-10
WBGene00019055	2.54412	1.13e-33
WBGene00269379	2.54351	6.83e-11
WBGene00013610	2.54239	5.37e-24
WBGene00194650	2.54153	1.52e-74
WBGene00022497	2.53986	3.23e-47
WBGene00004457	2.53959	3.82e-44
WBGene00196043	2.53277	2.9e-08
WBGene00010132	2.53177	4.65e-24
WBGene00013638	2.53124	6.43e-54
WBGene00012824	2.53114	6.73e-09
WBGene00044559	2.52845	6.43e-59
WBGene00010749	2.52625	7.06e-10
WBGene00006959	2.5236	5.12e-46
WBGene00019010	2.52308	1.41e-08
WBGene00022460	2.5221	3.73e-12
WBGene00010155	2.521	2.3e-23
WBGene00020030	2.52082	7.52e-22
WBGene00012781	2.52081	2.15e-26
WBGene00001372	2.51523	2.05e-35
WBGene00014100	2.51463	1.4e-15
WBGene00013801	2.51416	2.7e-17
WBGene00002186	2.51355	1.74e-24
WBGene00015970	2.51256	3.85e-22
WBGene00010658	2.51182	2.87e-09
WBGene00007791	2.51158	7.83e-28
WBGene00001880	2.51024	1.25e-25
WBGene00022753	2.50651	9.21e-32
WBGene00007610	2.50601	2.55e-25
WBGene00012144	2.50538	5.67e-24
WBGene00016763	2.50225	6.68e-41
WBGene00194707	2.50203	1.51e-17
WBGene00021316	2.50082	4.91e-38
WBGene00020035	2.50004	1.62e-33
WBGene00022101	2.49498	3.51e-31
WBGene00017011	2.4907	1.31e-16
WBGene00010080	2.48948	2.47e-23
WBGene00023409	2.48872	1.02e-11
WBGene00020455	2.48283	2.03e-40
WBGene00017490	2.4828	9.51e-13
WBGene00020652	2.48258	1.77e-41
WBGene00008762	2.48175	5.73e-11
WBGene00019490	2.47786	3.62e-24
WBGene00007602	2.47769	3.08e-28
WBGene00018232	2.47697	2.79e-30
WBGene00008566	2.4769	1.9e-17
WBGene00001831	2.4726	2.35e-53
WBGene00012353	2.47192	1.77e-26
WBGene00001890	2.46953	1.03e-24
WBGene00017104	2.46781	7.21e-38
WBGene00013014	2.46618	1.88e-16
WBGene00017636	2.46559	8.47e-14
WBGene00004084	2.46475	9.79e-24
WBGene00020107	2.46187	3.07e-58
WBGene00022710	2.46009	6.59e-13
WBGene00020966	2.45821	1.97e-24
WBGene00008602	2.45754	1.29e-14
WBGene00016603	2.45639	1.02e-34
WBGene00001161	2.45341	6.62e-30
WBGene00195022	2.45218	4.25e-14
WBGene00022787	2.45153	1.81e-21
WBGene00013380	2.45145	2.18e-14
WBGene00009749	2.44816	1.99e-21
WBGene00022228	2.44303	4.12e-17
WBGene00014001	2.44118	1.01e-32
WBGene00017988	2.43951	2.16e-32
WBGene00001886	2.43919	7.52e-25
WBGene00009444	2.43832	1.03e-22
WBGene00008651	2.43679	9.87e-17
WBGene00017612	2.43673	1.64e-25
WBGene00022705	2.43625	3.59e-23
WBGene00017550	2.43546	2.79e-21
WBGene00006709	2.43477	5.5e-09
WBGene00021648	2.43372	2.43e-10
WBGene00006923	2.4335	8.33e-32
WBGene00014085	2.42973	1.58e-25
WBGene00011562	2.42948	1.02e-54
WBGene00012005	2.42741	4.58e-17
WBGene00017373	2.42625	7.47e-29
WBGene00020970	2.4258	2.34e-12
WBGene00013437	2.42579	3.65e-16
WBGene00021010	2.42441	3.32e-21
WBGene00020300	2.42296	1.23e-20
WBGene00008654	2.42234	3.18e-31
WBGene00000084	2.42153	1.67e-08
WBGene00011171	2.41952	4.01e-18
WBGene00018974	2.41757	3.06e-24
WBGene00013557	2.41719	1.17e-41
WBGene00011184	2.41346	1.2e-17
WBGene00014062	2.41295	1.16e-20
WBGene00016425	2.41253	9.82e-16
WBGene00006647	2.41224	3.09e-45
WBGene00007641	2.4108	5.66e-12
WBGene00001775	2.4091	1.2e-21
WBGene00001903	2.40837	2.66e-15
WBGene00019766	2.40792	1.59e-28
WBGene00022099	2.40625	7.55e-20
WBGene00007631	2.40461	1.52e-10
WBGene00012169	2.40138	1.06e-21
WBGene00000100	2.40009	8.93e-41
WBGene00008683	2.39755	1.4e-29
WBGene00002036	2.39614	5.07e-68
WBGene00011181	2.39611	3.66e-15
WBGene00045305	2.39443	9.27e-20
WBGene00018280	2.39362	3.91e-07
WBGene00018572	2.39013	1.08e-61
WBGene00016507	2.38781	4.03e-17
WBGene00017273	2.38696	4.82e-18
WBGene00008441	2.38535	4.62e-16
WBGene00009397	2.38483	1.06e-19
WBGene00003093	2.38464	1.76e-46
WBGene00001926	2.38416	1.13e-23
WBGene00018305	2.38385	1.52e-18
WBGene00006785	2.37926	6.76e-20
WBGene00002273	2.37686	3.91e-43
WBGene00019929	2.37675	1.45e-08
WBGene00004322	2.37456	1.39e-22
WBGene00020985	2.36963	5.16e-18
WBGene00012760	2.36954	7.01e-21
WBGene00014309	2.36913	1.96e-45
WBGene00219619	2.36858	1.23e-10
WBGene00000238	2.36652	2.24e-16
WBGene00010116	2.364	4.07e-09
WBGene00016892	2.36029	2.41e-24
WBGene00016890	2.36004	2.76e-11
WBGene00015467	2.35966	1.72e-14
WBGene00018987	2.35865	1.41e-09
WBGene00007190	2.3568	3.31e-20
WBGene00012634	2.35665	5.71e-08
WBGene00008230	2.35528	4.59e-37
WBGene00012647	2.35405	6.18e-09
WBGene00010035	2.35314	4.24e-26
WBGene00012011	2.34973	3.25e-17
WBGene00014667	2.34946	1.57e-54
WBGene00010014	2.34883	6.14e-13
WBGene00011006	2.34856	9.21e-22
WBGene00016607	2.34799	2.63e-29
WBGene00021869	2.34552	3.5e-11
WBGene00197673	2.344	1.08e-07
WBGene00001754	2.34345	2.2e-11
WBGene00010770	2.3427	2e-19
WBGene00016182	2.34233	5.31e-20
WBGene00021023	2.34022	5.72e-37
WBGene00002271	2.33975	1.09e-36
WBGene00020190	2.33824	3.84e-29
WBGene00015823	2.33763	4.91e-19
WBGene00001511	2.33674	2.81e-27
WBGene00007009	2.33468	1.14e-49
WBGene00020381	2.33295	7.64e-10
WBGene00009185	2.3326	6.21e-29
WBGene00020449	2.33182	1.57e-24
WBGene00001882	2.33059	3.31e-20
WBGene00016843	2.33025	2.18e-17
WBGene00001894	2.32853	7.1e-18
WBGene00016760	2.32687	1.41e-11
WBGene00011672	2.32587	2.12e-07
WBGene00022632	2.32395	6.23e-13
WBGene00199244	2.32162	1.03e-07
WBGene00020223	2.32061	1.25e-38
WBGene00021381	2.32043	3.67e-18
WBGene00202259	2.31939	1.79e-07
WBGene00018000	2.31874	3.63e-11
WBGene00023422	2.31785	2.06e-14
WBGene00012138	2.31584	1.16e-24
WBGene00021795	2.30963	2.84e-09
WBGene00022399	2.30789	2.8e-29
WBGene00017647	2.30508	1.21e-18
WBGene00007959	2.30476	1.35e-15
WBGene00022707	2.30404	6.87e-09
WBGene00000221	2.30298	1.54e-57
WBGene00003241	2.30177	7.83e-28
WBGene00008968	2.29919	3.81e-24
WBGene00013654	2.29869	1.37e-12
WBGene00016358	2.29508	9.33e-26
WBGene00022412	2.29329	1.39e-16
WBGene00022593	2.29087	9.49e-32
WBGene00000275	2.28871	3.83e-40
WBGene00008019	2.28663	2.61e-24
WBGene00008567	2.28598	3.25e-22
WBGene00020340	2.28459	1.87e-24
WBGene00003216	2.28036	1.09e-15
WBGene00009605	2.2803	2.38e-28
WBGene00019738	2.28024	1.47e-19
WBGene00004901	2.27968	1.99e-14
WBGene00016312	2.27757	6.56e-22
WBGene00010246	2.27757	1.07e-15
WBGene00016742	2.27652	6.91e-14
WBGene00018602	2.2762	1.21e-19
WBGene00022970	2.27244	2.38e-11
WBGene00219581	2.27005	4.18e-13
WBGene00003670	2.26905	2.52e-08
WBGene00016245	2.26428	1.02e-10
WBGene00010265	2.26403	1.49e-22
WBGene00010266	2.26389	2.17e-27
WBGene00001928	2.26079	7.96e-20
WBGene00012972	2.25897	1.05e-36
WBGene00022709	2.25748	2.67e-13
WBGene00009129	2.25744	1.01e-11
WBGene00002219	2.25505	9.4e-56
WBGene00020298	2.25407	1.22e-30
WBGene00001817	2.25127	1.21e-08
WBGene00016167	2.25018	9.08e-15
WBGene00022393	2.24954	5.62e-22
WBGene00015330	2.24908	1.97e-23
WBGene00020284	2.24823	4.18e-37
WBGene00194681	2.24727	3.24e-47
WBGene00021759	2.24644	7.82e-07
WBGene00000761	2.24434	2.08e-22
WBGene00017735	2.24321	7.41e-18
WBGene00003957	2.24262	6.77e-31
WBGene00004959	2.2425	1.24e-19
WBGene00020442	2.24193	7.57e-26
WBGene00008137	2.24133	1.11e-20
WBGene00004368	2.23938	1.04e-11
WBGene00018901	2.23847	2.8e-14
WBGene00013307	2.23815	1.7e-28
WBGene00045484	2.23627	2.3e-11
WBGene00015696	2.23476	1.57e-08
WBGene00012715	2.23415	8.46e-45
WBGene00006446	2.23382	3.05e-24
WBGene00002229	2.23305	4.99e-44
WBGene00185089	2.2326	4.5e-28
WBGene00010476	2.23181	2.73e-16
WBGene00020388	2.23178	9.51e-10
WBGene00004929	2.23148	9.81e-17
WBGene00020838	2.23063	2.33e-24
WBGene00008607	2.22993	5.77e-34
WBGene00021829	2.22989	2.09e-12
WBGene00016680	2.22982	6.61e-09
WBGene00017123	2.22956	7e-20
WBGene00010892	2.22803	1.05e-19
WBGene00006553	2.22704	1.17e-08
WBGene00007100	2.22667	2e-20
WBGene00015026	2.22496	4.3e-16
WBGene00006997	2.22447	1.87e-37
WBGene00185078	2.22368	5.87e-13
WBGene00015211	2.22283	1.74e-06
WBGene00016960	2.21715	1.05e-17
WBGene00007258	2.21667	2.15e-33
WBGene00021998	2.21563	7.86e-17
WBGene00195023	2.21451	4.73e-12
WBGene00009432	2.21285	2.57e-10
WBGene00013019	2.20972	1.39e-24
WBGene00016125	2.20631	4.62e-19
WBGene00195024	2.20617	1.25e-12
WBGene00015689	2.20573	1.94e-26
WBGene00007267	2.20524	2.67e-19
WBGene00010634	2.20505	2.47e-15
WBGene00017417	2.20334	1.44e-06
WBGene00007213	2.20217	1.1e-51
WBGene00011218	2.20089	3.7e-13
WBGene00020462	2.20013	8.23e-19
WBGene00012360	2.19983	1.84e-46
WBGene00017551	2.19938	4.34e-10
WBGene00008934	2.19883	2.29e-23
WBGene00019084	2.19876	8.59e-23
WBGene00020577	2.19789	1.2e-11
WBGene00020003	2.19733	2.51e-25
WBGene00011445	2.19561	8.65e-13
WBGene00006050	2.19212	1.39e-19
WBGene00004806	2.19201	1.77e-29
WBGene00019748	2.18998	5.14e-30
WBGene00000519	2.18991	4.55e-14
WBGene00000892	2.18637	1.25e-08
WBGene00044347	2.18614	1.26e-10
WBGene00008428	2.18575	2.82e-31
WBGene00008342	2.18462	7.95e-11
WBGene00011407	2.18357	1.87e-10
WBGene00019812	2.18355	3.04e-17
WBGene00011444	2.18341	8.54e-15
WBGene00006575	2.18326	6.31e-32
WBGene00008925	2.17764	1.56e-18
WBGene00001936	2.17438	3.54e-39
WBGene00006734	2.17422	3.92e-36
WBGene00021905	2.17295	3.59e-25
WBGene00020128	2.17038	9.44e-42
WBGene00007020	2.16879	2.16e-07
WBGene00011788	2.16784	4.25e-17
WBGene00010238	2.16778	8.36e-14
WBGene00001908	2.16761	5.5e-13
WBGene00006381	2.16721	2.4e-22
WBGene00004007	2.16469	1.66e-09
WBGene00201453	2.16459	1.62e-12
WBGene00015684	2.15877	4.71e-14
WBGene00007048	2.15826	1.3e-41
WBGene00021276	2.15714	1.46e-30
WBGene00021784	2.15579	8.73e-33
WBGene00017261	2.15566	1.86e-30
WBGene00010232	2.15489	9.21e-32
WBGene00018143	2.1538	3.79e-12
WBGene00195255	2.15308	2.98e-38
WBGene00269383	2.15291	1.61e-43
WBGene00013779	2.15288	8.19e-19
WBGene00020053	2.15034	1.94e-18
WBGene00018044	2.14941	4.88e-11
WBGene00011088	2.14897	3.27e-12
WBGene00001371	2.14756	6.47e-24
WBGene00007512	2.14461	3.26e-10
WBGene00008408	2.14421	1.53e-09
WBGene00006711	2.1435	6.53e-07
WBGene00010758	2.14196	6.49e-16
WBGene00003391	2.14188	3.86e-17
WBGene00011487	2.14047	4.57e-28
WBGene00018314	2.14031	4.12e-11
WBGene00001832	2.13883	8.71e-41
WBGene00013465	2.13745	4.85e-12
WBGene00001689	2.1368	2.36e-36
WBGene00011338	2.13678	1.98e-37
WBGene00007300	2.13629	2.31e-11
WBGene00010054	2.1361	3.08e-12
WBGene00016868	2.1353	2.82e-10
WBGene00009945	2.13467	1.67e-13
WBGene00017349	2.13448	8.9e-40
WBGene00001977	2.13424	7.94e-52
WBGene00019619	2.13361	8.38e-34
WBGene00002957	2.13273	2.79e-30
WBGene00004906	2.13235	1.65e-17
WBGene00007554	2.13176	7.97e-26
WBGene00010409	2.13021	4.99e-11
WBGene00011120	2.12958	1.89e-19
WBGene00003374	2.12911	2.06e-13
WBGene00015186	2.12827	1.26e-19
WBGene00008645	2.12802	2.7e-27
WBGene00016949	2.12679	3.52e-08
WBGene00018841	2.12677	5.43e-20
WBGene00019833	2.12592	2.65e-07
WBGene00016317	2.12539	3.38e-32
WBGene00007305	2.12529	8.47e-18
WBGene00006386	2.12474	1.89e-15
WBGene00010281	2.12457	3.68e-33
WBGene00020953	2.1235	7.82e-13
WBGene00014223	2.12293	1.31e-17
WBGene00011495	2.12223	1.23e-14
WBGene00019763	2.12155	8.43e-08
WBGene00008583	2.12068	7.35e-07
WBGene00022883	2.11988	2.9e-11
WBGene00001476	2.11727	7.9e-12
WBGene00022534	2.11617	2.89e-09
WBGene00020392	2.11615	9.75e-32
WBGene00017500	2.11566	1.06e-11
WBGene00013670	2.11396	4.82e-28
WBGene00017643	2.1135	5.92e-37
WBGene00020258	2.11326	4.55e-10
WBGene00004183	2.11229	9.19e-08
WBGene00001688	2.11219	2.46e-32
WBGene00021820	2.11204	2.39e-15
WBGene00020763	2.1119	3.35e-18
WBGene00007685	2.11076	4.31e-14
WBGene00006438	2.10724	8.87e-28
WBGene00004896	2.10661	8.97e-15
WBGene00007143	2.10567	2.97e-29
WBGene00015978	2.10531	5.28e-19
WBGene00001896	2.10375	9.39e-19
WBGene00022390	2.10257	1.15e-12
WBGene00001465	2.10189	9.3e-07
WBGene00018399	2.10135	3.65e-12
WBGene00013934	2.09792	1.66e-13
WBGene00000875	2.09742	5.49e-35
WBGene00008692	2.09608	1.31e-13
WBGene00016236	2.09513	2e-21
WBGene00002173	2.09279	4.64e-31
WBGene00008387	2.09192	1.7e-15
WBGene00011133	2.09084	2.91e-15
WBGene00016390	2.08921	3.27e-10
WBGene00011529	2.08841	7.75e-19
WBGene00019077	2.08807	3.43e-12
WBGene00012481	2.08754	4.49e-25
WBGene00008371	2.08655	3.86e-14
WBGene00021406	2.0854	8.75e-10
WBGene00004510	2.08459	5.37e-31
WBGene00010093	2.08329	3.34e-24
WBGene00013168	2.08301	2.35e-32
WBGene00015052	2.08065	2e-06
WBGene00006729	2.07825	3.52e-08
WBGene00002193	2.07724	5.87e-16
WBGene00006487	2.07432	1.03e-09
WBGene00003999	2.07188	1.56e-09
WBGene00018762	2.07136	1.67e-11
WBGene00011043	2.07124	2.29e-25
WBGene00020840	2.07091	1.56e-23
WBGene00016156	2.07071	8.83e-11
WBGene00015632	2.06748	5.97e-11
WBGene00021313	2.06696	2.66e-28
WBGene00006503	2.06516	7.46e-10
WBGene00022617	2.06427	1.16e-08
WBGene00017312	2.06303	9.35e-10
WBGene00000889	2.06143	4.13e-21
WBGene00044358	2.06044	1.3e-12
WBGene00009824	2.06001	5.65e-07
WBGene00017441	2.05951	1.04e-22
WBGene00022596	2.05915	2.61e-07
WBGene00000382	2.05804	1.91e-22
WBGene00022140	2.05516	1.94e-08
WBGene00006580	2.05459	1.11e-06
WBGene00017035	2.05445	1.87e-11
WBGene00010048	2.05385	1.81e-16
WBGene00009943	2.05219	5.87e-08
WBGene00007195	2.05103	1.22e-20
WBGene00001402	2.05036	3.23e-32
WBGene00010479	2.05001	4.61e-16
WBGene00013716	2.04907	2.9e-17
WBGene00001603	2.04752	2.95e-16
WBGene00011800	2.04724	5.51e-07
WBGene00197620	2.04655	2.78e-16
WBGene00016145	2.04474	9.26e-10
WBGene00012784	2.04344	9.64e-11
WBGene00007073	2.0423	6.8e-08
WBGene00018193	2.0423	2.6e-42
WBGene00010897	2.04	4.74e-15
WBGene00017131	2.03909	1.3e-06
WBGene00003980	2.03893	2.26e-17
WBGene00004840	2.03883	3.29e-16
WBGene00016429	2.03684	1.88e-08
WBGene00019530	2.03605	3.7e-10
WBGene00007220	2.03482	9.09e-18
WBGene00019255	2.03467	4.81e-07
WBGene00020968	2.03338	1.17e-14
WBGene00007762	2.0299	8.35e-23
WBGene00022107	2.02902	2.28e-08
WBGene00020102	2.02789	1.66e-26
WBGene00009287	2.02784	2.63e-11
WBGene00006571	2.02753	9.21e-31
WBGene00021785	2.02629	1.22e-08
WBGene00011954	2.02595	9.41e-13
WBGene00018125	2.02585	3.66e-09
WBGene00012928	2.02433	1.87e-15
WBGene00021004	2.02264	1.82e-22
WBGene00014637	2.02216	1.27e-08
WBGene00044434	2.02156	3.28e-15
WBGene00015917	2.02103	1.1e-13
WBGene00010829	2.01812	3.01e-07
WBGene00007287	2.01735	1.6e-12
WBGene00013742	2.01701	3.69e-17
WBGene00006369	2.01577	3.81e-17
WBGene00003956	2.01357	5.19e-20
WBGene00007777	2.01349	9.25e-14
WBGene00021698	2.01101	1.2e-28
WBGene00022003	2.01056	7.29e-12
WBGene00000139	2.01012	1.68e-06
WBGene00020903	2.00928	5.65e-08
WBGene00004953	2.00829	2.28e-23
WBGene00021018	2.0075	6.81e-45
WBGene00007168	2.00697	2.97e-16
WBGene00001589	2.00636	3.69e-24
WBGene00000140	2.00524	3.54e-44
WBGene00016606	2.00412	4.59e-14
WBGene00269426	2.00356	9.02e-30
WBGene00044633	2.00311	3.91e-15
WBGene00010745	2.00167	4.74e-09
WBGene00018509	2.00106	1.22e-14
WBGene00010876	2.00062	2.69e-16
WBGene00002228	1.99864	3.78e-39
WBGene00015004	1.9977	1.44e-08
WBGene00009401	1.99768	1.22e-17
WBGene00007091	1.99608	3.03e-35
WBGene00013674	1.99501	9.49e-29
WBGene00019600	1.99477	3.73e-47
WBGene00015249	1.9936	4.72e-21
WBGene00011239	1.99304	4.04e-22
WBGene00008035	1.99281	1.12e-17
WBGene00004259	1.9921	2.26e-34
WBGene00015695	1.99203	5.83e-12
WBGene00002067	1.99196	2.25e-18
WBGene00001049	1.9894	9.72e-30
WBGene00003077	1.98883	2.88e-09
WBGene00006516	1.98879	8e-21
WBGene00016142	1.98851	9.59e-24
WBGene00008005	1.98705	1.49e-33
WBGene00012912	1.9863	1.15e-13
WBGene00020932	1.98547	2.87e-22
WBGene00020516	1.98483	2.73e-14
WBGene00017641	1.98448	7.42e-46
WBGene00013710	1.9838	9.73e-07
WBGene00007565	1.98168	4.96e-15
WBGene00012527	1.98112	6.24e-12
WBGene00001947	1.98097	5.28e-16
WBGene00006409	1.98083	9.62e-18
WBGene00015933	1.98049	8.88e-20
WBGene00219770	1.98043	3.2e-10
WBGene00007269	1.98017	3.7e-09
WBGene00018652	1.97773	5.98e-17
WBGene00014011	1.9773	1.04e-16
WBGene00004698	1.9773	1.15e-31
WBGene00015515	1.97689	2.05e-42
WBGene00020296	1.97573	3.46e-16
WBGene00005013	1.97462	5.32e-12
WBGene00018892	1.97314	3.3e-27
WBGene00012330	1.97234	3.66e-10
WBGene00017916	1.97142	6.81e-09
WBGene00017750	1.97119	2.31e-09
WBGene00006440	1.97092	4.29e-23
WBGene00009681	1.96979	1.96e-16
WBGene00022644	1.96901	6.71e-33
WBGene00017005	1.96819	6.55e-09
WBGene00013700	1.96805	4.15e-15
WBGene00013729	1.96769	4.45e-44
WBGene00021392	1.96709	2.93e-16
WBGene00021872	1.96613	2.04e-13
WBGene00009127	1.96458	2.7e-26
WBGene00017393	1.96353	8.3e-14
WBGene00219803	1.96307	3.1e-06
WBGene00006753	1.96296	5.07e-31
WBGene00021012	1.96188	1.62e-20
WBGene00016494	1.96183	9.34e-09
WBGene00018907	1.96163	2.01e-06
WBGene00003009	1.96031	4.23e-18
WBGene00009661	1.95976	1.82e-25
WBGene00003948	1.95886	3.8e-28
WBGene00010844	1.95842	3.28e-20
WBGene00008239	1.95765	1.64e-15
WBGene00019914	1.95747	1.52e-14
WBGene00020864	1.95745	3.7e-11
WBGene00016452	1.95587	2.37e-06
WBGene00022489	1.9558	8.95e-08
WBGene00002221	1.95555	6.09e-36
WBGene00000159	1.955	2.08e-12
WBGene00020765	1.95458	1.82e-10
WBGene00019803	1.95385	2.29e-09
WBGene00007489	1.95378	1.1e-22
WBGene00019334	1.95346	1.99e-17
WBGene00012058	1.95273	4.8e-06
WBGene00016956	1.95192	1.96e-11
WBGene00017487	1.95178	8.56e-10
WBGene00002226	1.94996	1.29e-33
WBGene00045189	1.94974	3.93e-09
WBGene00010424	1.94922	2.31e-13
WBGene00019531	1.94866	3.65e-06
WBGene00011361	1.94784	9.58e-13
WBGene00018512	1.94777	5.89e-27
WBGene00021366	1.94777	6.33e-07
WBGene00000789	1.94641	4.41e-20
WBGene00012769	1.94611	1.9e-27
WBGene00011282	1.94536	1.28e-29
WBGene00011511	1.94468	8.52e-19
WBGene00011478	1.94125	1.09e-06
WBGene00017026	1.9411	5.74e-09
WBGene00004013	1.94084	1.19e-09
WBGene00007144	1.94081	1.98e-11
WBGene00019608	1.94026	8.12e-37
WBGene00011560	1.93897	6.75e-32
WBGene00013095	1.93791	4.76e-13
WBGene00022085	1.93767	3.35e-11
WBGene00015095	1.93346	2.98e-20
WBGene00021650	1.93315	1.53e-23
WBGene00020089	1.93259	9.87e-09
WBGene00009128	1.93202	2.8e-08
WBGene00015661	1.93041	1.97e-08
WBGene00010755	1.93038	9.34e-11
WBGene00001330	1.93002	5.4e-22
WBGene00017190	1.92842	5.44e-19
WBGene00003406	1.92809	1.91e-27
WBGene00007912	1.92779	2.99e-14
WBGene00010507	1.92715	1.41e-37
WBGene00000271	1.92526	3.85e-17
WBGene00019599	1.92189	2.36e-14
WBGene00011503	1.91975	4.82e-15
WBGene00012087	1.91952	2.59e-19
WBGene00019997	1.91935	7.06e-15
WBGene00015677	1.91913	5.04e-14
WBGene00009507	1.91812	1.98e-33
WBGene00003076	1.91757	7.03e-12
WBGene00003183	1.91743	6.29e-14
WBGene00000891	1.91692	4.14e-20
WBGene00016980	1.91646	1.01e-18
WBGene00010787	1.91615	9.04e-27
WBGene00001034	1.91531	3.48e-20
WBGene00003625	1.9142	1.22e-13
WBGene00000835	1.91345	2.7e-10
WBGene00008074	1.91266	2.08e-10
WBGene00012870	1.91189	6.05e-10
WBGene00022326	1.91165	3.57e-09
WBGene00016524	1.91063	4.09e-09
WBGene00022192	1.90876	6.4e-10
WBGene00014229	1.90872	2.95e-10
WBGene00011801	1.9087	6.08e-06
WBGene00004062	1.90859	6.82e-26
WBGene00018548	1.90807	4.26e-16
WBGene00015500	1.90766	2.35e-15
WBGene00008375	1.90746	2.01e-07
WBGene00001835	1.90711	5.31e-11
WBGene00000227	1.90582	6.88e-32
WBGene00010283	1.90572	1.72e-13
WBGene00017827	1.90489	2.2e-17
WBGene00006613	1.90487	1.4e-17
WBGene00011962	1.90355	3.19e-15
WBGene00020187	1.90339	1.61e-20
WBGene00013038	1.90164	5.32e-29
WBGene00020695	1.89991	3.37e-24
WBGene00004952	1.89971	1.56e-33
WBGene00015929	1.89538	3.05e-21
WBGene00018811	1.89447	1.81e-30
WBGene00001874	1.894	6.39e-21
WBGene00019199	1.89388	1.42e-14
WBGene00003607	1.89291	9.37e-26
WBGene00020707	1.89188	2.11e-20
WBGene00010034	1.89183	2.42e-08
WBGene00022852	1.88911	7.01e-15
WBGene00007500	1.88895	1.25e-12
WBGene00002174	1.88818	3.1e-20
WBGene00019963	1.888	7.97e-21
WBGene00220104	1.8875	8.73e-09
WBGene00001414	1.88716	9.52e-23
WBGene00012483	1.88539	4.65e-09
WBGene00009341	1.88525	8.58e-08
WBGene00010341	1.88427	2.13e-06
WBGene00008725	1.88288	1.68e-09
WBGene00009284	1.88266	1.72e-24
WBGene00022485	1.88251	4.31e-14
WBGene00012741	1.88163	3.68e-11
[truncated: 1,781 more rows]

## Sheet: WAGO-1 L4
Supplementary Data 1, Sheet 9. Small RNAs significantly enriched 2 fold or greater in WAGO-1 IPs at L4 stage
[truncated: 2,010 more rows]
