# Supplementary material for: Arginine methylation promotes siRNA-binding specificity for a spermatogenesis-specific isoform of the Argonaute protein CSR-1
Source: Nat Commun. 2021 Jul 9;12:4212. doi: 10.1038/s41467-021-24526-6 (PMC8270938; doi:10.1038/s41467-021-24526-6)
Supplement: Supplementary file 3 — Supplementary Data 2 [file 41467_2021_24526_MOESM3_ESM.xlsx]

## Sheet: Table summary
Supplementary Data 2. mRNA expression in csr-1a(cmp135) and csr-1a(cmp143) mutant animals.
Sheet 1	Table summary
Sheet 2	mRNAs significantly down-regulated in csr-1a(cmp135) mutant animals at 20ºC
Sheet 3	mRNAs significantly up-regulated in csr-1a(cmp135) mutant animals at 20ºC
Sheet 4	mRNAs significantly down-regulated in csr-1a(cmp143) mutant animals at 20ºC
Sheet 5	mRNAs significantly up-regulated in csr-1a(cmp143) mutant animals at 20ºC

## Sheet: cmp135 20C down
Supplementary Data 2, Sheet 2. mRNAs significantly down-regulated in csr-1a(cmp135) mutant animals at 20ºC
Gene name	Sample 1	Sample 2	log2FoldChange	adjusted p-value
WBGene00012046	wild-type - 20ºC	csr-1a(cmp135) - 20ºC	-4.07022	6.03386e-18
WBGene00009326	wild-type - 20ºC	csr-1a(cmp135) - 20ºC	-3.82878	5.11688e-70
WBGene00001068	wild-type - 20ºC	csr-1a(cmp135) - 20ºC	-3.39304	3.69454e-70
WBGene00022816	wild-type - 20ºC	csr-1a(cmp135) - 20ºC	-3.28805	7.58675e-22
WBGene00012597	wild-type - 20ºC	csr-1a(cmp135) - 20ºC	-3.10939	5.17828e-19
WBGene00017060	wild-type - 20ºC	csr-1a(cmp135) - 20ºC	-3.071	3.17043e-24
WBGene00000399	wild-type - 20ºC	csr-1a(cmp135) - 20ºC	-3.0246	1.04133e-55
WBGene00000402	wild-type - 20ºC	csr-1a(cmp135) - 20ºC	-3.02015	5.95502e-51
WBGene00012186	wild-type - 20ºC	csr-1a(cmp135) - 20ºC	-2.94328	1.19819e-16
WBGene00022103	wild-type - 20ºC	csr-1a(cmp135) - 20ºC	-2.92682	1.32823e-45
WBGene00002827	wild-type - 20ºC	csr-1a(cmp135) - 20ºC	-2.8361	1.03255e-53
WBGene00044617	wild-type - 20ºC	csr-1a(cmp135) - 20ºC	-2.83126	1.09372e-61
WBGene00009429	wild-type - 20ºC	csr-1a(cmp135) - 20ºC	-2.79846	7.62939e-37
WBGene00012261	wild-type - 20ºC	csr-1a(cmp135) - 20ºC	-2.77361	1.71115e-54
WBGene00007481	wild-type - 20ºC	csr-1a(cmp135) - 20ºC	-2.76661	1.14026e-05
WBGene00016422	wild-type - 20ºC	csr-1a(cmp135) - 20ºC	-2.70867	3.07452e-46
WBGene00000673	wild-type - 20ºC	csr-1a(cmp135) - 20ºC	-2.68788	1.52433e-45
WBGene00006366	wild-type - 20ºC	csr-1a(cmp135) - 20ºC	-2.67843	1.34598e-44
WBGene00015523	wild-type - 20ºC	csr-1a(cmp135) - 20ºC	-2.64691	1.70422e-13
WBGene00009108	wild-type - 20ºC	csr-1a(cmp135) - 20ºC	-2.60218	7.06391e-17
WBGene00011328	wild-type - 20ºC	csr-1a(cmp135) - 20ºC	-2.59276	1.12026e-27
WBGene00000677	wild-type - 20ºC	csr-1a(cmp135) - 20ºC	-2.58513	8.31566e-45
WBGene00044515	wild-type - 20ºC	csr-1a(cmp135) - 20ºC	-2.56998	7.59283e-12
WBGene00015268	wild-type - 20ºC	csr-1a(cmp135) - 20ºC	-2.5483	6.35772e-28
WBGene00004224	wild-type - 20ºC	csr-1a(cmp135) - 20ºC	-2.53088	3.92743e-40
WBGene00019849	wild-type - 20ºC	csr-1a(cmp135) - 20ºC	-2.51751	4.70331e-09
WBGene00008963	wild-type - 20ºC	csr-1a(cmp135) - 20ºC	-2.51255	3.93214e-48
WBGene00007479	wild-type - 20ºC	csr-1a(cmp135) - 20ºC	-2.50402	3.47346e-14
WBGene00011107	wild-type - 20ºC	csr-1a(cmp135) - 20ºC	-2.49985	6.44429e-48
WBGene00012256	wild-type - 20ºC	csr-1a(cmp135) - 20ºC	-2.49725	2.37334e-41
WBGene00009926	wild-type - 20ºC	csr-1a(cmp135) - 20ºC	-2.49026	2.97183e-56
WBGene00015795	wild-type - 20ºC	csr-1a(cmp135) - 20ºC	-2.48798	8.1753e-50
WBGene00010472	wild-type - 20ºC	csr-1a(cmp135) - 20ºC	-2.48797	2.27201e-25
WBGene00012796	wild-type - 20ºC	csr-1a(cmp135) - 20ºC	-2.48036	1.1727e-71
WBGene00002282	wild-type - 20ºC	csr-1a(cmp135) - 20ºC	-2.46774	1.53967e-42
WBGene00008511	wild-type - 20ºC	csr-1a(cmp135) - 20ºC	-2.45026	3.7275e-35
WBGene00015763	wild-type - 20ºC	csr-1a(cmp135) - 20ºC	-2.44316	2.66709e-09
WBGene00009787	wild-type - 20ºC	csr-1a(cmp135) - 20ºC	-2.42231	1.88001e-29
WBGene00008519	wild-type - 20ºC	csr-1a(cmp135) - 20ºC	-2.41685	5.32326e-18
WBGene00017569	wild-type - 20ºC	csr-1a(cmp135) - 20ºC	-2.41336	6.59663e-19
WBGene00022274	wild-type - 20ºC	csr-1a(cmp135) - 20ºC	-2.40276	6.80568e-36
WBGene00010835	wild-type - 20ºC	csr-1a(cmp135) - 20ºC	-2.39945	7.63647e-32
WBGene00020501	wild-type - 20ºC	csr-1a(cmp135) - 20ºC	-2.38475	1.12542e-18
WBGene00008584	wild-type - 20ºC	csr-1a(cmp135) - 20ºC	-2.37451	1.66287e-39
WBGene00003553	wild-type - 20ºC	csr-1a(cmp135) - 20ºC	-2.35718	4.38448e-47
WBGene00006956	wild-type - 20ºC	csr-1a(cmp135) - 20ºC	-2.35093	1.66995e-41
WBGene00012596	wild-type - 20ºC	csr-1a(cmp135) - 20ºC	-2.34807	1.35424e-35
WBGene00001692	wild-type - 20ºC	csr-1a(cmp135) - 20ºC	-2.34632	6.85581e-45
WBGene00003968	wild-type - 20ºC	csr-1a(cmp135) - 20ºC	-2.34347	1.64246e-36
WBGene00018295	wild-type - 20ºC	csr-1a(cmp135) - 20ºC	-2.33867	1.11025e-20
WBGene00012257	wild-type - 20ºC	csr-1a(cmp135) - 20ºC	-2.33706	4.63912e-36
WBGene00008964	wild-type - 20ºC	csr-1a(cmp135) - 20ºC	-2.33276	4.93471e-33
WBGene00001702	wild-type - 20ºC	csr-1a(cmp135) - 20ºC	-2.33259	3.76262e-20
WBGene00001699	wild-type - 20ºC	csr-1a(cmp135) - 20ºC	-2.33206	2.36025e-38
WBGene00013489	wild-type - 20ºC	csr-1a(cmp135) - 20ºC	-2.32859	9.30937e-35
WBGene00012255	wild-type - 20ºC	csr-1a(cmp135) - 20ºC	-2.32811	1.33425e-41
WBGene00009094	wild-type - 20ºC	csr-1a(cmp135) - 20ºC	-2.32047	7.34722e-38
WBGene00010893	wild-type - 20ºC	csr-1a(cmp135) - 20ºC	-2.31616	9.09818e-07
WBGene00018418	wild-type - 20ºC	csr-1a(cmp135) - 20ºC	-2.31165	3.28065e-46
WBGene00015019	wild-type - 20ºC	csr-1a(cmp135) - 20ºC	-2.2969	7.51563e-15
WBGene00017991	wild-type - 20ºC	csr-1a(cmp135) - 20ºC	-2.29654	5.38955e-53
WBGene00020083	wild-type - 20ºC	csr-1a(cmp135) - 20ºC	-2.28817	9.51522e-36
WBGene00009342	wild-type - 20ºC	csr-1a(cmp135) - 20ºC	-2.28668	3.21447e-47
WBGene00008640	wild-type - 20ºC	csr-1a(cmp135) - 20ºC	-2.28337	2.85464e-10
WBGene00011024	wild-type - 20ºC	csr-1a(cmp135) - 20ºC	-2.27424	1.37852e-19
WBGene00044074	wild-type - 20ºC	csr-1a(cmp135) - 20ºC	-2.27356	8.81114e-25
WBGene00001432	wild-type - 20ºC	csr-1a(cmp135) - 20ºC	-2.24916	2.61029e-21
WBGene00001072	wild-type - 20ºC	csr-1a(cmp135) - 20ºC	-2.24461	3.31389e-32
WBGene00019212	wild-type - 20ºC	csr-1a(cmp135) - 20ºC	-2.2432	6.46504e-28
WBGene00011023	wild-type - 20ºC	csr-1a(cmp135) - 20ºC	-2.2357	2.73582e-19
WBGene00020484	wild-type - 20ºC	csr-1a(cmp135) - 20ºC	-2.23178	1.3126e-12
WBGene00023416	wild-type - 20ºC	csr-1a(cmp135) - 20ºC	-2.22605	1.7577e-44
WBGene00000623	wild-type - 20ºC	csr-1a(cmp135) - 20ºC	-2.22448	1.867e-25
WBGene00000722	wild-type - 20ºC	csr-1a(cmp135) - 20ºC	-2.2232	7.02665e-32
WBGene00012791	wild-type - 20ºC	csr-1a(cmp135) - 20ºC	-2.2153	2.0299e-35
WBGene00017020	wild-type - 20ºC	csr-1a(cmp135) - 20ºC	-2.21524	5.37626e-24
WBGene00044034	wild-type - 20ºC	csr-1a(cmp135) - 20ºC	-2.20183	5.7698e-07
WBGene00019148	wild-type - 20ºC	csr-1a(cmp135) - 20ºC	-2.19649	4.76207e-48
WBGene00021963	wild-type - 20ºC	csr-1a(cmp135) - 20ºC	-2.19524	7.95419e-20
WBGene00011952	wild-type - 20ºC	csr-1a(cmp135) - 20ºC	-2.1849	8.69556e-39
WBGene00000702	wild-type - 20ºC	csr-1a(cmp135) - 20ºC	-2.17091	5.51042e-25
WBGene00000220	wild-type - 20ºC	csr-1a(cmp135) - 20ºC	-2.15688	6.66578e-34
WBGene00004264	wild-type - 20ºC	csr-1a(cmp135) - 20ºC	-2.15658	1.08821e-57
WBGene00011468	wild-type - 20ºC	csr-1a(cmp135) - 20ºC	-2.15395	2.59689e-10
WBGene00012648	wild-type - 20ºC	csr-1a(cmp135) - 20ºC	-2.15302	3.65039e-29
WBGene00009318	wild-type - 20ºC	csr-1a(cmp135) - 20ºC	-2.1434	1.13475e-13
WBGene00020250	wild-type - 20ºC	csr-1a(cmp135) - 20ºC	-2.1382	1.63949e-44
WBGene00017535	wild-type - 20ºC	csr-1a(cmp135) - 20ºC	-2.13542	1.20118e-25
WBGene00001065	wild-type - 20ºC	csr-1a(cmp135) - 20ºC	-2.13434	1.21544e-32
WBGene00002393	wild-type - 20ºC	csr-1a(cmp135) - 20ºC	-2.13121	5.14917e-28
WBGene00012032	wild-type - 20ºC	csr-1a(cmp135) - 20ºC	-2.12488	3.77049e-35
WBGene00010321	wild-type - 20ºC	csr-1a(cmp135) - 20ºC	-2.12478	3.8459e-31
WBGene00018743	wild-type - 20ºC	csr-1a(cmp135) - 20ºC	-2.10686	8.58462e-21
WBGene00013673	wild-type - 20ºC	csr-1a(cmp135) - 20ºC	-2.10508	9.89302e-34
WBGene00006948	wild-type - 20ºC	csr-1a(cmp135) - 20ºC	-2.10419	3.19886e-28
WBGene00001070	wild-type - 20ºC	csr-1a(cmp135) - 20ºC	-2.10391	1.82765e-37
WBGene00019021	wild-type - 20ºC	csr-1a(cmp135) - 20ºC	-2.09602	1.12913e-25
WBGene00000251	wild-type - 20ºC	csr-1a(cmp135) - 20ºC	-2.09066	4.61735e-31
WBGene00016283	wild-type - 20ºC	csr-1a(cmp135) - 20ºC	-2.08616	7.32565e-20
WBGene00000870	wild-type - 20ºC	csr-1a(cmp135) - 20ºC	-2.07929	2.67902e-16
WBGene00001064	wild-type - 20ºC	csr-1a(cmp135) - 20ºC	-2.07347	9.90806e-28
WBGene00015298	wild-type - 20ºC	csr-1a(cmp135) - 20ºC	-2.06971	1.06474e-34
WBGene00000749	wild-type - 20ºC	csr-1a(cmp135) - 20ºC	-2.06088	3.86365e-09
WBGene00007530	wild-type - 20ºC	csr-1a(cmp135) - 20ºC	-2.06074	2.24337e-19
WBGene00019198	wild-type - 20ºC	csr-1a(cmp135) - 20ºC	-2.05214	4.40597e-23
WBGene00019268	wild-type - 20ºC	csr-1a(cmp135) - 20ºC	-2.04845	6.28693e-35
WBGene00008152	wild-type - 20ºC	csr-1a(cmp135) - 20ºC	-2.04819	5.43339e-16
WBGene00018256	wild-type - 20ºC	csr-1a(cmp135) - 20ºC	-2.03776	3.48614e-39
WBGene00015300	wild-type - 20ºC	csr-1a(cmp135) - 20ºC	-2.03493	1.0389e-32
WBGene00010673	wild-type - 20ºC	csr-1a(cmp135) - 20ºC	-2.03087	2.11057e-26
WBGene00003622	wild-type - 20ºC	csr-1a(cmp135) - 20ºC	-2.03023	1.70515e-22
WBGene00023395	wild-type - 20ºC	csr-1a(cmp135) - 20ºC	-2.02845	4.8128e-12
WBGene00020873	wild-type - 20ºC	csr-1a(cmp135) - 20ºC	-2.02299	5.71904e-09
WBGene00022245	wild-type - 20ºC	csr-1a(cmp135) - 20ºC	-2.02175	6.09477e-30
WBGene00045246	wild-type - 20ºC	csr-1a(cmp135) - 20ºC	-2.01998	3.64104e-18
WBGene00015419	wild-type - 20ºC	csr-1a(cmp135) - 20ºC	-2.0089	6.25191e-05
WBGene00017819	wild-type - 20ºC	csr-1a(cmp135) - 20ºC	-2.00694	3.17204e-16
WBGene00008762	wild-type - 20ºC	csr-1a(cmp135) - 20ºC	-1.99605	2.7431e-22
WBGene00012917	wild-type - 20ºC	csr-1a(cmp135) - 20ºC	-1.99277	1.58327e-36
WBGene00021247	wild-type - 20ºC	csr-1a(cmp135) - 20ºC	-1.97276	2.32048e-29
WBGene00016276	wild-type - 20ºC	csr-1a(cmp135) - 20ºC	-1.97145	1.06884e-19
WBGene00001069	wild-type - 20ºC	csr-1a(cmp135) - 20ºC	-1.96965	3.38638e-30
WBGene00007891	wild-type - 20ºC	csr-1a(cmp135) - 20ºC	-1.96416	3.16968e-16
WBGene00021529	wild-type - 20ºC	csr-1a(cmp135) - 20ºC	-1.96265	2.06501e-17
WBGene00014254	wild-type - 20ºC	csr-1a(cmp135) - 20ºC	-1.95712	9.97211e-07
WBGene00021976	wild-type - 20ºC	csr-1a(cmp135) - 20ºC	-1.95659	2.14713e-16
WBGene00000624	wild-type - 20ºC	csr-1a(cmp135) - 20ºC	-1.95568	6.56148e-17
WBGene00001071	wild-type - 20ºC	csr-1a(cmp135) - 20ºC	-1.95207	6.13997e-27
WBGene00219208	wild-type - 20ºC	csr-1a(cmp135) - 20ºC	-1.95069	4.08302e-25
WBGene00017421	wild-type - 20ºC	csr-1a(cmp135) - 20ºC	-1.94542	5.04996e-18
WBGene00020365	wild-type - 20ºC	csr-1a(cmp135) - 20ºC	-1.94197	2.27034e-19
WBGene00013820	wild-type - 20ºC	csr-1a(cmp135) - 20ºC	-1.94151	5.04282e-11
WBGene00003107	wild-type - 20ºC	csr-1a(cmp135) - 20ºC	-1.93551	4.02223e-37
WBGene00003681	wild-type - 20ºC	csr-1a(cmp135) - 20ºC	-1.93401	6.30824e-24
WBGene00019855	wild-type - 20ºC	csr-1a(cmp135) - 20ºC	-1.93229	2.08837e-26
WBGene00016683	wild-type - 20ºC	csr-1a(cmp135) - 20ºC	-1.92915	3.64389e-20
WBGene00001626	wild-type - 20ºC	csr-1a(cmp135) - 20ºC	-1.92577	3.29801e-18
WBGene00016403	wild-type - 20ºC	csr-1a(cmp135) - 20ºC	-1.91574	4.96232e-12
WBGene00008712	wild-type - 20ºC	csr-1a(cmp135) - 20ºC	-1.90694	2.26475e-25
WBGene00020855	wild-type - 20ºC	csr-1a(cmp135) - 20ºC	-1.90325	2.64294e-23
WBGene00015152	wild-type - 20ºC	csr-1a(cmp135) - 20ºC	-1.90296	2.20647e-08
WBGene00009371	wild-type - 20ºC	csr-1a(cmp135) - 20ºC	-1.9007	7.00783e-15
WBGene00019285	wild-type - 20ºC	csr-1a(cmp135) - 20ºC	-1.89503	1.05605e-25
WBGene00019426	wild-type - 20ºC	csr-1a(cmp135) - 20ºC	-1.88705	1.71698e-07
WBGene00011077	wild-type - 20ºC	csr-1a(cmp135) - 20ºC	-1.88566	7.74053e-15
WBGene00022033	wild-type - 20ºC	csr-1a(cmp135) - 20ºC	-1.88553	4.69858e-30
WBGene00044631	wild-type - 20ºC	csr-1a(cmp135) - 20ºC	-1.88538	1.93834e-15
WBGene00009340	wild-type - 20ºC	csr-1a(cmp135) - 20ºC	-1.88462	5.90745e-31
WBGene00012593	wild-type - 20ºC	csr-1a(cmp135) - 20ºC	-1.88263	7.89552e-09
WBGene00005535	wild-type - 20ºC	csr-1a(cmp135) - 20ºC	-1.87858	0.00182217
WBGene00003482	wild-type - 20ºC	csr-1a(cmp135) - 20ºC	-1.87533	3.10542e-29
WBGene00020487	wild-type - 20ºC	csr-1a(cmp135) - 20ºC	-1.87516	9.10781e-08
WBGene00012941	wild-type - 20ºC	csr-1a(cmp135) - 20ºC	-1.86964	1.62248e-06
WBGene00022616	wild-type - 20ºC	csr-1a(cmp135) - 20ºC	-1.86781	0.000157637
WBGene00000618	wild-type - 20ºC	csr-1a(cmp135) - 20ºC	-1.86706	1.3202e-22
WBGene00044796	wild-type - 20ºC	csr-1a(cmp135) - 20ºC	-1.86245	3.36596e-14
WBGene00012783	wild-type - 20ºC	csr-1a(cmp135) - 20ºC	-1.85465	2.84257e-19
WBGene00016329	wild-type - 20ºC	csr-1a(cmp135) - 20ºC	-1.85341	8.25999e-32
WBGene00016625	wild-type - 20ºC	csr-1a(cmp135) - 20ºC	-1.85269	1.61384e-12
WBGene00022757	wild-type - 20ºC	csr-1a(cmp135) - 20ºC	-1.8499	4.69945e-06
WBGene00044382	wild-type - 20ºC	csr-1a(cmp135) - 20ºC	-1.84926	4.7685e-05
WBGene00019520	wild-type - 20ºC	csr-1a(cmp135) - 20ºC	-1.84897	2.00218e-31
WBGene00022612	wild-type - 20ºC	csr-1a(cmp135) - 20ºC	-1.84861	4.52109e-19
WBGene00021850	wild-type - 20ºC	csr-1a(cmp135) - 20ºC	-1.84072	3.95854e-44
WBGene00012635	wild-type - 20ºC	csr-1a(cmp135) - 20ºC	-1.83988	8.18612e-34
WBGene00004229	wild-type - 20ºC	csr-1a(cmp135) - 20ºC	-1.83565	3.5004e-29
WBGene00001636	wild-type - 20ºC	csr-1a(cmp135) - 20ºC	-1.82909	2.76887e-21
WBGene00004134	wild-type - 20ºC	csr-1a(cmp135) - 20ºC	-1.8253	4.45392e-27
WBGene00012123	wild-type - 20ºC	csr-1a(cmp135) - 20ºC	-1.82017	5.00195e-05
WBGene00019318	wild-type - 20ºC	csr-1a(cmp135) - 20ºC	-1.81875	3.56605e-24
WBGene00008292	wild-type - 20ºC	csr-1a(cmp135) - 20ºC	-1.81197	2.59683e-09
WBGene00003233	wild-type - 20ºC	csr-1a(cmp135) - 20ºC	-1.80887	2.08306e-18
WBGene00016996	wild-type - 20ºC	csr-1a(cmp135) - 20ºC	-1.80628	1.60831e-16
WBGene00017420	wild-type - 20ºC	csr-1a(cmp135) - 20ºC	-1.80356	4.0914e-18
WBGene00012165	wild-type - 20ºC	csr-1a(cmp135) - 20ºC	-1.79922	7.97588e-06
WBGene00010100	wild-type - 20ºC	csr-1a(cmp135) - 20ºC	-1.79635	0.000538956
WBGene00016973	wild-type - 20ºC	csr-1a(cmp135) - 20ºC	-1.79563	1.86927e-09
WBGene00008978	wild-type - 20ºC	csr-1a(cmp135) - 20ºC	-1.79419	2.9358e-11
WBGene00001707	wild-type - 20ºC	csr-1a(cmp135) - 20ºC	-1.78579	2.01778e-32
WBGene00019751	wild-type - 20ºC	csr-1a(cmp135) - 20ºC	-1.78496	8.66568e-09
WBGene00022024	wild-type - 20ºC	csr-1a(cmp135) - 20ºC	-1.78308	2.32336e-28
WBGene00019232	wild-type - 20ºC	csr-1a(cmp135) - 20ºC	-1.77732	6.13812e-09
WBGene00020976	wild-type - 20ºC	csr-1a(cmp135) - 20ºC	-1.77288	0.00302716
WBGene00011891	wild-type - 20ºC	csr-1a(cmp135) - 20ºC	-1.771	1.79027e-18
WBGene00000620	wild-type - 20ºC	csr-1a(cmp135) - 20ºC	-1.76786	2.37893e-11
WBGene00000928	wild-type - 20ºC	csr-1a(cmp135) - 20ºC	-1.76604	4.43922e-29
WBGene00011948	wild-type - 20ºC	csr-1a(cmp135) - 20ºC	-1.75716	2.20779e-05
WBGene00015281	wild-type - 20ºC	csr-1a(cmp135) - 20ºC	-1.75519	4.54587e-07
WBGene00021249	wild-type - 20ºC	csr-1a(cmp135) - 20ºC	-1.74284	8.76803e-23
WBGene00013946	wild-type - 20ºC	csr-1a(cmp135) - 20ºC	-1.74112	1.50889e-19
WBGene00012594	wild-type - 20ºC	csr-1a(cmp135) - 20ºC	-1.73658	0.00165614
WBGene00018397	wild-type - 20ºC	csr-1a(cmp135) - 20ºC	-1.73016	0.000437247
WBGene00235268	wild-type - 20ºC	csr-1a(cmp135) - 20ºC	-1.71881	6.47544e-26
WBGene00004004	wild-type - 20ºC	csr-1a(cmp135) - 20ºC	-1.7186	1.07359e-12
WBGene00012545	wild-type - 20ºC	csr-1a(cmp135) - 20ºC	-1.7148	4.80109e-39
WBGene00009227	wild-type - 20ºC	csr-1a(cmp135) - 20ºC	-1.71471	4.08336e-07
WBGene00006367	wild-type - 20ºC	csr-1a(cmp135) - 20ºC	-1.71188	9.36449e-25
WBGene00018839	wild-type - 20ºC	csr-1a(cmp135) - 20ºC	-1.70948	0.000153489
WBGene00006947	wild-type - 20ºC	csr-1a(cmp135) - 20ºC	-1.70863	3.17748e-24
WBGene00008358	wild-type - 20ºC	csr-1a(cmp135) - 20ºC	-1.70652	2.90313e-12
WBGene00001079	wild-type - 20ºC	csr-1a(cmp135) - 20ºC	-1.70396	9.36203e-21
WBGene00017082	wild-type - 20ºC	csr-1a(cmp135) - 20ºC	-1.70343	4.38234e-18
WBGene00018744	wild-type - 20ºC	csr-1a(cmp135) - 20ºC	-1.70207	2.35944e-17
WBGene00016419	wild-type - 20ºC	csr-1a(cmp135) - 20ºC	-1.69702	1.09166e-23
WBGene00000529	wild-type - 20ºC	csr-1a(cmp135) - 20ºC	-1.69101	3.78312e-13
WBGene00012540	wild-type - 20ºC	csr-1a(cmp135) - 20ºC	-1.68661	5.37626e-24
WBGene00008605	wild-type - 20ºC	csr-1a(cmp135) - 20ºC	-1.67404	7.41385e-31
WBGene00012604	wild-type - 20ºC	csr-1a(cmp135) - 20ºC	-1.66334	0.000104245
WBGene00017560	wild-type - 20ºC	csr-1a(cmp135) - 20ºC	-1.66175	8.98756e-20
WBGene00009414	wild-type - 20ºC	csr-1a(cmp135) - 20ºC	-1.66081	0.00157307
WBGene00012837	wild-type - 20ºC	csr-1a(cmp135) - 20ºC	-1.65569	0.00338991
WBGene00004002	wild-type - 20ºC	csr-1a(cmp135) - 20ºC	-1.65479	1.03419e-05
WBGene00006522	wild-type - 20ºC	csr-1a(cmp135) - 20ºC	-1.65376	6.75956e-09
WBGene00004005	wild-type - 20ºC	csr-1a(cmp135) - 20ºC	-1.64899	6.68598e-16
WBGene00017154	wild-type - 20ºC	csr-1a(cmp135) - 20ºC	-1.64585	0.00259915
WBGene00004219	wild-type - 20ºC	csr-1a(cmp135) - 20ºC	-1.63894	8.80858e-24
WBGene00020846	wild-type - 20ºC	csr-1a(cmp135) - 20ºC	-1.63846	5.79564e-34
WBGene00015332	wild-type - 20ºC	csr-1a(cmp135) - 20ºC	-1.63709	2.11622e-15
WBGene00020194	wild-type - 20ºC	csr-1a(cmp135) - 20ºC	-1.63631	1.26654e-28
WBGene00022146	wild-type - 20ºC	csr-1a(cmp135) - 20ºC	-1.63219	1.12473e-33
WBGene00001159	wild-type - 20ºC	csr-1a(cmp135) - 20ºC	-1.63127	3.19523e-15
WBGene00001430	wild-type - 20ºC	csr-1a(cmp135) - 20ºC	-1.62772	1.74478e-23
WBGene00006544	wild-type - 20ºC	csr-1a(cmp135) - 20ºC	-1.62489	2.65721e-05
WBGene00000905	wild-type - 20ºC	csr-1a(cmp135) - 20ºC	-1.62269	6.80048e-11
WBGene00018576	wild-type - 20ºC	csr-1a(cmp135) - 20ºC	-1.6198	2.61136e-10
WBGene00001721	wild-type - 20ºC	csr-1a(cmp135) - 20ºC	-1.61652	1.59634e-08
WBGene00019272	wild-type - 20ºC	csr-1a(cmp135) - 20ºC	-1.61567	9.58834e-27
WBGene00010370	wild-type - 20ºC	csr-1a(cmp135) - 20ºC	-1.61455	1.09049e-33
WBGene00011055	wild-type - 20ºC	csr-1a(cmp135) - 20ºC	-1.61011	8.69854e-18
WBGene00003071	wild-type - 20ºC	csr-1a(cmp135) - 20ºC	-1.60705	5.02848e-18
WBGene00011054	wild-type - 20ºC	csr-1a(cmp135) - 20ºC	-1.60596	1.6338e-35
WBGene00000979	wild-type - 20ºC	csr-1a(cmp135) - 20ºC	-1.60111	4.31412e-12
WBGene00009279	wild-type - 20ºC	csr-1a(cmp135) - 20ºC	-1.59047	6.89543e-05
WBGene00011078	wild-type - 20ºC	csr-1a(cmp135) - 20ºC	-1.58957	2.97764e-06
WBGene00000990	wild-type - 20ºC	csr-1a(cmp135) - 20ºC	-1.58748	1.21488e-15
WBGene00022591	wild-type - 20ºC	csr-1a(cmp135) - 20ºC	-1.5867	1.39753e-31
WBGene00001690	wild-type - 20ºC	csr-1a(cmp135) - 20ºC	-1.58613	1.69989e-27
WBGene00045067	wild-type - 20ºC	csr-1a(cmp135) - 20ºC	-1.58466	4.20438e-05
WBGene00012628	wild-type - 20ºC	csr-1a(cmp135) - 20ºC	-1.58195	2.58726e-20
WBGene00007994	wild-type - 20ºC	csr-1a(cmp135) - 20ºC	-1.58154	6.65473e-08
WBGene00013180	wild-type - 20ºC	csr-1a(cmp135) - 20ºC	-1.57427	5.93855e-05
WBGene00019994	wild-type - 20ºC	csr-1a(cmp135) - 20ºC	-1.57208	1.38376e-12
WBGene00009620	wild-type - 20ºC	csr-1a(cmp135) - 20ºC	-1.5669	2.61305e-29
WBGene00015435	wild-type - 20ºC	csr-1a(cmp135) - 20ºC	-1.56432	0.00318708
WBGene00020911	wild-type - 20ºC	csr-1a(cmp135) - 20ºC	-1.56418	2.83268e-31
WBGene00019540	wild-type - 20ºC	csr-1a(cmp135) - 20ºC	-1.5635	1.26285e-16
WBGene00006952	wild-type - 20ºC	csr-1a(cmp135) - 20ºC	-1.55686	1.90158e-23
WBGene00008763	wild-type - 20ºC	csr-1a(cmp135) - 20ºC	-1.55412	8.08648e-08
WBGene00015510	wild-type - 20ºC	csr-1a(cmp135) - 20ºC	-1.55181	2.61029e-21
WBGene00235114	wild-type - 20ºC	csr-1a(cmp135) - 20ºC	-1.54973	0.00359117
WBGene00016429	wild-type - 20ºC	csr-1a(cmp135) - 20ºC	-1.5491	3.2138e-12
WBGene00019508	wild-type - 20ºC	csr-1a(cmp135) - 20ºC	-1.54785	0.00371247
WBGene00219423	wild-type - 20ºC	csr-1a(cmp135) - 20ºC	-1.54601	2.38416e-07
WBGene00270320	wild-type - 20ºC	csr-1a(cmp135) - 20ºC	-1.54517	0.00121146
WBGene00007174	wild-type - 20ºC	csr-1a(cmp135) - 20ºC	-1.54357	6.8262e-24
WBGene00016136	wild-type - 20ºC	csr-1a(cmp135) - 20ºC	-1.54055	3.05124e-12
WBGene00003888	wild-type - 20ºC	csr-1a(cmp135) - 20ºC	-1.53968	4.07281e-18
WBGene00014052	wild-type - 20ºC	csr-1a(cmp135) - 20ºC	-1.53908	1.31158e-11
WBGene00020701	wild-type - 20ºC	csr-1a(cmp135) - 20ºC	-1.53436	4.60754e-19
WBGene00016481	wild-type - 20ºC	csr-1a(cmp135) - 20ºC	-1.5338	1.76401e-10
WBGene00002248	wild-type - 20ºC	csr-1a(cmp135) - 20ºC	-1.53033	0.00244658
WBGene00016132	wild-type - 20ºC	csr-1a(cmp135) - 20ºC	-1.52663	3.01209e-12
WBGene00008277	wild-type - 20ºC	csr-1a(cmp135) - 20ºC	-1.52636	2.36267e-15
WBGene00019563	wild-type - 20ºC	csr-1a(cmp135) - 20ºC	-1.52519	1.93412e-06
WBGene00018275	wild-type - 20ºC	csr-1a(cmp135) - 20ºC	-1.5231	5.87811e-30
WBGene00013481	wild-type - 20ºC	csr-1a(cmp135) - 20ºC	-1.52301	8.48865e-19
WBGene00001824	wild-type - 20ºC	csr-1a(cmp135) - 20ºC	-1.52106	1.50184e-12
WBGene00010033	wild-type - 20ºC	csr-1a(cmp135) - 20ºC	-1.51733	1.54851e-08
WBGene00022611	wild-type - 20ºC	csr-1a(cmp135) - 20ºC	-1.51503	9.0906e-14
WBGene00220261	wild-type - 20ºC	csr-1a(cmp135) - 20ºC	-1.50853	9.83048e-13
WBGene00015259	wild-type - 20ºC	csr-1a(cmp135) - 20ºC	-1.50685	3.84447e-05
WBGene00019486	wild-type - 20ºC	csr-1a(cmp135) - 20ºC	-1.50668	3.75274e-05
WBGene00010205	wild-type - 20ºC	csr-1a(cmp135) - 20ºC	-1.50465	6.43693e-10
WBGene00017201	wild-type - 20ºC	csr-1a(cmp135) - 20ºC	-1.50458	3.66755e-20
WBGene00017307	wild-type - 20ºC	csr-1a(cmp135) - 20ºC	-1.50307	2.80682e-20
WBGene00044530	wild-type - 20ºC	csr-1a(cmp135) - 20ºC	-1.50233	3.57944e-19
WBGene00008987	wild-type - 20ºC	csr-1a(cmp135) - 20ºC	-1.49963	7.09959e-28
WBGene00000246	wild-type - 20ºC	csr-1a(cmp135) - 20ºC	-1.4973	7.58325e-10
WBGene00015476	wild-type - 20ºC	csr-1a(cmp135) - 20ºC	-1.49459	1.2412e-12
WBGene00007560	wild-type - 20ºC	csr-1a(cmp135) - 20ºC	-1.49444	4.98999e-27
WBGene00020626	wild-type - 20ºC	csr-1a(cmp135) - 20ºC	-1.49304	2.13566e-11
WBGene00020104	wild-type - 20ºC	csr-1a(cmp135) - 20ºC	-1.49231	6.88723e-24
WBGene00018939	wild-type - 20ºC	csr-1a(cmp135) - 20ºC	-1.49124	2.07313e-08
WBGene00010881	wild-type - 20ºC	csr-1a(cmp135) - 20ºC	-1.4907	8.66454e-13
WBGene00011836	wild-type - 20ºC	csr-1a(cmp135) - 20ºC	-1.49064	5.62292e-20
WBGene00220215	wild-type - 20ºC	csr-1a(cmp135) - 20ºC	-1.48801	0.00588951
WBGene00016749	wild-type - 20ºC	csr-1a(cmp135) - 20ºC	-1.48727	2.71362e-26
WBGene00019074	wild-type - 20ºC	csr-1a(cmp135) - 20ºC	-1.47969	3.48074e-20
WBGene00018786	wild-type - 20ºC	csr-1a(cmp135) - 20ºC	-1.47781	1.62433e-10
WBGene00044772	wild-type - 20ºC	csr-1a(cmp135) - 20ºC	-1.47617	1.98402e-05
WBGene00018217	wild-type - 20ºC	csr-1a(cmp135) - 20ºC	-1.47341	4.49427e-20
WBGene00021585	wild-type - 20ºC	csr-1a(cmp135) - 20ºC	-1.47185	0.00198854
WBGene00044043	wild-type - 20ºC	csr-1a(cmp135) - 20ºC	-1.46982	2.77228e-12
WBGene00011548	wild-type - 20ºC	csr-1a(cmp135) - 20ºC	-1.46972	4.56757e-22
WBGene00000013	wild-type - 20ºC	csr-1a(cmp135) - 20ºC	-1.46886	0.00905814
WBGene00011418	wild-type - 20ºC	csr-1a(cmp135) - 20ºC	-1.46851	0.00574121
WBGene00019882	wild-type - 20ºC	csr-1a(cmp135) - 20ºC	-1.46657	8.95199e-14
WBGene00044257	wild-type - 20ºC	csr-1a(cmp135) - 20ºC	-1.46607	0.00355898
WBGene00194664	wild-type - 20ºC	csr-1a(cmp135) - 20ºC	-1.46494	0.000231678
WBGene00012199	wild-type - 20ºC	csr-1a(cmp135) - 20ºC	-1.46484	0.00485004
WBGene00015135	wild-type - 20ºC	csr-1a(cmp135) - 20ºC	-1.46398	4.79522e-09
WBGene00019374	wild-type - 20ºC	csr-1a(cmp135) - 20ºC	-1.46146	0.00377607
WBGene00012591	wild-type - 20ºC	csr-1a(cmp135) - 20ºC	-1.45953	6.04222e-08
WBGene00000969	wild-type - 20ºC	csr-1a(cmp135) - 20ºC	-1.45431	1.03789e-17
WBGene00018873	wild-type - 20ºC	csr-1a(cmp135) - 20ºC	-1.4528	0.00277549
WBGene00016483	wild-type - 20ºC	csr-1a(cmp135) - 20ºC	-1.45199	1.19465e-06
WBGene00021931	wild-type - 20ºC	csr-1a(cmp135) - 20ºC	-1.45091	2.7595e-11
WBGene00077521	wild-type - 20ºC	csr-1a(cmp135) - 20ºC	-1.45081	3.18789e-09
WBGene00017716	wild-type - 20ºC	csr-1a(cmp135) - 20ºC	-1.45056	2.099e-21
WBGene00012317	wild-type - 20ºC	csr-1a(cmp135) - 20ºC	-1.45002	1.0214e-17
WBGene00001570	wild-type - 20ºC	csr-1a(cmp135) - 20ºC	-1.4467	2.9271e-27
WBGene00009148	wild-type - 20ºC	csr-1a(cmp135) - 20ºC	-1.44598	0.00912354
WBGene00016247	wild-type - 20ºC	csr-1a(cmp135) - 20ºC	-1.44569	1.10943e-20
WBGene00003100	wild-type - 20ºC	csr-1a(cmp135) - 20ºC	-1.4452	1.67418e-05
WBGene00011706	wild-type - 20ºC	csr-1a(cmp135) - 20ºC	-1.44515	0.00215896
WBGene00010972	wild-type - 20ºC	csr-1a(cmp135) - 20ºC	-1.44204	1.64504e-11
WBGene00012396	wild-type - 20ºC	csr-1a(cmp135) - 20ºC	-1.43821	2.89543e-08
WBGene00007867	wild-type - 20ºC	csr-1a(cmp135) - 20ºC	-1.43527	3.41836e-12
WBGene00020426	wild-type - 20ºC	csr-1a(cmp135) - 20ºC	-1.4319	2.33672e-17
WBGene00044350	wild-type - 20ºC	csr-1a(cmp135) - 20ºC	-1.42943	3.58501e-08
WBGene00016423	wild-type - 20ºC	csr-1a(cmp135) - 20ºC	-1.42546	1.03665e-15
WBGene00014236	wild-type - 20ºC	csr-1a(cmp135) - 20ºC	-1.41918	0.00327359
WBGene00011744	wild-type - 20ºC	csr-1a(cmp135) - 20ºC	-1.41907	2.66748e-07
WBGene00017225	wild-type - 20ºC	csr-1a(cmp135) - 20ºC	-1.41833	0.000733238
WBGene00022517	wild-type - 20ºC	csr-1a(cmp135) - 20ºC	-1.41523	4.12487e-21
WBGene00003847	wild-type - 20ºC	csr-1a(cmp135) - 20ºC	-1.4133	9.50049e-16
WBGene00008656	wild-type - 20ºC	csr-1a(cmp135) - 20ºC	-1.41193	3.55467e-06
WBGene00017194	wild-type - 20ºC	csr-1a(cmp135) - 20ºC	-1.41018	4.28548e-05
WBGene00009261	wild-type - 20ºC	csr-1a(cmp135) - 20ºC	-1.40909	1.17044e-17
WBGene00015131	wild-type - 20ºC	csr-1a(cmp135) - 20ºC	-1.40772	1.8649e-13
WBGene00008858	wild-type - 20ºC	csr-1a(cmp135) - 20ºC	-1.40698	0.00115405
WBGene00020343	wild-type - 20ºC	csr-1a(cmp135) - 20ºC	-1.40669	9.84717e-18
WBGene00008128	wild-type - 20ºC	csr-1a(cmp135) - 20ºC	-1.40058	0.00468937
WBGene00007071	wild-type - 20ºC	csr-1a(cmp135) - 20ºC	-1.39105	2.05796e-13
WBGene00195168	wild-type - 20ºC	csr-1a(cmp135) - 20ºC	-1.39066	3.39074e-05
WBGene00004140	wild-type - 20ºC	csr-1a(cmp135) - 20ºC	-1.39058	3.29012e-16
WBGene00020938	wild-type - 20ºC	csr-1a(cmp135) - 20ºC	-1.38925	1.46542e-09
WBGene00013693	wild-type - 20ºC	csr-1a(cmp135) - 20ºC	-1.38896	3.4878e-07
WBGene00220260	wild-type - 20ºC	csr-1a(cmp135) - 20ºC	-1.38843	0.000108008
WBGene00008743	wild-type - 20ºC	csr-1a(cmp135) - 20ºC	-1.38676	6.96556e-14
WBGene00009889	wild-type - 20ºC	csr-1a(cmp135) - 20ºC	-1.38639	6.30792e-05
WBGene00019455	wild-type - 20ºC	csr-1a(cmp135) - 20ºC	-1.38601	0.00756998
WBGene00019935	wild-type - 20ºC	csr-1a(cmp135) - 20ºC	-1.38537	4.45216e-17
WBGene00011079	wild-type - 20ºC	csr-1a(cmp135) - 20ºC	-1.38434	1.09396e-05
WBGene00013975	wild-type - 20ºC	csr-1a(cmp135) - 20ºC	-1.38142	0.0142079
WBGene00010453	wild-type - 20ºC	csr-1a(cmp135) - 20ºC	-1.37773	1.0346e-15
WBGene00011288	wild-type - 20ºC	csr-1a(cmp135) - 20ºC	-1.37703	0.00363353
WBGene00235305	wild-type - 20ºC	csr-1a(cmp135) - 20ºC	-1.376	0.00171048
WBGene00001045	wild-type - 20ºC	csr-1a(cmp135) - 20ºC	-1.37561	1.22541e-17
WBGene00007895	wild-type - 20ºC	csr-1a(cmp135) - 20ºC	-1.3697	0.010627
WBGene00007407	wild-type - 20ºC	csr-1a(cmp135) - 20ºC	-1.36676	0.00883728
WBGene00011140	wild-type - 20ºC	csr-1a(cmp135) - 20ºC	-1.36605	0.0121248
WBGene00016671	wild-type - 20ºC	csr-1a(cmp135) - 20ºC	-1.36572	6.03163e-14
WBGene00017019	wild-type - 20ºC	csr-1a(cmp135) - 20ºC	-1.36521	1.28281e-08
WBGene00023502	wild-type - 20ºC	csr-1a(cmp135) - 20ºC	-1.36068	0.00143459
WBGene00013104	wild-type - 20ºC	csr-1a(cmp135) - 20ºC	-1.358	1.69633e-18
WBGene00013947	wild-type - 20ºC	csr-1a(cmp135) - 20ºC	-1.35724	7.87824e-18
WBGene00013835	wild-type - 20ºC	csr-1a(cmp135) - 20ºC	-1.3524	1.76935e-11
WBGene00005191	wild-type - 20ºC	csr-1a(cmp135) - 20ºC	-1.34975	0.00341537
WBGene00007925	wild-type - 20ºC	csr-1a(cmp135) - 20ºC	-1.34963	8.27514e-21
WBGene00007522	wild-type - 20ºC	csr-1a(cmp135) - 20ºC	-1.34745	0.00222711
WBGene00011665	wild-type - 20ºC	csr-1a(cmp135) - 20ºC	-1.34733	9.57225e-19
WBGene00016659	wild-type - 20ºC	csr-1a(cmp135) - 20ºC	-1.34572	7.79826e-11
WBGene00044725	wild-type - 20ºC	csr-1a(cmp135) - 20ºC	-1.34543	3.18104e-05
WBGene00021008	wild-type - 20ºC	csr-1a(cmp135) - 20ºC	-1.34486	2.78533e-06
WBGene00018738	wild-type - 20ºC	csr-1a(cmp135) - 20ºC	-1.33918	2.46777e-13
WBGene00011407	wild-type - 20ºC	csr-1a(cmp135) - 20ºC	-1.33787	6.60062e-10
WBGene00015879	wild-type - 20ºC	csr-1a(cmp135) - 20ºC	-1.33479	4.73157e-09
WBGene00020853	wild-type - 20ºC	csr-1a(cmp135) - 20ºC	-1.32914	0.0151366
WBGene00007494	wild-type - 20ºC	csr-1a(cmp135) - 20ºC	-1.32857	0.0024291
WBGene00012750	wild-type - 20ºC	csr-1a(cmp135) - 20ºC	-1.32735	0.00934303
WBGene00019908	wild-type - 20ºC	csr-1a(cmp135) - 20ºC	-1.32723	0.000425813
WBGene00008086	wild-type - 20ºC	csr-1a(cmp135) - 20ºC	-1.32665	0.0191615
WBGene00008355	wild-type - 20ºC	csr-1a(cmp135) - 20ºC	-1.32518	0.000281105
WBGene00007170	wild-type - 20ºC	csr-1a(cmp135) - 20ºC	-1.32387	3.88649e-17
WBGene00015647	wild-type - 20ºC	csr-1a(cmp135) - 20ºC	-1.32036	5.74681e-17
WBGene00010216	wild-type - 20ºC	csr-1a(cmp135) - 20ºC	-1.32005	0.00868294
WBGene00011762	wild-type - 20ºC	csr-1a(cmp135) - 20ºC	-1.31981	0.000357482
WBGene00002181	wild-type - 20ºC	csr-1a(cmp135) - 20ºC	-1.31978	8.00081e-17
WBGene00018289	wild-type - 20ºC	csr-1a(cmp135) - 20ºC	-1.31775	0.000569307
WBGene00001389	wild-type - 20ºC	csr-1a(cmp135) - 20ºC	-1.31772	1.13465e-17
WBGene00023209	wild-type - 20ºC	csr-1a(cmp135) - 20ºC	-1.31225	4.45726e-19
WBGene00010621	wild-type - 20ºC	csr-1a(cmp135) - 20ºC	-1.31128	2.76178e-15
WBGene00007988	wild-type - 20ºC	csr-1a(cmp135) - 20ºC	-1.31029	7.77164e-05
WBGene00001672	wild-type - 20ºC	csr-1a(cmp135) - 20ºC	-1.30906	0.00914237
WBGene00017687	wild-type - 20ºC	csr-1a(cmp135) - 20ºC	-1.30729	5.48213e-24
WBGene00000225	wild-type - 20ºC	csr-1a(cmp135) - 20ºC	-1.30596	1.37236e-16
WBGene00009292	wild-type - 20ºC	csr-1a(cmp135) - 20ºC	-1.30478	2.92725e-06
WBGene00007264	wild-type - 20ºC	csr-1a(cmp135) - 20ºC	-1.30473	3.69823e-15
WBGene00017937	wild-type - 20ºC	csr-1a(cmp135) - 20ºC	-1.30437	0.00893141
WBGene00017998	wild-type - 20ºC	csr-1a(cmp135) - 20ºC	-1.30415	1.92414e-17
WBGene00020702	wild-type - 20ºC	csr-1a(cmp135) - 20ºC	-1.30314	0.0163115
WBGene00000920	wild-type - 20ºC	csr-1a(cmp135) - 20ºC	-1.30281	0.0111804
WBGene00000992	wild-type - 20ºC	csr-1a(cmp135) - 20ºC	-1.3	8.91527e-22
WBGene00016417	wild-type - 20ºC	csr-1a(cmp135) - 20ºC	-1.29566	4.79998e-06
WBGene00019597	wild-type - 20ºC	csr-1a(cmp135) - 20ºC	-1.29346	7.1998e-09
WBGene00020889	wild-type - 20ºC	csr-1a(cmp135) - 20ºC	-1.29334	0.00984946
WBGene00004395	wild-type - 20ºC	csr-1a(cmp135) - 20ºC	-1.29118	5.64189e-08
WBGene00010125	wild-type - 20ºC	csr-1a(cmp135) - 20ºC	-1.28935	5.35304e-15
WBGene00010595	wild-type - 20ºC	csr-1a(cmp135) - 20ºC	-1.28514	1.57612e-17
WBGene00008490	wild-type - 20ºC	csr-1a(cmp135) - 20ºC	-1.28492	0.0135188
WBGene00000853	wild-type - 20ºC	csr-1a(cmp135) - 20ºC	-1.28417	5.60054e-07
WBGene00000557	wild-type - 20ºC	csr-1a(cmp135) - 20ºC	-1.28278	7.03356e-12
WBGene00000726	wild-type - 20ºC	csr-1a(cmp135) - 20ºC	-1.2804	3.33294e-19
WBGene00011833	wild-type - 20ºC	csr-1a(cmp135) - 20ºC	-1.27678	4.45363e-13
WBGene00015900	wild-type - 20ºC	csr-1a(cmp135) - 20ºC	-1.27433	0.0202124
WBGene00017083	wild-type - 20ºC	csr-1a(cmp135) - 20ºC	-1.27197	0.0234745
WBGene00011882	wild-type - 20ºC	csr-1a(cmp135) - 20ºC	-1.27062	0.00233638
WBGene00018041	wild-type - 20ºC	csr-1a(cmp135) - 20ºC	-1.2705	2.32836e-06
WBGene00018052	wild-type - 20ºC	csr-1a(cmp135) - 20ºC	-1.27005	1.06924e-07
WBGene00008383	wild-type - 20ºC	csr-1a(cmp135) - 20ºC	-1.26947	1.26628e-10
WBGene00020052	wild-type - 20ºC	csr-1a(cmp135) - 20ºC	-1.26904	8.21902e-08
WBGene00009281	wild-type - 20ºC	csr-1a(cmp135) - 20ºC	-1.26493	0.0021437
WBGene00001078	wild-type - 20ºC	csr-1a(cmp135) - 20ºC	-1.26307	2.68083e-08
WBGene00001184	wild-type - 20ºC	csr-1a(cmp135) - 20ºC	-1.26168	1.53027e-14
WBGene00011453	wild-type - 20ºC	csr-1a(cmp135) - 20ºC	-1.26008	0.0275801
WBGene00011817	wild-type - 20ºC	csr-1a(cmp135) - 20ºC	-1.25678	4.52553e-06
WBGene00012439	wild-type - 20ºC	csr-1a(cmp135) - 20ºC	-1.25294	1.7145e-08
WBGene00010322	wild-type - 20ºC	csr-1a(cmp135) - 20ºC	-1.25278	0.00120567
WBGene00015361	wild-type - 20ºC	csr-1a(cmp135) - 20ºC	-1.25249	0.0222967
WBGene00001631	wild-type - 20ºC	csr-1a(cmp135) - 20ºC	-1.25152	4.02077e-15
WBGene00000039	wild-type - 20ºC	csr-1a(cmp135) - 20ºC	-1.25037	7.36779e-23
WBGene00009513	wild-type - 20ºC	csr-1a(cmp135) - 20ºC	-1.24781	0.000140778
WBGene00021948	wild-type - 20ºC	csr-1a(cmp135) - 20ºC	-1.24729	1.39687e-11
WBGene00009243	wild-type - 20ºC	csr-1a(cmp135) - 20ºC	-1.24708	4.62466e-20
WBGene00018040	wild-type - 20ºC	csr-1a(cmp135) - 20ºC	-1.246	5.12759e-06
WBGene00015076	wild-type - 20ºC	csr-1a(cmp135) - 20ºC	-1.24553	0.0163591
WBGene00011979	wild-type - 20ºC	csr-1a(cmp135) - 20ºC	-1.2451	0.0223377
WBGene00001076	wild-type - 20ºC	csr-1a(cmp135) - 20ºC	-1.24399	0.00474251
WBGene00009813	wild-type - 20ºC	csr-1a(cmp135) - 20ºC	-1.24262	4.7368e-22
WBGene00013926	wild-type - 20ºC	csr-1a(cmp135) - 20ºC	-1.24217	2.35829e-14
WBGene00006981	wild-type - 20ºC	csr-1a(cmp135) - 20ºC	-1.23985	6.14114e-05
WBGene00003057	wild-type - 20ºC	csr-1a(cmp135) - 20ºC	-1.2392	2.19282e-14
WBGene00006597	wild-type - 20ºC	csr-1a(cmp135) - 20ºC	-1.23903	0.0244286
WBGene00019866	wild-type - 20ºC	csr-1a(cmp135) - 20ºC	-1.2383	0.0013664
WBGene00018402	wild-type - 20ºC	csr-1a(cmp135) - 20ºC	-1.23695	0.00190803
WBGene00015861	wild-type - 20ºC	csr-1a(cmp135) - 20ºC	-1.23523	0.000435742
WBGene00020062	wild-type - 20ºC	csr-1a(cmp135) - 20ºC	-1.23439	0.00631963
WBGene00022073	wild-type - 20ºC	csr-1a(cmp135) - 20ºC	-1.23346	1.04091e-08
WBGene00235158	wild-type - 20ºC	csr-1a(cmp135) - 20ºC	-1.23335	0.000797604
WBGene00016094	wild-type - 20ºC	csr-1a(cmp135) - 20ºC	-1.23325	4.61885e-05
WBGene00013884	wild-type - 20ºC	csr-1a(cmp135) - 20ºC	-1.233	3.81267e-14
WBGene00020728	wild-type - 20ºC	csr-1a(cmp135) - 20ºC	-1.23188	2.91997e-06
WBGene00009408	wild-type - 20ºC	csr-1a(cmp135) - 20ºC	-1.23182	1.45697e-11
WBGene00012939	wild-type - 20ºC	csr-1a(cmp135) - 20ºC	-1.23159	1.09009e-14
WBGene00020707	wild-type - 20ºC	csr-1a(cmp135) - 20ºC	-1.22703	6.34565e-06
WBGene00015171	wild-type - 20ºC	csr-1a(cmp135) - 20ºC	-1.22672	0.000549734
WBGene00004144	wild-type - 20ºC	csr-1a(cmp135) - 20ºC	-1.22658	0.0235878
WBGene00011042	wild-type - 20ºC	csr-1a(cmp135) - 20ºC	-1.22629	0.000170998
WBGene00002915	wild-type - 20ºC	csr-1a(cmp135) - 20ºC	-1.22521	0.00238773
WBGene00003915	wild-type - 20ºC	csr-1a(cmp135) - 20ºC	-1.22387	9.67266e-17
WBGene00019154	wild-type - 20ºC	csr-1a(cmp135) - 20ºC	-1.22362	3.3446e-15
WBGene00009678	wild-type - 20ºC	csr-1a(cmp135) - 20ºC	-1.22353	1.40675e-15
WBGene00014008	wild-type - 20ºC	csr-1a(cmp135) - 20ºC	-1.22344	4.21634e-13
WBGene00020811	wild-type - 20ºC	csr-1a(cmp135) - 20ºC	-1.21913	2.72139e-07
WBGene00003387	wild-type - 20ºC	csr-1a(cmp135) - 20ºC	-1.21895	0.00653959
WBGene00001711	wild-type - 20ºC	csr-1a(cmp135) - 20ºC	-1.21641	4.18717e-05
WBGene00017184	wild-type - 20ºC	csr-1a(cmp135) - 20ºC	-1.21167	2.58343e-06
WBGene00013851	wild-type - 20ºC	csr-1a(cmp135) - 20ºC	-1.21144	0.00739455
WBGene00007910	wild-type - 20ºC	csr-1a(cmp135) - 20ºC	-1.21025	0.0332998
WBGene00007820	wild-type - 20ºC	csr-1a(cmp135) - 20ºC	-1.20635	5.38851e-07
WBGene00009653	wild-type - 20ºC	csr-1a(cmp135) - 20ºC	-1.20631	6.80446e-08
WBGene00019945	wild-type - 20ºC	csr-1a(cmp135) - 20ºC	-1.20132	0.000131766
WBGene00021643	wild-type - 20ºC	csr-1a(cmp135) - 20ºC	-1.2001	0.00256216
WBGene00189995	wild-type - 20ºC	csr-1a(cmp135) - 20ºC	-1.19766	6.36666e-05
WBGene00011838	wild-type - 20ºC	csr-1a(cmp135) - 20ºC	-1.19452	3.67827e-08
WBGene00009379	wild-type - 20ºC	csr-1a(cmp135) - 20ºC	-1.18913	0.0101363
WBGene00017367	wild-type - 20ºC	csr-1a(cmp135) - 20ºC	-1.18526	0.0266707
WBGene00007804	wild-type - 20ºC	csr-1a(cmp135) - 20ºC	-1.18432	0.00231638
WBGene00001615	wild-type - 20ºC	csr-1a(cmp135) - 20ºC	-1.18325	0.000431332
WBGene00022156	wild-type - 20ºC	csr-1a(cmp135) - 20ºC	-1.18224	2.39236e-09
WBGene00022374	wild-type - 20ºC	csr-1a(cmp135) - 20ºC	-1.18107	0.0238848
WBGene00003764	wild-type - 20ºC	csr-1a(cmp135) - 20ºC	-1.17875	9.88025e-07
WBGene00269346	wild-type - 20ºC	csr-1a(cmp135) - 20ºC	-1.17806	0.00590067
WBGene00009826	wild-type - 20ºC	csr-1a(cmp135) - 20ºC	-1.1762	0.0302961
WBGene00000482	wild-type - 20ºC	csr-1a(cmp135) - 20ºC	-1.17515	4.52334e-11
WBGene00017794	wild-type - 20ºC	csr-1a(cmp135) - 20ºC	-1.17281	1.95424e-05
WBGene00011971	wild-type - 20ºC	csr-1a(cmp135) - 20ºC	-1.17236	1.77776e-18
WBGene00022504	wild-type - 20ºC	csr-1a(cmp135) - 20ºC	-1.16993	1.72236e-10
WBGene00013969	wild-type - 20ºC	csr-1a(cmp135) - 20ºC	-1.16887	1.75515e-14
WBGene00011345	wild-type - 20ºC	csr-1a(cmp135) - 20ºC	-1.16882	0.0241841
WBGene00013515	wild-type - 20ºC	csr-1a(cmp135) - 20ºC	-1.1688	0.0316332
WBGene00012912	wild-type - 20ºC	csr-1a(cmp135) - 20ºC	-1.16797	2.69184e-11
WBGene00023500	wild-type - 20ºC	csr-1a(cmp135) - 20ºC	-1.16529	5.98617e-15
WBGene00268189	wild-type - 20ºC	csr-1a(cmp135) - 20ºC	-1.16453	0.0391502
WBGene00016577	wild-type - 20ºC	csr-1a(cmp135) - 20ºC	-1.16419	1.06623e-09
WBGene00020973	wild-type - 20ºC	csr-1a(cmp135) - 20ºC	-1.16266	0.00302258
WBGene00003462	wild-type - 20ºC	csr-1a(cmp135) - 20ºC	-1.15596	0.00259915
WBGene00017570	wild-type - 20ºC	csr-1a(cmp135) - 20ºC	-1.15377	1.90881e-11
WBGene00006409	wild-type - 20ºC	csr-1a(cmp135) - 20ºC	-1.15362	0.000786715
WBGene00006592	wild-type - 20ºC	csr-1a(cmp135) - 20ºC	-1.15271	2.47821e-15
WBGene00013899	wild-type - 20ºC	csr-1a(cmp135) - 20ºC	-1.15208	1.88967e-07
WBGene00220006	wild-type - 20ºC	csr-1a(cmp135) - 20ºC	-1.15108	0.000725972
WBGene00010285	wild-type - 20ºC	csr-1a(cmp135) - 20ºC	-1.15028	1.99659e-13
WBGene00018406	wild-type - 20ºC	csr-1a(cmp135) - 20ºC	-1.14977	0.0263878
WBGene00003703	wild-type - 20ºC	csr-1a(cmp135) - 20ºC	-1.14939	0.00417676
WBGene00011022	wild-type - 20ºC	csr-1a(cmp135) - 20ºC	-1.14885	0.0407213
WBGene00008359	wild-type - 20ºC	csr-1a(cmp135) - 20ºC	-1.14409	1.71629e-06
WBGene00000115	wild-type - 20ºC	csr-1a(cmp135) - 20ºC	-1.14392	5.02278e-10
WBGene00016319	wild-type - 20ºC	csr-1a(cmp135) - 20ºC	-1.1435	4.72234e-11
WBGene00016828	wild-type - 20ºC	csr-1a(cmp135) - 20ºC	-1.1432	0.0295654
WBGene00020991	wild-type - 20ºC	csr-1a(cmp135) - 20ºC	-1.14258	9.75795e-05
WBGene00006960	wild-type - 20ºC	csr-1a(cmp135) - 20ºC	-1.14097	0.0416787
WBGene00011522	wild-type - 20ºC	csr-1a(cmp135) - 20ºC	-1.14056	0.00795425
WBGene00019348	wild-type - 20ºC	csr-1a(cmp135) - 20ºC	-1.14017	0.018688
WBGene00000882	wild-type - 20ºC	csr-1a(cmp135) - 20ºC	-1.14013	1.42991e-15
WBGene00020550	wild-type - 20ºC	csr-1a(cmp135) - 20ºC	-1.13966	0.00830862
WBGene00011789	wild-type - 20ºC	csr-1a(cmp135) - 20ºC	-1.13962	0.00984957
WBGene00003408	wild-type - 20ºC	csr-1a(cmp135) - 20ºC	-1.13918	2.08949e-12
WBGene00007142	wild-type - 20ºC	csr-1a(cmp135) - 20ºC	-1.13904	9.26386e-19
WBGene00000523	wild-type - 20ºC	csr-1a(cmp135) - 20ºC	-1.1379	5.89175e-05
WBGene00044270	wild-type - 20ºC	csr-1a(cmp135) - 20ºC	-1.13681	0.0351003
WBGene00009343	wild-type - 20ºC	csr-1a(cmp135) - 20ºC	-1.13633	0.0358919
WBGene00016927	wild-type - 20ºC	csr-1a(cmp135) - 20ºC	-1.13397	0.0335307
WBGene00013458	wild-type - 20ºC	csr-1a(cmp135) - 20ºC	-1.13307	1.88945e-09
WBGene00003775	wild-type - 20ºC	csr-1a(cmp135) - 20ºC	-1.13154	0.00249137
WBGene00016355	wild-type - 20ºC	csr-1a(cmp135) - 20ºC	-1.13138	3.13366e-08
WBGene00011104	wild-type - 20ºC	csr-1a(cmp135) - 20ºC	-1.13112	2.19646e-05
WBGene00003547	wild-type - 20ºC	csr-1a(cmp135) - 20ºC	-1.12993	5.01932e-08
WBGene00000526	wild-type - 20ºC	csr-1a(cmp135) - 20ºC	-1.1295	2.27947e-05
WBGene00007875	wild-type - 20ºC	csr-1a(cmp135) - 20ºC	-1.12883	0.00596101
WBGene00013965	wild-type - 20ºC	csr-1a(cmp135) - 20ºC	-1.12789	0.0427402
WBGene00023271	wild-type - 20ºC	csr-1a(cmp135) - 20ºC	-1.12358	0.0486152
WBGene00020143	wild-type - 20ºC	csr-1a(cmp135) - 20ºC	-1.12317	7.42898e-12
WBGene00000395	wild-type - 20ºC	csr-1a(cmp135) - 20ºC	-1.1209	3.15607e-08
WBGene00010251	wild-type - 20ºC	csr-1a(cmp135) - 20ºC	-1.12044	1.26133e-06
WBGene00016929	wild-type - 20ºC	csr-1a(cmp135) - 20ºC	-1.11982	0.0176255
WBGene00044623	wild-type - 20ºC	csr-1a(cmp135) - 20ºC	-1.11947	6.29901e-13
WBGene00003015	wild-type - 20ºC	csr-1a(cmp135) - 20ºC	-1.11865	4.05933e-13
WBGene00017936	wild-type - 20ºC	csr-1a(cmp135) - 20ºC	-1.11864	1.38595e-13
WBGene00011951	wild-type - 20ºC	csr-1a(cmp135) - 20ºC	-1.11765	2.18599e-08
WBGene00001719	wild-type - 20ºC	csr-1a(cmp135) - 20ºC	-1.11475	5.9614e-12
WBGene00008270	wild-type - 20ºC	csr-1a(cmp135) - 20ºC	-1.11425	2.36627e-05
WBGene00015396	wild-type - 20ºC	csr-1a(cmp135) - 20ºC	-1.11382	0.0108898
WBGene00010222	wild-type - 20ºC	csr-1a(cmp135) - 20ºC	-1.11156	0.000225339
WBGene00020139	wild-type - 20ºC	csr-1a(cmp135) - 20ºC	-1.11141	4.76394e-11
WBGene00010884	wild-type - 20ºC	csr-1a(cmp135) - 20ºC	-1.11129	4.20006e-05
WBGene00003001	wild-type - 20ºC	csr-1a(cmp135) - 20ºC	-1.11004	9.8531e-09
WBGene00001478	wild-type - 20ºC	csr-1a(cmp135) - 20ºC	-1.11	1.18974e-12
WBGene00001762	wild-type - 20ºC	csr-1a(cmp135) - 20ºC	-1.10934	0.048393
WBGene00011546	wild-type - 20ºC	csr-1a(cmp135) - 20ºC	-1.10699	0.0153689
WBGene00021892	wild-type - 20ºC	csr-1a(cmp135) - 20ºC	-1.10665	6.28282e-06
WBGene00195311	wild-type - 20ºC	csr-1a(cmp135) - 20ºC	-1.10503	0.0129331
WBGene00015781	wild-type - 20ºC	csr-1a(cmp135) - 20ºC	-1.1043	3.93708e-08
WBGene00018468	wild-type - 20ºC	csr-1a(cmp135) - 20ºC	-1.1032	6.45281e-05
WBGene00019188	wild-type - 20ºC	csr-1a(cmp135) - 20ºC	-1.10272	3.72212e-09
WBGene00009438	wild-type - 20ºC	csr-1a(cmp135) - 20ºC	-1.1017	3.16328e-05
WBGene00007255	wild-type - 20ºC	csr-1a(cmp135) - 20ºC	-1.1005	7.94744e-08
WBGene00013126	wild-type - 20ºC	csr-1a(cmp135) - 20ºC	-1.09995	0.0463498
WBGene00010442	wild-type - 20ºC	csr-1a(cmp135) - 20ºC	-1.09946	1.73434e-11
WBGene00017211	wild-type - 20ºC	csr-1a(cmp135) - 20ºC	-1.09735	0.00450095
WBGene00000252	wild-type - 20ºC	csr-1a(cmp135) - 20ºC	-1.09733	6.46633e-13
WBGene00044151	wild-type - 20ºC	csr-1a(cmp135) - 20ºC	-1.0971	0.015483
WBGene00004779	wild-type - 20ºC	csr-1a(cmp135) - 20ºC	-1.09607	6.74462e-07
WBGene00020635	wild-type - 20ºC	csr-1a(cmp135) - 20ºC	-1.09252	0.00287221
WBGene00000858	wild-type - 20ºC	csr-1a(cmp135) - 20ºC	-1.09132	5.33562e-07
WBGene00017390	wild-type - 20ºC	csr-1a(cmp135) - 20ºC	-1.08921	0.000232859
WBGene00003591	wild-type - 20ºC	csr-1a(cmp135) - 20ºC	-1.08707	0.0137574
WBGene00016628	wild-type - 20ºC	csr-1a(cmp135) - 20ºC	-1.08647	0.0260055
WBGene00000491	wild-type - 20ºC	csr-1a(cmp135) - 20ºC	-1.086	0.0054313
WBGene00017676	wild-type - 20ºC	csr-1a(cmp135) - 20ºC	-1.08495	2.56079e-07
WBGene00007894	wild-type - 20ºC	csr-1a(cmp135) - 20ºC	-1.08444	0.000709368
WBGene00021583	wild-type - 20ºC	csr-1a(cmp135) - 20ºC	-1.08362	4.54123e-08
WBGene00016675	wild-type - 20ºC	csr-1a(cmp135) - 20ºC	-1.0836	9.0737e-05
WBGene00011089	wild-type - 20ºC	csr-1a(cmp135) - 20ºC	-1.08274	6.75313e-10
WBGene00007141	wild-type - 20ºC	csr-1a(cmp135) - 20ºC	-1.08241	0.000793612
WBGene00001490	wild-type - 20ºC	csr-1a(cmp135) - 20ºC	-1.08131	8.76646e-08
WBGene00010738	wild-type - 20ºC	csr-1a(cmp135) - 20ºC	-1.07983	0.00144296
WBGene00003485	wild-type - 20ºC	csr-1a(cmp135) - 20ºC	-1.07832	1.48842e-16
WBGene00020556	wild-type - 20ºC	csr-1a(cmp135) - 20ºC	-1.07513	2.12989e-08
WBGene00003754	wild-type - 20ºC	csr-1a(cmp135) - 20ºC	-1.07455	0.0162627
WBGene00016581	wild-type - 20ºC	csr-1a(cmp135) - 20ºC	-1.07365	0.0255409
WBGene00011339	wild-type - 20ºC	csr-1a(cmp135) - 20ºC	-1.07209	6.71474e-10
WBGene00001186	wild-type - 20ºC	csr-1a(cmp135) - 20ºC	-1.07109	5.52201e-06
WBGene00003237	wild-type - 20ºC	csr-1a(cmp135) - 20ºC	-1.07086	0.00290815
WBGene00013852	wild-type - 20ºC	csr-1a(cmp135) - 20ºC	-1.06821	1.16607e-14
WBGene00000401	wild-type - 20ºC	csr-1a(cmp135) - 20ºC	-1.06547	1.94296e-05
WBGene00001063	wild-type - 20ºC	csr-1a(cmp135) - 20ºC	-1.06304	5.86959e-06
WBGene00004371	wild-type - 20ºC	csr-1a(cmp135) - 20ºC	-1.06262	4.9159e-09
WBGene00014751	wild-type - 20ºC	csr-1a(cmp135) - 20ºC	-1.06246	0.0456679
WBGene00022630	wild-type - 20ºC	csr-1a(cmp135) - 20ºC	-1.06206	0.00939563
WBGene00008808	wild-type - 20ºC	csr-1a(cmp135) - 20ºC	-1.06006	0.0382192
WBGene00007375	wild-type - 20ºC	csr-1a(cmp135) - 20ºC	-1.05933	1.5346e-05
WBGene00015257	wild-type - 20ºC	csr-1a(cmp135) - 20ºC	-1.0591	3.16328e-05
WBGene00013103	wild-type - 20ºC	csr-1a(cmp135) - 20ºC	-1.05906	1.12975e-22
WBGene00007838	wild-type - 20ºC	csr-1a(cmp135) - 20ºC	-1.05772	0.0204021
WBGene00009715	wild-type - 20ºC	csr-1a(cmp135) - 20ºC	-1.05617	0.007054
WBGene00009816	wild-type - 20ºC	csr-1a(cmp135) - 20ºC	-1.05536	4.01987e-08
WBGene00009368	wild-type - 20ºC	csr-1a(cmp135) - 20ºC	-1.05512	6.68577e-16
WBGene00011082	wild-type - 20ºC	csr-1a(cmp135) - 20ºC	-1.05333	0.000408373
WBGene00020276	wild-type - 20ºC	csr-1a(cmp135) - 20ºC	-1.05168	0.00118391
WBGene00020726	wild-type - 20ºC	csr-1a(cmp135) - 20ºC	-1.05096	1.7218e-05
WBGene00017654	wild-type - 20ºC	csr-1a(cmp135) - 20ºC	-1.0498	0.00704717
WBGene00009434	wild-type - 20ºC	csr-1a(cmp135) - 20ºC	-1.04954	1.96939e-12
WBGene00004348	wild-type - 20ºC	csr-1a(cmp135) - 20ºC	-1.04922	2.74957e-08
WBGene00019661	wild-type - 20ºC	csr-1a(cmp135) - 20ºC	-1.04525	0.0405056
WBGene00013053	wild-type - 20ºC	csr-1a(cmp135) - 20ºC	-1.04289	0.00294584
WBGene00014170	wild-type - 20ºC	csr-1a(cmp135) - 20ºC	-1.0421	0.0243909
WBGene00006675	wild-type - 20ºC	csr-1a(cmp135) - 20ºC	-1.04141	5.08049e-06
WBGene00012073	wild-type - 20ºC	csr-1a(cmp135) - 20ºC	-1.03787	0.000107458
WBGene00018694	wild-type - 20ºC	csr-1a(cmp135) - 20ºC	-1.03699	0.000250089
WBGene00003410	wild-type - 20ºC	csr-1a(cmp135) - 20ºC	-1.03682	5.25722e-07
WBGene00007028	wild-type - 20ºC	csr-1a(cmp135) - 20ºC	-1.03535	6.7004e-11
WBGene00020245	wild-type - 20ºC	csr-1a(cmp135) - 20ºC	-1.03487	2.95044e-13
WBGene00022415	wild-type - 20ºC	csr-1a(cmp135) - 20ºC	-1.02871	6.68086e-08
WBGene00012861	wild-type - 20ºC	csr-1a(cmp135) - 20ºC	-1.0276	1.52215e-06
WBGene00001249	wild-type - 20ºC	csr-1a(cmp135) - 20ºC	-1.02554	2.24293e-05
WBGene00013585	wild-type - 20ºC	csr-1a(cmp135) - 20ºC	-1.0251	3.82524e-10
WBGene00017959	wild-type - 20ºC	csr-1a(cmp135) - 20ºC	-1.02388	0.0255005
WBGene00007944	wild-type - 20ºC	csr-1a(cmp135) - 20ºC	-1.02073	4.13318e-09
WBGene00009717	wild-type - 20ºC	csr-1a(cmp135) - 20ºC	-1.02066	3.13079e-11
WBGene00006742	wild-type - 20ºC	csr-1a(cmp135) - 20ºC	-1.02048	1.0812e-05
WBGene00005131	wild-type - 20ºC	csr-1a(cmp135) - 20ºC	-1.02031	0.000576118
WBGene00000083	wild-type - 20ºC	csr-1a(cmp135) - 20ºC	-1.02005	1.25997e-13
WBGene00011515	wild-type - 20ºC	csr-1a(cmp135) - 20ºC	-1.02002	9.59698e-05
WBGene00018656	wild-type - 20ºC	csr-1a(cmp135) - 20ºC	-1.01856	2.29618e-15
WBGene00017483	wild-type - 20ºC	csr-1a(cmp135) - 20ºC	-1.0178	6.53451e-13
WBGene00010705	wild-type - 20ºC	csr-1a(cmp135) - 20ºC	-1.01646	0.0329141
WBGene00010456	wild-type - 20ºC	csr-1a(cmp135) - 20ºC	-1.01578	2.94399e-19
WBGene00010514	wild-type - 20ºC	csr-1a(cmp135) - 20ºC	-1.01534	9.71685e-07
WBGene00017641	wild-type - 20ºC	csr-1a(cmp135) - 20ºC	-1.0151	6.32056e-19
WBGene00007214	wild-type - 20ºC	csr-1a(cmp135) - 20ºC	-1.01462	2.45384e-11
WBGene00012936	wild-type - 20ºC	csr-1a(cmp135) - 20ºC	-1.01397	3.80636e-18
WBGene00008132	wild-type - 20ºC	csr-1a(cmp135) - 20ºC	-1.01333	8.07518e-10
WBGene00000547	wild-type - 20ºC	csr-1a(cmp135) - 20ºC	-1.01079	8.53717e-16
WBGene00002039	wild-type - 20ºC	csr-1a(cmp135) - 20ºC	-1.01066	2.29156e-09
WBGene00007404	wild-type - 20ºC	csr-1a(cmp135) - 20ºC	-1.0095	3.70368e-05
WBGene00010525	wild-type - 20ºC	csr-1a(cmp135) - 20ºC	-1.00943	0.00878134
WBGene00003885	wild-type - 20ºC	csr-1a(cmp135) - 20ºC	-1.00885	0.0039843
WBGene00044698	wild-type - 20ºC	csr-1a(cmp135) - 20ºC	-1.00672	1.35144e-05
WBGene00011424	wild-type - 20ºC	csr-1a(cmp135) - 20ºC	-1.00599	0.0372584
WBGene00138711	wild-type - 20ºC	csr-1a(cmp135) - 20ºC	-1.00501	1.12404e-08
WBGene00008695	wild-type - 20ºC	csr-1a(cmp135) - 20ºC	-1.00478	0.0438523
WBGene00008549	wild-type - 20ºC	csr-1a(cmp135) - 20ºC	-1.00424	5.23008e-11
WBGene00044445	wild-type - 20ºC	csr-1a(cmp135) - 20ºC	-1.00365	1.01875e-12
WBGene00001605	wild-type - 20ºC	csr-1a(cmp135) - 20ºC	-1.00358	0.000657939
WBGene00012728	wild-type - 20ºC	csr-1a(cmp135) - 20ºC	-1.00305	1.1555e-08
WBGene00018907	wild-type - 20ºC	csr-1a(cmp135) - 20ºC	-1.00009	6.30114e-07
WBGene00013416	wild-type - 20ºC	csr-1a(cmp135) - 20ºC	-0.999518	2.16253e-09
WBGene00007309	wild-type - 20ºC	csr-1a(cmp135) - 20ºC	-0.999282	2.74612e-05
WBGene00015376	wild-type - 20ºC	csr-1a(cmp135) - 20ºC	-0.998743	0.000285965
WBGene00007750	wild-type - 20ºC	csr-1a(cmp135) - 20ºC	-0.99574	1.36079e-07
WBGene00009789	wild-type - 20ºC	csr-1a(cmp135) - 20ºC	-0.99506	0.0241236
WBGene00000282	wild-type - 20ºC	csr-1a(cmp135) - 20ºC	-0.994116	3.31508e-21
WBGene00010473	wild-type - 20ºC	csr-1a(cmp135) - 20ºC	-0.993486	0.0499144
WBGene00022834	wild-type - 20ºC	csr-1a(cmp135) - 20ºC	-0.992784	0.0012728
WBGene00012118	wild-type - 20ºC	csr-1a(cmp135) - 20ºC	-0.989765	1.61555e-08
WBGene00009621	wild-type - 20ºC	csr-1a(cmp135) - 20ºC	-0.988994	1.85877e-20
WBGene00009110	wild-type - 20ºC	csr-1a(cmp135) - 20ºC	-0.988598	0.000726462
WBGene00007736	wild-type - 20ºC	csr-1a(cmp135) - 20ºC	-0.987673	4.36488e-09
WBGene00019837	wild-type - 20ºC	csr-1a(cmp135) - 20ºC	-0.986963	0.0126395
WBGene00008333	wild-type - 20ºC	csr-1a(cmp135) - 20ºC	-0.986477	5.70042e-06
WBGene00007247	wild-type - 20ºC	csr-1a(cmp135) - 20ºC	-0.983575	0.007054
WBGene00020134	wild-type - 20ºC	csr-1a(cmp135) - 20ºC	-0.982157	2.97393e-07
WBGene00013264	wild-type - 20ºC	csr-1a(cmp135) - 20ºC	-0.979608	0.00226535
WBGene00013568	wild-type - 20ºC	csr-1a(cmp135) - 20ºC	-0.978287	3.30485e-08
WBGene00012352	wild-type - 20ºC	csr-1a(cmp135) - 20ºC	-0.977187	4.65138e-09
WBGene00016097	wild-type - 20ºC	csr-1a(cmp135) - 20ºC	-0.976744	7.13284e-05
WBGene00018510	wild-type - 20ºC	csr-1a(cmp135) - 20ºC	-0.976584	1.04576e-10
WBGene00020156	wild-type - 20ºC	csr-1a(cmp135) - 20ºC	-0.976333	2.26426e-08
WBGene00008360	wild-type - 20ºC	csr-1a(cmp135) - 20ºC	-0.97536	0.00144562
WBGene00011385	wild-type - 20ºC	csr-1a(cmp135) - 20ºC	-0.975049	0.0328675
WBGene00015566	wild-type - 20ºC	csr-1a(cmp135) - 20ºC	-0.974396	0.0080989
WBGene00020559	wild-type - 20ºC	csr-1a(cmp135) - 20ºC	-0.974327	8.41799e-05
WBGene00001724	wild-type - 20ºC	csr-1a(cmp135) - 20ºC	-0.973789	3.39057e-11
WBGene00022283	wild-type - 20ºC	csr-1a(cmp135) - 20ºC	-0.971409	4.44551e-07
WBGene00235383	wild-type - 20ºC	csr-1a(cmp135) - 20ºC	-0.971157	0.00228449
WBGene00019832	wild-type - 20ºC	csr-1a(cmp135) - 20ºC	-0.970285	0.000179232
WBGene00010902	wild-type - 20ºC	csr-1a(cmp135) - 20ºC	-0.970211	2.91119e-11
WBGene00014206	wild-type - 20ºC	csr-1a(cmp135) - 20ºC	-0.967868	0.000313332
WBGene00013321	wild-type - 20ºC	csr-1a(cmp135) - 20ºC	-0.967237	1.95398e-14
WBGene00012252	wild-type - 20ºC	csr-1a(cmp135) - 20ºC	-0.965198	5.77664e-13
WBGene00004048	wild-type - 20ºC	csr-1a(cmp135) - 20ºC	-0.964695	4.13569e-07
WBGene00000908	wild-type - 20ºC	csr-1a(cmp135) - 20ºC	-0.964228	2.91708e-08
WBGene00018591	wild-type - 20ºC	csr-1a(cmp135) - 20ºC	-0.963276	2.771e-05
WBGene00017879	wild-type - 20ºC	csr-1a(cmp135) - 20ºC	-0.962887	0.0276422
WBGene00021151	wild-type - 20ºC	csr-1a(cmp135) - 20ºC	-0.961458	0.012465
WBGene00004998	wild-type - 20ºC	csr-1a(cmp135) - 20ºC	-0.961378	9.64831e-14
WBGene00000674	wild-type - 20ºC	csr-1a(cmp135) - 20ºC	-0.961264	1.59657e-09
WBGene00013312	wild-type - 20ºC	csr-1a(cmp135) - 20ºC	-0.95934	5.06631e-05
WBGene00019092	wild-type - 20ºC	csr-1a(cmp135) - 20ºC	-0.957869	7.65978e-06
WBGene00007252	wild-type - 20ºC	csr-1a(cmp135) - 20ºC	-0.9571	3.39035e-06
WBGene00010887	wild-type - 20ºC	csr-1a(cmp135) - 20ºC	-0.957072	1.61776e-07
WBGene00013079	wild-type - 20ºC	csr-1a(cmp135) - 20ºC	-0.956651	0.000684861
WBGene00012968	wild-type - 20ºC	csr-1a(cmp135) - 20ºC	-0.956109	1.07334e-10
WBGene00185014	wild-type - 20ºC	csr-1a(cmp135) - 20ºC	-0.953702	7.20024e-05
WBGene00044303	wild-type - 20ºC	csr-1a(cmp135) - 20ºC	-0.953324	0.000684861
WBGene00003566	wild-type - 20ºC	csr-1a(cmp135) - 20ºC	-0.953009	7.5847e-11
WBGene00017715	wild-type - 20ºC	csr-1a(cmp135) - 20ºC	-0.952698	0.022731
WBGene00018127	wild-type - 20ºC	csr-1a(cmp135) - 20ºC	-0.95266	0.00237155
WBGene00219449	wild-type - 20ºC	csr-1a(cmp135) - 20ºC	-0.951534	0.026012
WBGene00015139	wild-type - 20ºC	csr-1a(cmp135) - 20ºC	-0.951517	0.043436
WBGene00010742	wild-type - 20ºC	csr-1a(cmp135) - 20ºC	-0.951325	6.71552e-13
WBGene00003072	wild-type - 20ºC	csr-1a(cmp135) - 20ºC	-0.950897	4.63413e-05
WBGene00015790	wild-type - 20ºC	csr-1a(cmp135) - 20ºC	-0.950374	0.0204554
WBGene00004120	wild-type - 20ºC	csr-1a(cmp135) - 20ºC	-0.949326	1.9147e-09
WBGene00021608	wild-type - 20ºC	csr-1a(cmp135) - 20ºC	-0.948519	0.0211076
WBGene00008746	wild-type - 20ºC	csr-1a(cmp135) - 20ºC	-0.948353	0.0333234
WBGene00017212	wild-type - 20ºC	csr-1a(cmp135) - 20ºC	-0.948298	0.00694977
WBGene00020890	wild-type - 20ºC	csr-1a(cmp135) - 20ºC	-0.948175	0.0127019
WBGene00017126	wild-type - 20ºC	csr-1a(cmp135) - 20ºC	-0.947583	5.76562e-05
WBGene00043994	wild-type - 20ºC	csr-1a(cmp135) - 20ºC	-0.946242	0.00113271
WBGene00000444	wild-type - 20ºC	csr-1a(cmp135) - 20ºC	-0.94582	0.00866571
WBGene00017039	wild-type - 20ºC	csr-1a(cmp135) - 20ºC	-0.944569	0.000373526
WBGene00009722	wild-type - 20ºC	csr-1a(cmp135) - 20ºC	-0.943404	4.21042e-08
WBGene00007049	wild-type - 20ºC	csr-1a(cmp135) - 20ºC	-0.943235	0.00241774
WBGene00003111	wild-type - 20ºC	csr-1a(cmp135) - 20ºC	-0.943046	3.89278e-08
WBGene00001439	wild-type - 20ºC	csr-1a(cmp135) - 20ºC	-0.943017	1.50597e-07
WBGene00001242	wild-type - 20ºC	csr-1a(cmp135) - 20ºC	-0.942976	6.39864e-10
WBGene00002206	wild-type - 20ºC	csr-1a(cmp135) - 20ºC	-0.942893	0.00141321
WBGene00000958	wild-type - 20ºC	csr-1a(cmp135) - 20ºC	-0.942222	1.95136e-07
WBGene00004776	wild-type - 20ºC	csr-1a(cmp135) - 20ºC	-0.941902	0.0196771
WBGene00000901	wild-type - 20ºC	csr-1a(cmp135) - 20ºC	-0.94176	3.28012e-09
WBGene00045048	wild-type - 20ºC	csr-1a(cmp135) - 20ºC	-0.941594	0.0437759
WBGene00016029	wild-type - 20ºC	csr-1a(cmp135) - 20ºC	-0.938852	0.00154177
WBGene00011050	wild-type - 20ºC	csr-1a(cmp135) - 20ºC	-0.938248	9.31251e-12
WBGene00018425	wild-type - 20ºC	csr-1a(cmp135) - 20ºC	-0.938247	0.0169605
WBGene00219641	wild-type - 20ºC	csr-1a(cmp135) - 20ºC	-0.937664	0.0295412
WBGene00016847	wild-type - 20ºC	csr-1a(cmp135) - 20ºC	-0.936435	0.0256432
WBGene00044191	wild-type - 20ºC	csr-1a(cmp135) - 20ºC	-0.935827	3.08225e-12
WBGene00012228	wild-type - 20ºC	csr-1a(cmp135) - 20ºC	-0.935518	0.0427886
WBGene00018841	wild-type - 20ºC	csr-1a(cmp135) - 20ºC	-0.933209	0.000317829
WBGene00050943	wild-type - 20ºC	csr-1a(cmp135) - 20ºC	-0.930219	2.35392e-06
WBGene00001538	wild-type - 20ºC	csr-1a(cmp135) - 20ºC	-0.929799	3.43882e-12
WBGene00003664	wild-type - 20ºC	csr-1a(cmp135) - 20ºC	-0.929633	0.0464895
WBGene00006498	wild-type - 20ºC	csr-1a(cmp135) - 20ºC	-0.927417	4.2538e-09
WBGene00009193	wild-type - 20ºC	csr-1a(cmp135) - 20ºC	-0.927082	0.0119408
WBGene00013711	wild-type - 20ºC	csr-1a(cmp135) - 20ºC	-0.926321	0.0161203
WBGene00018720	wild-type - 20ºC	csr-1a(cmp135) - 20ºC	-0.926252	0.000732902
WBGene00009288	wild-type - 20ºC	csr-1a(cmp135) - 20ºC	-0.92617	3.55058e-07
WBGene00004764	wild-type - 20ºC	csr-1a(cmp135) - 20ºC	-0.925806	0.0450961
WBGene00010463	wild-type - 20ºC	csr-1a(cmp135) - 20ºC	-0.92554	0.0308517
WBGene00013367	wild-type - 20ºC	csr-1a(cmp135) - 20ºC	-0.925167	0.0122552
WBGene00020445	wild-type - 20ºC	csr-1a(cmp135) - 20ºC	-0.922673	0.0418079
WBGene00044272	wild-type - 20ºC	csr-1a(cmp135) - 20ºC	-0.920814	0.00766258
WBGene00002109	wild-type - 20ºC	csr-1a(cmp135) - 20ºC	-0.92065	0.0469892
WBGene00010092	wild-type - 20ºC	csr-1a(cmp135) - 20ºC	-0.920536	5.44646e-05
WBGene00020396	wild-type - 20ºC	csr-1a(cmp135) - 20ºC	-0.919413	5.77414e-08
WBGene00012429	wild-type - 20ºC	csr-1a(cmp135) - 20ºC	-0.918223	1.13794e-08
WBGene00007396	wild-type - 20ºC	csr-1a(cmp135) - 20ºC	-0.917827	1.38553e-06
WBGene00012198	wild-type - 20ºC	csr-1a(cmp135) - 20ºC	-0.917809	0.000909006
WBGene00001073	wild-type - 20ºC	csr-1a(cmp135) - 20ºC	-0.917745	4.01586e-12
WBGene00019536	wild-type - 20ºC	csr-1a(cmp135) - 20ºC	-0.915266	0.0209213
WBGene00000898	wild-type - 20ºC	csr-1a(cmp135) - 20ºC	-0.914424	4.78155e-07
WBGene00006831	wild-type - 20ºC	csr-1a(cmp135) - 20ºC	-0.914333	4.2907e-09
WBGene00016018	wild-type - 20ºC	csr-1a(cmp135) - 20ºC	-0.914241	1.98428e-12
WBGene00013499	wild-type - 20ºC	csr-1a(cmp135) - 20ºC	-0.912533	0.000531344
WBGene00004121	wild-type - 20ºC	csr-1a(cmp135) - 20ºC	-0.912467	5.14526e-10
WBGene00018000	wild-type - 20ºC	csr-1a(cmp135) - 20ºC	-0.911767	0.0416761
WBGene00004106	wild-type - 20ºC	csr-1a(cmp135) - 20ºC	-0.910771	0.016426
WBGene00013074	wild-type - 20ºC	csr-1a(cmp135) - 20ºC	-0.910124	0.00436958
WBGene00018311	wild-type - 20ºC	csr-1a(cmp135) - 20ºC	-0.909817	0.00230113
WBGene00010528	wild-type - 20ºC	csr-1a(cmp135) - 20ºC	-0.907801	0.00355013
WBGene00021630	wild-type - 20ºC	csr-1a(cmp135) - 20ºC	-0.907466	0.0235014
WBGene00019973	wild-type - 20ºC	csr-1a(cmp135) - 20ºC	-0.907238	2.57057e-11
WBGene00017633	wild-type - 20ºC	csr-1a(cmp135) - 20ºC	-0.90385	0.0402554
WBGene00005078	wild-type - 20ºC	csr-1a(cmp135) - 20ºC	-0.901698	6.44264e-06
WBGene00020009	wild-type - 20ºC	csr-1a(cmp135) - 20ºC	-0.901521	7.81301e-11
WBGene00013146	wild-type - 20ºC	csr-1a(cmp135) - 20ºC	-0.901497	0.0114332
WBGene00021893	wild-type - 20ºC	csr-1a(cmp135) - 20ºC	-0.900573	5.25249e-05
WBGene00019961	wild-type - 20ºC	csr-1a(cmp135) - 20ºC	-0.900571	0.0114833
WBGene00004210	wild-type - 20ºC	csr-1a(cmp135) - 20ºC	-0.900458	1.14116e-10
WBGene00009500	wild-type - 20ºC	csr-1a(cmp135) - 20ºC	-0.900303	2.69725e-06
WBGene00008848	wild-type - 20ºC	csr-1a(cmp135) - 20ºC	-0.898169	2.06305e-07
WBGene00009710	wild-type - 20ºC	csr-1a(cmp135) - 20ºC	-0.89779	0.00234637
WBGene00003165	wild-type - 20ºC	csr-1a(cmp135) - 20ºC	-0.897375	1.99551e-06
WBGene00003883	wild-type - 20ºC	csr-1a(cmp135) - 20ºC	-0.895898	5.84086e-05
WBGene00014665	wild-type - 20ºC	csr-1a(cmp135) - 20ºC	-0.895893	4.50163e-08
WBGene00012236	wild-type - 20ºC	csr-1a(cmp135) - 20ºC	-0.893758	0.00322063
WBGene00010269	wild-type - 20ºC	csr-1a(cmp135) - 20ºC	-0.893521	6.15477e-05
WBGene00009100	wild-type - 20ºC	csr-1a(cmp135) - 20ºC	-0.893239	0.000157464
WBGene00012379	wild-type - 20ºC	csr-1a(cmp135) - 20ºC	-0.893166	3.88689e-06
WBGene00011372	wild-type - 20ºC	csr-1a(cmp135) - 20ºC	-0.892134	0.0250326
WBGene00006949	wild-type - 20ºC	csr-1a(cmp135) - 20ºC	-0.891907	0.00612044
WBGene00022817	wild-type - 20ºC	csr-1a(cmp135) - 20ºC	-0.891734	3.88689e-06
WBGene00009507	wild-type - 20ºC	csr-1a(cmp135) - 20ºC	-0.891127	2.9648e-10
WBGene00006468	wild-type - 20ºC	csr-1a(cmp135) - 20ºC	-0.890149	1.4157e-06
WBGene00006750	wild-type - 20ºC	csr-1a(cmp135) - 20ºC	-0.890069	1.74132e-06
WBGene00007245	wild-type - 20ºC	csr-1a(cmp135) - 20ºC	-0.889053	0.0341758
WBGene00017577	wild-type - 20ºC	csr-1a(cmp135) - 20ºC	-0.888792	1.13297e-05
WBGene00016064	wild-type - 20ºC	csr-1a(cmp135) - 20ºC	-0.888619	7.97009e-05
WBGene00007987	wild-type - 20ºC	csr-1a(cmp135) - 20ºC	-0.888341	9.19881e-08
WBGene00007053	wild-type - 20ºC	csr-1a(cmp135) - 20ºC	-0.886854	5.94083e-07
WBGene00008084	wild-type - 20ºC	csr-1a(cmp135) - 20ºC	-0.886753	0.0148915
WBGene00002127	wild-type - 20ºC	csr-1a(cmp135) - 20ºC	-0.885991	1.09017e-08
WBGene00003736	wild-type - 20ºC	csr-1a(cmp135) - 20ºC	-0.885688	2.29086e-09
WBGene00012811	wild-type - 20ºC	csr-1a(cmp135) - 20ºC	-0.885171	0.000956126
WBGene00020592	wild-type - 20ºC	csr-1a(cmp135) - 20ºC	-0.884785	1.85422e-11
WBGene00008820	wild-type - 20ºC	csr-1a(cmp135) - 20ºC	-0.884158	1.34748e-06
WBGene00009953	wild-type - 20ºC	csr-1a(cmp135) - 20ºC	-0.883881	0.00760531
WBGene00004007	wild-type - 20ºC	csr-1a(cmp135) - 20ºC	-0.883546	5.87971e-07
WBGene00012423	wild-type - 20ºC	csr-1a(cmp135) - 20ºC	-0.883301	7.64705e-08
WBGene00015196	wild-type - 20ºC	csr-1a(cmp135) - 20ºC	-0.882991	5.18324e-05
WBGene00012547	wild-type - 20ºC	csr-1a(cmp135) - 20ºC	-0.880771	0.00369764
WBGene00013450	wild-type - 20ºC	csr-1a(cmp135) - 20ºC	-0.880448	0.00472955
WBGene00045272	wild-type - 20ºC	csr-1a(cmp135) - 20ºC	-0.879343	0.0173225
WBGene00004036	wild-type - 20ºC	csr-1a(cmp135) - 20ºC	-0.878946	4.41564e-07
WBGene00021052	wild-type - 20ºC	csr-1a(cmp135) - 20ºC	-0.878905	0.000101391
WBGene00004215	wild-type - 20ºC	csr-1a(cmp135) - 20ºC	-0.878873	3.76227e-07
WBGene00011393	wild-type - 20ºC	csr-1a(cmp135) - 20ºC	-0.877871	1.32799e-10
WBGene00020397	wild-type - 20ºC	csr-1a(cmp135) - 20ºC	-0.877793	8.19864e-09
WBGene00014153	wild-type - 20ºC	csr-1a(cmp135) - 20ºC	-0.877747	1.51352e-06
WBGene00019844	wild-type - 20ºC	csr-1a(cmp135) - 20ºC	-0.877693	2.28328e-08
WBGene00020490	wild-type - 20ºC	csr-1a(cmp135) - 20ºC	-0.87696	1.8552e-05
WBGene00006807	wild-type - 20ºC	csr-1a(cmp135) - 20ºC	-0.87674	0.00346212
WBGene00015464	wild-type - 20ºC	csr-1a(cmp135) - 20ºC	-0.876168	1.41017e-08
WBGene00011615	wild-type - 20ºC	csr-1a(cmp135) - 20ºC	-0.87565	0.0129097
WBGene00023504	wild-type - 20ºC	csr-1a(cmp135) - 20ºC	-0.875046	0.0117826
WBGene00017571	wild-type - 20ºC	csr-1a(cmp135) - 20ºC	-0.87483	4.98534e-08
WBGene00022577	wild-type - 20ºC	csr-1a(cmp135) - 20ºC	-0.873542	3.04286e-06
WBGene00010225	wild-type - 20ºC	csr-1a(cmp135) - 20ºC	-0.873166	7.23129e-08
WBGene00008092	wild-type - 20ºC	csr-1a(cmp135) - 20ºC	-0.872444	0.0263132
WBGene00017463	wild-type - 20ºC	csr-1a(cmp135) - 20ºC	-0.872336	0.00014819
WBGene00012754	wild-type - 20ºC	csr-1a(cmp135) - 20ºC	-0.872274	0.0376267
WBGene00017580	wild-type - 20ºC	csr-1a(cmp135) - 20ºC	-0.872065	0.0340858
WBGene00001438	wild-type - 20ºC	csr-1a(cmp135) - 20ºC	-0.871625	0.00453523
WBGene00004084	wild-type - 20ºC	csr-1a(cmp135) - 20ºC	-0.87151	0.026427
WBGene00016512	wild-type - 20ºC	csr-1a(cmp135) - 20ºC	-0.87132	1.1799e-05
WBGene00017947	wild-type - 20ºC	csr-1a(cmp135) - 20ºC	-0.870343	9.08415e-07
WBGene00003528	wild-type - 20ºC	csr-1a(cmp135) - 20ºC	-0.870115	0.0264402
WBGene00010745	wild-type - 20ºC	csr-1a(cmp135) - 20ºC	-0.869902	1.14382e-10
WBGene00013135	wild-type - 20ºC	csr-1a(cmp135) - 20ºC	-0.869898	1.57393e-05
WBGene00000403	wild-type - 20ºC	csr-1a(cmp135) - 20ºC	-0.869843	2.57015e-09
WBGene00019476	wild-type - 20ºC	csr-1a(cmp135) - 20ºC	-0.869346	0.000235201
WBGene00006861	wild-type - 20ºC	csr-1a(cmp135) - 20ºC	-0.869322	1.66577e-07
WBGene00008390	wild-type - 20ºC	csr-1a(cmp135) - 20ºC	-0.869207	3.1255e-07
WBGene00185001	wild-type - 20ºC	csr-1a(cmp135) - 20ºC	-0.868218	0.000345965
WBGene00011238	wild-type - 20ºC	csr-1a(cmp135) - 20ºC	-0.868179	0.0250626
WBGene00044536	wild-type - 20ºC	csr-1a(cmp135) - 20ºC	-0.867889	0.0152916
WBGene00008578	wild-type - 20ºC	csr-1a(cmp135) - 20ºC	-0.867012	9.55337e-09
WBGene00045331	wild-type - 20ºC	csr-1a(cmp135) - 20ºC	-0.866122	0.00426
WBGene00003460	wild-type - 20ºC	csr-1a(cmp135) - 20ºC	-0.866043	0.00011712
WBGene00015646	wild-type - 20ºC	csr-1a(cmp135) - 20ºC	-0.865281	1.66833e-06
WBGene00020140	wild-type - 20ºC	csr-1a(cmp135) - 20ºC	-0.864972	2.12391e-07
WBGene00008448	wild-type - 20ºC	csr-1a(cmp135) - 20ºC	-0.86329	6.16814e-08
WBGene00001637	wild-type - 20ºC	csr-1a(cmp135) - 20ºC	-0.862215	7.69162e-06
WBGene00016484	wild-type - 20ºC	csr-1a(cmp135) - 20ºC	-0.862024	0.0208008
WBGene00022696	wild-type - 20ºC	csr-1a(cmp135) - 20ºC	-0.861972	0.0401297
WBGene00000272	wild-type - 20ºC	csr-1a(cmp135) - 20ºC	-0.861623	0.0426647
WBGene00001716	wild-type - 20ºC	csr-1a(cmp135) - 20ºC	-0.861043	5.29775e-08
WBGene00000176	wild-type - 20ºC	csr-1a(cmp135) - 20ºC	-0.861005	0.000645001
WBGene00012219	wild-type - 20ºC	csr-1a(cmp135) - 20ºC	-0.859464	0.0123014
WBGene00020214	wild-type - 20ºC	csr-1a(cmp135) - 20ºC	-0.858367	0.000734577
WBGene00018073	wild-type - 20ºC	csr-1a(cmp135) - 20ºC	-0.858321	3.03231e-07
WBGene00009641	wild-type - 20ºC	csr-1a(cmp135) - 20ºC	-0.857555	0.000547974
WBGene00003154	wild-type - 20ºC	csr-1a(cmp135) - 20ºC	-0.856722	1.32061e-11
WBGene00009932	wild-type - 20ºC	csr-1a(cmp135) - 20ºC	-0.855251	0.0021771
WBGene00022760	wild-type - 20ºC	csr-1a(cmp135) - 20ºC	-0.854301	5.42364e-05
WBGene00001470	wild-type - 20ºC	csr-1a(cmp135) - 20ºC	-0.853251	3.0051e-06
WBGene00001089	wild-type - 20ºC	csr-1a(cmp135) - 20ºC	-0.852225	2.2544e-10
WBGene00044448	wild-type - 20ºC	csr-1a(cmp135) - 20ºC	-0.852077	0.0218908
WBGene00001701	wild-type - 20ºC	csr-1a(cmp135) - 20ºC	-0.852064	0.00412431
WBGene00008666	wild-type - 20ºC	csr-1a(cmp135) - 20ºC	-0.851039	1.51565e-10
WBGene00016714	wild-type - 20ºC	csr-1a(cmp135) - 20ºC	-0.850762	3.05821e-05
WBGene00018837	wild-type - 20ºC	csr-1a(cmp135) - 20ºC	-0.849868	1.71637e-07
WBGene00007552	wild-type - 20ºC	csr-1a(cmp135) - 20ºC	-0.849547	1.8855e-07
WBGene00022093	wild-type - 20ºC	csr-1a(cmp135) - 20ºC	-0.849329	3.4955e-06
WBGene00022615	wild-type - 20ºC	csr-1a(cmp135) - 20ºC	-0.84922	0.000521692
WBGene00016535	wild-type - 20ºC	csr-1a(cmp135) - 20ºC	-0.849203	6.11642e-05
WBGene00003112	wild-type - 20ºC	csr-1a(cmp135) - 20ºC	-0.848574	7.62939e-05
WBGene00010123	wild-type - 20ºC	csr-1a(cmp135) - 20ºC	-0.848136	5.75638e-05
WBGene00015970	wild-type - 20ºC	csr-1a(cmp135) - 20ºC	-0.847515	0.0432821
WBGene00001148	wild-type - 20ºC	csr-1a(cmp135) - 20ºC	-0.845794	7.10139e-07
WBGene00003687	wild-type - 20ºC	csr-1a(cmp135) - 20ºC	-0.845533	1.85495e-13
WBGene00013891	wild-type - 20ºC	csr-1a(cmp135) - 20ºC	-0.845087	7.56649e-07
WBGene00002267	wild-type - 20ºC	csr-1a(cmp135) - 20ºC	-0.843317	2.14433e-12
WBGene00015286	wild-type - 20ºC	csr-1a(cmp135) - 20ºC	-0.84327	0.00326037
WBGene00006916	wild-type - 20ºC	csr-1a(cmp135) - 20ºC	-0.842464	7.0309e-07
WBGene00011203	wild-type - 20ºC	csr-1a(cmp135) - 20ºC	-0.842383	0.000136123
WBGene00018060	wild-type - 20ºC	csr-1a(cmp135) - 20ºC	-0.841883	7.14985e-08
WBGene00016935	wild-type - 20ºC	csr-1a(cmp135) - 20ºC	-0.841862	0.0390319
WBGene00001980	wild-type - 20ºC	csr-1a(cmp135) - 20ºC	-0.841039	1.42168e-08
WBGene00018603	wild-type - 20ºC	csr-1a(cmp135) - 20ºC	-0.839525	0.0251669
WBGene00044163	wild-type - 20ºC	csr-1a(cmp135) - 20ºC	-0.839109	3.06368e-08
WBGene00002186	wild-type - 20ºC	csr-1a(cmp135) - 20ºC	-0.83906	3.32136e-07
WBGene00012007	wild-type - 20ºC	csr-1a(cmp135) - 20ºC	-0.837984	0.000134399
WBGene00017530	wild-type - 20ºC	csr-1a(cmp135) - 20ºC	-0.837572	0.000784151
WBGene00001392	wild-type - 20ºC	csr-1a(cmp135) - 20ºC	-0.837361	2.67828e-13
WBGene00007266	wild-type - 20ºC	csr-1a(cmp135) - 20ºC	-0.837174	0.00563356
WBGene00011398	wild-type - 20ºC	csr-1a(cmp135) - 20ºC	-0.837008	6.18297e-11
WBGene00003155	wild-type - 20ºC	csr-1a(cmp135) - 20ºC	-0.83673	4.11169e-10
WBGene00015336	wild-type - 20ºC	csr-1a(cmp135) - 20ºC	-0.836234	1.79635e-06
WBGene00012871	wild-type - 20ºC	csr-1a(cmp135) - 20ºC	-0.835931	0.00515769
WBGene00017506	wild-type - 20ºC	csr-1a(cmp135) - 20ºC	-0.835083	2.4257e-10
WBGene00004732	wild-type - 20ºC	csr-1a(cmp135) - 20ºC	-0.832221	2.61909e-08
WBGene00012671	wild-type - 20ºC	csr-1a(cmp135) - 20ºC	-0.830891	0.0222983
WBGene00019963	wild-type - 20ºC	csr-1a(cmp135) - 20ºC	-0.830803	0.000139581
WBGene00001688	wild-type - 20ºC	csr-1a(cmp135) - 20ºC	-0.830343	0.000318631
WBGene00044744	wild-type - 20ºC	csr-1a(cmp135) - 20ºC	-0.830027	0.0161526
WBGene00001328	wild-type - 20ºC	csr-1a(cmp135) - 20ºC	-0.828785	9.28414e-08
WBGene00003224	wild-type - 20ºC	csr-1a(cmp135) - 20ºC	-0.828258	1.50028e-05
WBGene00020215	wild-type - 20ºC	csr-1a(cmp135) - 20ºC	-0.827841	5.31901e-07
WBGene00015957	wild-type - 20ºC	csr-1a(cmp135) - 20ºC	-0.827068	0.00236508
WBGene00018082	wild-type - 20ºC	csr-1a(cmp135) - 20ºC	-0.826613	0.00436958
WBGene00002135	wild-type - 20ºC	csr-1a(cmp135) - 20ºC	-0.825097	5.45006e-08
WBGene00012990	wild-type - 20ºC	csr-1a(cmp135) - 20ºC	-0.824041	6.8776e-08
WBGene00012402	wild-type - 20ºC	csr-1a(cmp135) - 20ºC	-0.823605	0.04348
WBGene00021906	wild-type - 20ºC	csr-1a(cmp135) - 20ºC	-0.823475	1.00346e-10
WBGene00008373	wild-type - 20ºC	csr-1a(cmp135) - 20ºC	-0.821951	0.0358093
WBGene00007949	wild-type - 20ºC	csr-1a(cmp135) - 20ºC	-0.820654	0.00535205
WBGene00000367	wild-type - 20ºC	csr-1a(cmp135) - 20ºC	-0.820245	3.41629e-05
WBGene00013216	wild-type - 20ºC	csr-1a(cmp135) - 20ºC	-0.819429	2.22486e-05
WBGene00008708	wild-type - 20ºC	csr-1a(cmp135) - 20ºC	-0.81894	0.0381134
WBGene00009065	wild-type - 20ºC	csr-1a(cmp135) - 20ºC	-0.818633	1.93559e-05
WBGene00008760	wild-type - 20ºC	csr-1a(cmp135) - 20ºC	-0.818183	0.0019916
WBGene00003386	wild-type - 20ºC	csr-1a(cmp135) - 20ºC	-0.817368	0.0464895
WBGene00007505	wild-type - 20ºC	csr-1a(cmp135) - 20ºC	-0.816995	3.59815e-05
WBGene00004740	wild-type - 20ºC	csr-1a(cmp135) - 20ºC	-0.816714	0.000197426
WBGene00016448	wild-type - 20ºC	csr-1a(cmp135) - 20ºC	-0.816665	0.0479256
WBGene00009586	wild-type - 20ºC	csr-1a(cmp135) - 20ºC	-0.816482	0.00851283
WBGene00016909	wild-type - 20ºC	csr-1a(cmp135) - 20ºC	-0.815844	0.00288363
WBGene00007898	wild-type - 20ºC	csr-1a(cmp135) - 20ºC	-0.81517	3.5575e-07
WBGene00007402	wild-type - 20ºC	csr-1a(cmp135) - 20ºC	-0.814385	8.01437e-05
WBGene00009026	wild-type - 20ºC	csr-1a(cmp135) - 20ºC	-0.813435	0.00497613
WBGene00008205	wild-type - 20ºC	csr-1a(cmp135) - 20ºC	-0.812685	3.32412e-09
WBGene00000493	wild-type - 20ºC	csr-1a(cmp135) - 20ºC	-0.812655	4.22604e-07
WBGene00001805	wild-type - 20ºC	csr-1a(cmp135) - 20ºC	-0.811603	0.0163401
WBGene00020382	wild-type - 20ºC	csr-1a(cmp135) - 20ºC	-0.809899	4.71442e-13
WBGene00021382	wild-type - 20ºC	csr-1a(cmp135) - 20ºC	-0.809009	0.0454562
WBGene00019640	wild-type - 20ºC	csr-1a(cmp135) - 20ºC	-0.808265	0.00568152
WBGene00003889	wild-type - 20ºC	csr-1a(cmp135) - 20ºC	-0.807876	0.0180225
WBGene00019048	wild-type - 20ºC	csr-1a(cmp135) - 20ºC	-0.807721	0.00642622
WBGene00003158	wild-type - 20ºC	csr-1a(cmp135) - 20ºC	-0.807452	2.61461e-10
WBGene00018572	wild-type - 20ºC	csr-1a(cmp135) - 20ºC	-0.807392	5.72386e-08
WBGene00003769	wild-type - 20ºC	csr-1a(cmp135) - 20ºC	-0.807187	5.49145e-06
WBGene00017320	wild-type - 20ºC	csr-1a(cmp135) - 20ºC	-0.807055	0.000784151
WBGene00020496	wild-type - 20ºC	csr-1a(cmp135) - 20ºC	-0.806443	0.000177749
WBGene00001994	wild-type - 20ºC	csr-1a(cmp135) - 20ºC	-0.805978	3.10272e-07
WBGene00015824	wild-type - 20ºC	csr-1a(cmp135) - 20ºC	-0.805868	0.000193576
WBGene00013752	wild-type - 20ºC	csr-1a(cmp135) - 20ºC	-0.805481	0.000338308
WBGene00044500	wild-type - 20ºC	csr-1a(cmp135) - 20ºC	-0.8049	0.000285475
WBGene00018033	wild-type - 20ºC	csr-1a(cmp135) - 20ºC	-0.804741	0.00159462
WBGene00011681	wild-type - 20ºC	csr-1a(cmp135) - 20ºC	-0.804494	4.1015e-06
WBGene00002120	wild-type - 20ºC	csr-1a(cmp135) - 20ºC	-0.803043	0.0134797
WBGene00003246	wild-type - 20ºC	csr-1a(cmp135) - 20ºC	-0.802999	4.82432e-07
WBGene00006787	wild-type - 20ºC	csr-1a(cmp135) - 20ºC	-0.802119	0.0428898
WBGene00022100	wild-type - 20ºC	csr-1a(cmp135) - 20ºC	-0.80129	4.32245e-05
WBGene00013326	wild-type - 20ºC	csr-1a(cmp135) - 20ºC	-0.800401	0.00389485
WBGene00000684	wild-type - 20ºC	csr-1a(cmp135) - 20ºC	-0.80028	4.64519e-07
WBGene00001182	wild-type - 20ºC	csr-1a(cmp135) - 20ºC	-0.80018	4.8624e-08
WBGene00017900	wild-type - 20ºC	csr-1a(cmp135) - 20ºC	-0.800063	3.47061e-06
WBGene00008192	wild-type - 20ºC	csr-1a(cmp135) - 20ºC	-0.799543	0.0401024
WBGene00003157	wild-type - 20ºC	csr-1a(cmp135) - 20ºC	-0.797525	7.50828e-10
WBGene00006767	wild-type - 20ºC	csr-1a(cmp135) - 20ºC	-0.797304	0.00156481
WBGene00022370	wild-type - 20ºC	csr-1a(cmp135) - 20ºC	-0.797264	0.0478061
WBGene00004282	wild-type - 20ºC	csr-1a(cmp135) - 20ºC	-0.796487	1.6323e-06
WBGene00018969	wild-type - 20ºC	csr-1a(cmp135) - 20ºC	-0.795253	1.74932e-08
WBGene00018781	wild-type - 20ºC	csr-1a(cmp135) - 20ºC	-0.795182	4.6747e-05
WBGene00013732	wild-type - 20ºC	csr-1a(cmp135) - 20ºC	-0.794683	4.72857e-07
WBGene00009056	wild-type - 20ºC	csr-1a(cmp135) - 20ºC	-0.794086	0.00050946
WBGene00021471	wild-type - 20ºC	csr-1a(cmp135) - 20ºC	-0.793927	0.0187203
WBGene00194692	wild-type - 20ºC	csr-1a(cmp135) - 20ºC	-0.792858	0.0178481
WBGene00011768	wild-type - 20ºC	csr-1a(cmp135) - 20ºC	-0.792811	4.29009e-10
WBGene00004207	wild-type - 20ºC	csr-1a(cmp135) - 20ºC	-0.792157	2.41456e-06
WBGene00000156	wild-type - 20ºC	csr-1a(cmp135) - 20ºC	-0.791655	4.37414e-06
WBGene00003012	wild-type - 20ºC	csr-1a(cmp135) - 20ºC	-0.79131	2.35397e-10
WBGene00008735	wild-type - 20ºC	csr-1a(cmp135) - 20ºC	-0.790779	0.000581464
WBGene00010827	wild-type - 20ºC	csr-1a(cmp135) - 20ºC	-0.789942	1.71886e-05
WBGene00018975	wild-type - 20ºC	csr-1a(cmp135) - 20ºC	-0.789234	3.2874e-07
WBGene00012085	wild-type - 20ºC	csr-1a(cmp135) - 20ºC	-0.789215	3.27629e-06
WBGene00009079	wild-type - 20ºC	csr-1a(cmp135) - 20ºC	-0.788484	0.000949166
WBGene00004782	wild-type - 20ºC	csr-1a(cmp135) - 20ºC	-0.787601	6.34565e-06
WBGene00044296	wild-type - 20ºC	csr-1a(cmp135) - 20ºC	-0.786205	4.58407e-06
WBGene00017175	wild-type - 20ºC	csr-1a(cmp135) - 20ºC	-0.785265	0.00990165
WBGene00011974	wild-type - 20ºC	csr-1a(cmp135) - 20ºC	-0.783467	1.86705e-06
WBGene00015047	wild-type - 20ºC	csr-1a(cmp135) - 20ºC	-0.783223	5.89119e-12
WBGene00020282	wild-type - 20ºC	csr-1a(cmp135) - 20ºC	-0.781616	0.0369926
WBGene00009146	wild-type - 20ºC	csr-1a(cmp135) - 20ºC	-0.780794	1.94233e-05
WBGene00003156	wild-type - 20ºC	csr-1a(cmp135) - 20ºC	-0.780627	2.68506e-09
WBGene00018133	wild-type - 20ºC	csr-1a(cmp135) - 20ºC	-0.78059	0.00126302
WBGene00016351	wild-type - 20ºC	csr-1a(cmp135) - 20ºC	-0.779717	1.40534e-08
WBGene00005077	wild-type - 20ºC	csr-1a(cmp135) - 20ºC	-0.779699	6.83438e-12
WBGene00022888	wild-type - 20ºC	csr-1a(cmp135) - 20ºC	-0.778815	0.00141395
WBGene00000963	wild-type - 20ºC	csr-1a(cmp135) - 20ºC	-0.777785	1.76469e-05
WBGene00016522	wild-type - 20ºC	csr-1a(cmp135) - 20ºC	-0.777729	0.0349518
WBGene00006829	wild-type - 20ºC	csr-1a(cmp135) - 20ºC	-0.777516	1.85308e-06
WBGene00000490	wild-type - 20ºC	csr-1a(cmp135) - 20ºC	-0.777368	0.0495821
WBGene00007977	wild-type - 20ºC	csr-1a(cmp135) - 20ºC	-0.776915	1.89393e-05
WBGene00001475	wild-type - 20ºC	csr-1a(cmp135) - 20ºC	-0.776253	7.16339e-05
WBGene00021650	wild-type - 20ºC	csr-1a(cmp135) - 20ºC	-0.775344	7.48793e-05
WBGene00011990	wild-type - 20ºC	csr-1a(cmp135) - 20ºC	-0.774645	8.40729e-05
WBGene00010920	wild-type - 20ºC	csr-1a(cmp135) - 20ºC	-0.77408	0.00372578
WBGene00010373	wild-type - 20ºC	csr-1a(cmp135) - 20ºC	-0.770809	0.0089391
WBGene00012923	wild-type - 20ºC	csr-1a(cmp135) - 20ºC	-0.769324	0.00305958
WBGene00022752	wild-type - 20ºC	csr-1a(cmp135) - 20ºC	-0.76921	0.0341781
WBGene00001820	wild-type - 20ºC	csr-1a(cmp135) - 20ºC	-0.768467	0.0410586
WBGene00017419	wild-type - 20ºC	csr-1a(cmp135) - 20ºC	-0.76716	1.6802e-05
WBGene00019949	wild-type - 20ºC	csr-1a(cmp135) - 20ºC	-0.765805	0.0123281
WBGene00019979	wild-type - 20ºC	csr-1a(cmp135) - 20ºC	-0.765709	3.43866e-05
WBGene00001555	wild-type - 20ºC	csr-1a(cmp135) - 20ºC	-0.765375	0.0149844
WBGene00004025	wild-type - 20ºC	csr-1a(cmp135) - 20ºC	-0.765095	0.00083879
WBGene00014030	wild-type - 20ºC	csr-1a(cmp135) - 20ºC	-0.764825	0.000395765
WBGene00019902	wild-type - 20ºC	csr-1a(cmp135) - 20ºC	-0.764539	1.29696e-05
WBGene00015096	wild-type - 20ºC	csr-1a(cmp135) - 20ºC	-0.764462	1.15396e-07
WBGene00022592	wild-type - 20ºC	csr-1a(cmp135) - 20ºC	-0.764054	0.000154707
WBGene00018707	wild-type - 20ºC	csr-1a(cmp135) - 20ºC	-0.763524	0.000861379
WBGene00002112	wild-type - 20ºC	csr-1a(cmp135) - 20ºC	-0.762927	0.0256988
WBGene00003143	wild-type - 20ºC	csr-1a(cmp135) - 20ºC	-0.762831	7.47661e-05
WBGene00013303	wild-type - 20ºC	csr-1a(cmp135) - 20ºC	-0.762288	0.0226337
WBGene00021059	wild-type - 20ºC	csr-1a(cmp135) - 20ºC	-0.762174	0.000880793
WBGene00018394	wild-type - 20ºC	csr-1a(cmp135) - 20ºC	-0.761883	0.00855318
WBGene00000481	wild-type - 20ºC	csr-1a(cmp135) - 20ºC	-0.761268	0.00878134
WBGene00022518	wild-type - 20ºC	csr-1a(cmp135) - 20ºC	-0.761263	3.79889e-05
WBGene00004971	wild-type - 20ºC	csr-1a(cmp135) - 20ºC	-0.761058	0.00525391
WBGene00015037	wild-type - 20ºC	csr-1a(cmp135) - 20ºC	-0.760749	0.0112563
WBGene00001049	wild-type - 20ºC	csr-1a(cmp135) - 20ºC	-0.760699	1.07701e-07
WBGene00022069	wild-type - 20ºC	csr-1a(cmp135) - 20ºC	-0.760603	0.00018231
WBGene00020435	wild-type - 20ºC	csr-1a(cmp135) - 20ºC	-0.759311	0.0383857
WBGene00007121	wild-type - 20ºC	csr-1a(cmp135) - 20ºC	-0.759294	0.034256
WBGene00011380	wild-type - 20ºC	csr-1a(cmp135) - 20ºC	-0.759073	0.00859651
WBGene00014055	wild-type - 20ºC	csr-1a(cmp135) - 20ºC	-0.757952	0.00706087
WBGene00012663	wild-type - 20ºC	csr-1a(cmp135) - 20ºC	-0.757456	0.000427217
WBGene00001689	wild-type - 20ºC	csr-1a(cmp135) - 20ºC	-0.756636	4.00424e-05
WBGene00015710	wild-type - 20ºC	csr-1a(cmp135) - 20ºC	-0.756593	0.0239877
WBGene00015507	wild-type - 20ºC	csr-1a(cmp135) - 20ºC	-0.755893	0.000104134
WBGene00001944	wild-type - 20ºC	csr-1a(cmp135) - 20ºC	-0.755667	0.000192757
WBGene00003019	wild-type - 20ºC	csr-1a(cmp135) - 20ºC	-0.755074	9.48158e-06
WBGene00194864	wild-type - 20ºC	csr-1a(cmp135) - 20ºC	-0.754738	0.0416787
WBGene00019773	wild-type - 20ºC	csr-1a(cmp135) - 20ºC	-0.754236	0.0453923
WBGene00008875	wild-type - 20ºC	csr-1a(cmp135) - 20ºC	-0.75396	9.40369e-05
WBGene00000902	wild-type - 20ºC	csr-1a(cmp135) - 20ºC	-0.753943	1.30449e-05
WBGene00014150	wild-type - 20ºC	csr-1a(cmp135) - 20ºC	-0.753744	3.86299e-06
WBGene00009638	wild-type - 20ºC	csr-1a(cmp135) - 20ºC	-0.753193	0.000474259
WBGene00001086	wild-type - 20ºC	csr-1a(cmp135) - 20ºC	-0.753112	7.11877e-07
WBGene00016807	wild-type - 20ºC	csr-1a(cmp135) - 20ºC	-0.75295	0.030472
WBGene00001172	wild-type - 20ºC	csr-1a(cmp135) - 20ºC	-0.752292	6.65768e-09
WBGene00000938	wild-type - 20ºC	csr-1a(cmp135) - 20ºC	-0.751228	2.89297e-07
WBGene00010871	wild-type - 20ºC	csr-1a(cmp135) - 20ºC	-0.750638	0.0148213
WBGene00007604	wild-type - 20ºC	csr-1a(cmp135) - 20ºC	-0.74883	0.00069061
WBGene00021448	wild-type - 20ºC	csr-1a(cmp135) - 20ºC	-0.748625	3.61573e-07
WBGene00006363	wild-type - 20ºC	csr-1a(cmp135) - 20ºC	-0.748342	0.0137514
WBGene00007197	wild-type - 20ºC	csr-1a(cmp135) - 20ºC	-0.747575	9.40389e-09
WBGene00004398	wild-type - 20ºC	csr-1a(cmp135) - 20ºC	-0.746981	7.757e-07
WBGene00002175	wild-type - 20ºC	csr-1a(cmp135) - 20ºC	-0.746698	1.34178e-07
WBGene00219286	wild-type - 20ºC	csr-1a(cmp135) - 20ºC	-0.746089	0.00217692
WBGene00004270	wild-type - 20ºC	csr-1a(cmp135) - 20ºC	-0.744843	2.21514e-07
WBGene00010010	wild-type - 20ºC	csr-1a(cmp135) - 20ºC	-0.74464	0.0288328
WBGene00016006	wild-type - 20ºC	csr-1a(cmp135) - 20ºC	-0.744635	0.000811686
WBGene00021039	wild-type - 20ºC	csr-1a(cmp135) - 20ºC	-0.744577	0.0219132
WBGene00018039	wild-type - 20ºC	csr-1a(cmp135) - 20ºC	-0.744158	0.00472955
WBGene00014013	wild-type - 20ºC	csr-1a(cmp135) - 20ºC	-0.744093	0.000987854
WBGene00019663	wild-type - 20ºC	csr-1a(cmp135) - 20ºC	-0.743579	1.30428e-05
WBGene00007275	wild-type - 20ºC	csr-1a(cmp135) - 20ºC	-0.743449	0.000704232
WBGene00020377	wild-type - 20ºC	csr-1a(cmp135) - 20ºC	-0.74339	0.0230345
WBGene00003911	wild-type - 20ºC	csr-1a(cmp135) - 20ºC	-0.743256	1.02109e-06
WBGene00002223	wild-type - 20ºC	csr-1a(cmp135) - 20ºC	-0.742805	2.24535e-07
WBGene00001365	wild-type - 20ºC	csr-1a(cmp135) - 20ºC	-0.742412	1.03363e-05
WBGene00008392	wild-type - 20ºC	csr-1a(cmp135) - 20ºC	-0.741191	0.0123104
WBGene00010566	wild-type - 20ºC	csr-1a(cmp135) - 20ºC	-0.740934	0.00137339
WBGene00013106	wild-type - 20ºC	csr-1a(cmp135) - 20ºC	-0.740887	6.95105e-05
WBGene00009091	wild-type - 20ºC	csr-1a(cmp135) - 20ºC	-0.739971	0.000661624
WBGene00011382	wild-type - 20ºC	csr-1a(cmp135) - 20ºC	-0.739668	0.00484958
WBGene00013415	wild-type - 20ºC	csr-1a(cmp135) - 20ºC	-0.738134	0.000113482
WBGene00006441	wild-type - 20ºC	csr-1a(cmp135) - 20ºC	-0.73775	0.00863116
WBGene00019289	wild-type - 20ºC	csr-1a(cmp135) - 20ºC	-0.737402	0.00104335
WBGene00017962	wild-type - 20ºC	csr-1a(cmp135) - 20ºC	-0.737369	7.15052e-10
WBGene00006437	wild-type - 20ºC	csr-1a(cmp135) - 20ºC	-0.737237	5.11185e-06
WBGene00206464	wild-type - 20ºC	csr-1a(cmp135) - 20ºC	-0.736272	0.00896198
WBGene00000004	wild-type - 20ºC	csr-1a(cmp135) - 20ºC	-0.736075	0.000345476
WBGene00010706	wild-type - 20ºC	csr-1a(cmp135) - 20ºC	-0.734873	0.00707679
WBGene00003404	wild-type - 20ºC	csr-1a(cmp135) - 20ºC	-0.734798	2.39901e-05
WBGene00001665	wild-type - 20ºC	csr-1a(cmp135) - 20ºC	-0.734131	0.0358465
WBGene00006876	wild-type - 20ºC	csr-1a(cmp135) - 20ºC	-0.734094	0.000394106
WBGene00004047	wild-type - 20ºC	csr-1a(cmp135) - 20ºC	-0.734063	1.10154e-05
WBGene00003055	wild-type - 20ºC	csr-1a(cmp135) - 20ºC	-0.733857	1.8331e-11
WBGene00044079	wild-type - 20ºC	csr-1a(cmp135) - 20ºC	-0.733767	6.45933e-05
WBGene00003407	wild-type - 20ºC	csr-1a(cmp135) - 20ºC	-0.733596	1.21671e-05
WBGene00022104	wild-type - 20ºC	csr-1a(cmp135) - 20ºC	-0.733116	0.000460698
WBGene00011729	wild-type - 20ºC	csr-1a(cmp135) - 20ºC	-0.731866	6.94403e-05
WBGene00003175	wild-type - 20ºC	csr-1a(cmp135) - 20ºC	-0.731699	7.63877e-09
WBGene00003752	wild-type - 20ºC	csr-1a(cmp135) - 20ºC	-0.728764	0.00229073
WBGene00019530	wild-type - 20ºC	csr-1a(cmp135) - 20ºC	-0.728542	0.00900422
WBGene00001253	wild-type - 20ºC	csr-1a(cmp135) - 20ºC	-0.727605	0.0153315
WBGene00007169	wild-type - 20ºC	csr-1a(cmp135) - 20ºC	-0.727036	0.0133632
WBGene00010918	wild-type - 20ºC	csr-1a(cmp135) - 20ºC	-0.726973	7.85476e-08
WBGene00012767	wild-type - 20ºC	csr-1a(cmp135) - 20ºC	-0.726796	0.00010406
WBGene00010444	wild-type - 20ºC	csr-1a(cmp135) - 20ºC	-0.726603	3.56755e-08
WBGene00008885	wild-type - 20ºC	csr-1a(cmp135) - 20ºC	-0.72629	0.0282959
WBGene00020307	wild-type - 20ºC	csr-1a(cmp135) - 20ºC	-0.724802	7.97009e-05
WBGene00013701	wild-type - 20ºC	csr-1a(cmp135) - 20ºC	-0.724377	0.0423432
WBGene00002169	wild-type - 20ºC	csr-1a(cmp135) - 20ºC	-0.72403	5.26262e-09
WBGene00021915	wild-type - 20ºC	csr-1a(cmp135) - 20ºC	-0.723531	0.0011938
WBGene00009800	wild-type - 20ºC	csr-1a(cmp135) - 20ºC	-0.723366	7.45889e-06
WBGene00001080	wild-type - 20ºC	csr-1a(cmp135) - 20ºC	-0.722915	6.82417e-05
WBGene00007150	wild-type - 20ºC	csr-1a(cmp135) - 20ºC	-0.722841	3.81455e-06
WBGene00018369	wild-type - 20ºC	csr-1a(cmp135) - 20ºC	-0.722211	0.00713234
WBGene00013737	wild-type - 20ºC	csr-1a(cmp135) - 20ºC	-0.721792	9.8505e-11
WBGene00009708	wild-type - 20ºC	csr-1a(cmp135) - 20ºC	-0.721493	0.019457
WBGene00014091	wild-type - 20ºC	csr-1a(cmp135) - 20ºC	-0.720994	2.13134e-09
WBGene00010630	wild-type - 20ºC	csr-1a(cmp135) - 20ºC	-0.720491	0.0100941
WBGene00021870	wild-type - 20ºC	csr-1a(cmp135) - 20ºC	-0.719331	1.20091e-08
WBGene00009848	wild-type - 20ºC	csr-1a(cmp135) - 20ºC	-0.718974	0.000862157
WBGene00018692	wild-type - 20ºC	csr-1a(cmp135) - 20ºC	-0.718716	0.00929926
WBGene00000955	wild-type - 20ºC	csr-1a(cmp135) - 20ºC	-0.71864	0.00154177
WBGene00000962	wild-type - 20ºC	csr-1a(cmp135) - 20ºC	-0.718239	0.000229574
WBGene00021398	wild-type - 20ºC	csr-1a(cmp135) - 20ºC	-0.718067	1.22263e-05
WBGene00000105	wild-type - 20ºC	csr-1a(cmp135) - 20ºC	-0.717528	9.68911e-05
WBGene00011980	wild-type - 20ºC	csr-1a(cmp135) - 20ºC	-0.71743	0.000222117
WBGene00018563	wild-type - 20ºC	csr-1a(cmp135) - 20ºC	-0.717397	0.00182335
WBGene00017507	wild-type - 20ºC	csr-1a(cmp135) - 20ºC	-0.717099	0.0415293
WBGene00001492	wild-type - 20ºC	csr-1a(cmp135) - 20ºC	-0.716534	0.00206712
WBGene00001046	wild-type - 20ºC	csr-1a(cmp135) - 20ºC	-0.716289	0.0152734
WBGene00018330	wild-type - 20ºC	csr-1a(cmp135) - 20ºC	-0.714373	0.000155313
WBGene00001002	wild-type - 20ºC	csr-1a(cmp135) - 20ºC	-0.714074	1.47979e-06
WBGene00017658	wild-type - 20ºC	csr-1a(cmp135) - 20ºC	-0.713491	1.41214e-05
WBGene00019211	wild-type - 20ºC	csr-1a(cmp135) - 20ºC	-0.713272	1.18379e-08
WBGene00235281	wild-type - 20ºC	csr-1a(cmp135) - 20ºC	-0.712529	0.0443951
WBGene00006657	wild-type - 20ºC	csr-1a(cmp135) - 20ºC	-0.712287	0.00420507
WBGene00001052	wild-type - 20ºC	csr-1a(cmp135) - 20ºC	-0.712263	0.0116591
WBGene00020289	wild-type - 20ºC	csr-1a(cmp135) - 20ºC	-0.712215	0.0350632
WBGene00044330	wild-type - 20ºC	csr-1a(cmp135) - 20ºC	-0.712121	0.0153918
WBGene00010773	wild-type - 20ºC	csr-1a(cmp135) - 20ºC	-0.712026	0.0195594
WBGene00019408	wild-type - 20ºC	csr-1a(cmp135) - 20ºC	-0.711954	0.00375028
WBGene00009433	wild-type - 20ºC	csr-1a(cmp135) - 20ºC	-0.711912	2.64112e-06
WBGene00003247	wild-type - 20ºC	csr-1a(cmp135) - 20ºC	-0.711583	4.35715e-07
WBGene00017018	wild-type - 20ºC	csr-1a(cmp135) - 20ºC	-0.711512	0.00015536
WBGene00018710	wild-type - 20ºC	csr-1a(cmp135) - 20ºC	-0.711415	2.37355e-06
WBGene00219694	wild-type - 20ºC	csr-1a(cmp135) - 20ºC	-0.711182	0.0264982
WBGene00018681	wild-type - 20ºC	csr-1a(cmp135) - 20ºC	-0.71093	3.42663e-05
WBGene00010513	wild-type - 20ºC	csr-1a(cmp135) - 20ºC	-0.708088	0.00126918
WBGene00010558	wild-type - 20ºC	csr-1a(cmp135) - 20ºC	-0.708086	0.0217635
WBGene00044663	wild-type - 20ºC	csr-1a(cmp135) - 20ºC	-0.705675	0.0398436
WBGene00011289	wild-type - 20ºC	csr-1a(cmp135) - 20ºC	-0.705537	2.20616e-06
WBGene00021068	wild-type - 20ºC	csr-1a(cmp135) - 20ºC	-0.705222	0.000136494
WBGene00021905	wild-type - 20ºC	csr-1a(cmp135) - 20ºC	-0.705122	0.000103975
WBGene00016172	wild-type - 20ºC	csr-1a(cmp135) - 20ºC	-0.705026	1.08759e-05
WBGene00009406	wild-type - 20ºC	csr-1a(cmp135) - 20ºC	-0.703534	0.0438523
WBGene00006844	wild-type - 20ºC	csr-1a(cmp135) - 20ºC	-0.703394	2.44712e-06
WBGene00006379	wild-type - 20ºC	csr-1a(cmp135) - 20ºC	-0.703334	0.0266377
WBGene00004180	wild-type - 20ºC	csr-1a(cmp135) - 20ºC	-0.70311	1.90645e-06
WBGene00010199	wild-type - 20ºC	csr-1a(cmp135) - 20ºC	-0.702454	7.04567e-05
WBGene00006818	wild-type - 20ºC	csr-1a(cmp135) - 20ºC	-0.702178	0.00757217
WBGene00006678	wild-type - 20ºC	csr-1a(cmp135) - 20ºC	-0.701797	0.0112122
WBGene00008673	wild-type - 20ºC	csr-1a(cmp135) - 20ºC	-0.701702	0.00813686
WBGene00023415	wild-type - 20ºC	csr-1a(cmp135) - 20ºC	-0.700396	0.0370395
WBGene00019819	wild-type - 20ºC	csr-1a(cmp135) - 20ºC	-0.700283	1.75823e-05
WBGene00009637	wild-type - 20ºC	csr-1a(cmp135) - 20ºC	-0.69976	0.0348764
WBGene00004924	wild-type - 20ºC	csr-1a(cmp135) - 20ºC	-0.69974	5.3545e-06
WBGene00009642	wild-type - 20ºC	csr-1a(cmp135) - 20ºC	-0.699458	0.00388018
WBGene00004361	wild-type - 20ºC	csr-1a(cmp135) - 20ºC	-0.699384	5.93855e-05
WBGene00017703	wild-type - 20ºC	csr-1a(cmp135) - 20ºC	-0.698892	0.00150741
WBGene00194641	wild-type - 20ºC	csr-1a(cmp135) - 20ºC	-0.69874	0.0204365
WBGene00003963	wild-type - 20ºC	csr-1a(cmp135) - 20ºC	-0.698085	4.59898e-07
WBGene00004749	wild-type - 20ºC	csr-1a(cmp135) - 20ºC	-0.697897	6.57214e-07
WBGene00016805	wild-type - 20ºC	csr-1a(cmp135) - 20ºC	-0.697405	5.56642e-05
WBGene00194915	wild-type - 20ºC	csr-1a(cmp135) - 20ºC	-0.697066	0.0294624
WBGene00008800	wild-type - 20ºC	csr-1a(cmp135) - 20ºC	-0.69678	8.87917e-07
WBGene00007203	wild-type - 20ºC	csr-1a(cmp135) - 20ºC	-0.696472	0.00553134
WBGene00009592	wild-type - 20ºC	csr-1a(cmp135) - 20ºC	-0.696374	0.00675313
WBGene00016825	wild-type - 20ºC	csr-1a(cmp135) - 20ºC	-0.696023	0.000344445
WBGene00000413	wild-type - 20ºC	csr-1a(cmp135) - 20ºC	-0.696011	7.36687e-05
WBGene00012363	wild-type - 20ºC	csr-1a(cmp135) - 20ºC	-0.695776	2.8363e-05
WBGene00005009	wild-type - 20ºC	csr-1a(cmp135) - 20ºC	-0.695466	0.000137973
WBGene00000257	wild-type - 20ºC	csr-1a(cmp135) - 20ºC	-0.695066	1.14924e-07
WBGene00004873	wild-type - 20ºC	csr-1a(cmp135) - 20ºC	-0.695043	6.08229e-06
WBGene00006058	wild-type - 20ºC	csr-1a(cmp135) - 20ºC	-0.694277	0.00274064
WBGene00003367	wild-type - 20ºC	csr-1a(cmp135) - 20ºC	-0.693985	9.28414e-08
WBGene00003960	wild-type - 20ºC	csr-1a(cmp135) - 20ºC	-0.693551	4.09109e-05
WBGene00002163	wild-type - 20ºC	csr-1a(cmp135) - 20ºC	-0.693546	0.00619122
WBGene00007501	wild-type - 20ºC	csr-1a(cmp135) - 20ºC	-0.693497	0.0157196
WBGene00002198	wild-type - 20ºC	csr-1a(cmp135) - 20ºC	-0.693341	0.00199212
WBGene00017375	wild-type - 20ºC	csr-1a(cmp135) - 20ºC	-0.692961	0.0112532
WBGene00012131	wild-type - 20ºC	csr-1a(cmp135) - 20ºC	-0.692056	0.0353857
WBGene00016937	wild-type - 20ºC	csr-1a(cmp135) - 20ºC	-0.691972	0.000586421
WBGene00001993	wild-type - 20ºC	csr-1a(cmp135) - 20ºC	-0.691825	1.88513e-06
WBGene00000227	wild-type - 20ºC	csr-1a(cmp135) - 20ºC	-0.691264	0.00238707
WBGene00004314	wild-type - 20ºC	csr-1a(cmp135) - 20ºC	-0.690732	9.32873e-06
WBGene00021527	wild-type - 20ºC	csr-1a(cmp135) - 20ºC	-0.690429	0.0225435
WBGene00010547	wild-type - 20ºC	csr-1a(cmp135) - 20ºC	-0.690181	0.00694531
WBGene00020840	wild-type - 20ºC	csr-1a(cmp135) - 20ºC	-0.690124	4.05137e-05
WBGene00015440	wild-type - 20ºC	csr-1a(cmp135) - 20ºC	-0.690045	0.031326
WBGene00044068	wild-type - 20ºC	csr-1a(cmp135) - 20ºC	-0.68943	0.000146107
WBGene00006424	wild-type - 20ºC	csr-1a(cmp135) - 20ºC	-0.689362	0.00770449
WBGene00008107	wild-type - 20ºC	csr-1a(cmp135) - 20ºC	-0.689204	8.51908e-06
WBGene00008136	wild-type - 20ºC	csr-1a(cmp135) - 20ºC	-0.689037	3.2143e-08
WBGene00020561	wild-type - 20ºC	csr-1a(cmp135) - 20ºC	-0.687404	0.000909453
WBGene00000387	wild-type - 20ºC	csr-1a(cmp135) - 20ºC	-0.687025	0.00484032
WBGene00012538	wild-type - 20ºC	csr-1a(cmp135) - 20ºC	-0.686682	1.9211e-07
WBGene00009577	wild-type - 20ºC	csr-1a(cmp135) - 20ºC	-0.68561	4.46144e-08
WBGene00017983	wild-type - 20ºC	csr-1a(cmp135) - 20ºC	-0.68556	0.0411337
WBGene00015359	wild-type - 20ºC	csr-1a(cmp135) - 20ºC	-0.68546	0.0243987
WBGene00016356	wild-type - 20ºC	csr-1a(cmp135) - 20ºC	-0.684423	0.0349583
WBGene00011381	wild-type - 20ºC	csr-1a(cmp135) - 20ºC	-0.684352	0.0494801
WBGene00012121	wild-type - 20ºC	csr-1a(cmp135) - 20ºC	-0.684135	3.73493e-05
WBGene00006660	wild-type - 20ºC	csr-1a(cmp135) - 20ºC	-0.68398	0.000642418
WBGene00004063	wild-type - 20ºC	csr-1a(cmp135) - 20ºC	-0.68347	1.25448e-06
WBGene00020897	wild-type - 20ºC	csr-1a(cmp135) - 20ºC	-0.683382	0.000515218
WBGene00001669	wild-type - 20ºC	csr-1a(cmp135) - 20ºC	-0.683154	0.000208418
WBGene00007799	wild-type - 20ºC	csr-1a(cmp135) - 20ºC	-0.682751	0.00525569
WBGene00019729	wild-type - 20ºC	csr-1a(cmp135) - 20ºC	-0.681835	0.00149725
WBGene00002213	wild-type - 20ºC	csr-1a(cmp135) - 20ºC	-0.681762	3.66953e-05
WBGene00021532	wild-type - 20ºC	csr-1a(cmp135) - 20ºC	-0.681565	0.00216561
WBGene00220259	wild-type - 20ºC	csr-1a(cmp135) - 20ºC	-0.681497	0.0425507
WBGene00000553	wild-type - 20ºC	csr-1a(cmp135) - 20ºC	-0.681177	0.000792084
WBGene00017314	wild-type - 20ºC	csr-1a(cmp135) - 20ºC	-0.681	0.0052915
WBGene00012592	wild-type - 20ºC	csr-1a(cmp135) - 20ºC	-0.680949	0.000145905
WBGene00020894	wild-type - 20ºC	csr-1a(cmp135) - 20ºC	-0.680935	2.78359e-11
WBGene00013207	wild-type - 20ºC	csr-1a(cmp135) - 20ºC	-0.680419	0.0373685
WBGene00022766	wild-type - 20ºC	csr-1a(cmp135) - 20ºC	-0.680156	2.11932e-08
WBGene00000794	wild-type - 20ºC	csr-1a(cmp135) - 20ºC	-0.679325	1.14887e-05
WBGene00000079	wild-type - 20ºC	csr-1a(cmp135) - 20ºC	-0.679221	4.44551e-07
WBGene00011244	wild-type - 20ºC	csr-1a(cmp135) - 20ºC	-0.679035	0.0388856
WBGene00016759	wild-type - 20ºC	csr-1a(cmp135) - 20ºC	-0.678942	1.24987e-07
WBGene00010034	wild-type - 20ºC	csr-1a(cmp135) - 20ºC	-0.678506	5.32084e-05
WBGene00002048	wild-type - 20ºC	csr-1a(cmp135) - 20ºC	-0.678173	3.30997e-09
WBGene00001616	wild-type - 20ºC	csr-1a(cmp135) - 20ºC	-0.676692	0.00957259
WBGene00010226	wild-type - 20ºC	csr-1a(cmp135) - 20ºC	-0.676221	0.0444427
WBGene00017418	wild-type - 20ºC	csr-1a(cmp135) - 20ºC	-0.676149	9.68675e-09
WBGene00022788	wild-type - 20ºC	csr-1a(cmp135) - 20ºC	-0.675798	0.000214235
WBGene00019346	wild-type - 20ºC	csr-1a(cmp135) - 20ºC	-0.675467	3.53474e-05
WBGene00006811	wild-type - 20ºC	csr-1a(cmp135) - 20ºC	-0.675217	0.00218528
WBGene00017970	wild-type - 20ºC	csr-1a(cmp135) - 20ºC	-0.674964	1.07505e-06
WBGene00016398	wild-type - 20ºC	csr-1a(cmp135) - 20ºC	-0.674506	0.0172414
WBGene00019128	wild-type - 20ºC	csr-1a(cmp135) - 20ºC	-0.674096	0.0110795
WBGene00015735	wild-type - 20ºC	csr-1a(cmp135) - 20ºC	-0.673985	2.64719e-05
WBGene00010539	wild-type - 20ºC	csr-1a(cmp135) - 20ºC	-0.673564	1.93091e-07
WBGene00020018	wild-type - 20ºC	csr-1a(cmp135) - 20ºC	-0.673493	0.00544992
WBGene00007042	wild-type - 20ºC	csr-1a(cmp135) - 20ºC	-0.672396	8.81915e-05
WBGene00016424	wild-type - 20ºC	csr-1a(cmp135) - 20ºC	-0.672199	1.08171e-05
WBGene00004108	wild-type - 20ºC	csr-1a(cmp135) - 20ºC	-0.671515	0.000143014
WBGene00020581	wild-type - 20ºC	csr-1a(cmp135) - 20ºC	-0.67071	3.39262e-10
WBGene00011763	wild-type - 20ºC	csr-1a(cmp135) - 20ºC	-0.670602	0.0220408
WBGene00007209	wild-type - 20ºC	csr-1a(cmp135) - 20ºC	-0.670186	0.0142695
WBGene00004334	wild-type - 20ºC	csr-1a(cmp135) - 20ºC	-0.670143	0.00504783
WBGene00007520	wild-type - 20ºC	csr-1a(cmp135) - 20ºC	-0.669656	0.000644629
WBGene00003172	wild-type - 20ºC	csr-1a(cmp135) - 20ºC	-0.669041	1.18302e-05
WBGene00022665	wild-type - 20ºC	csr-1a(cmp135) - 20ºC	-0.668609	1.86112e-05
WBGene00006615	wild-type - 20ºC	csr-1a(cmp135) - 20ºC	-0.668177	0.00631931
WBGene00001446	wild-type - 20ºC	csr-1a(cmp135) - 20ºC	-0.66805	0.0259952
WBGene00003173	wild-type - 20ºC	csr-1a(cmp135) - 20ºC	-0.667959	0.00108204
WBGene00021158	wild-type - 20ºC	csr-1a(cmp135) - 20ºC	-0.667785	0.00171579
WBGene00022682	wild-type - 20ºC	csr-1a(cmp135) - 20ºC	-0.666842	0.0320127
WBGene00015115	wild-type - 20ºC	csr-1a(cmp135) - 20ºC	-0.666653	0.0141483
WBGene00003794	wild-type - 20ºC	csr-1a(cmp135) - 20ºC	-0.66601	1.12846e-05
WBGene00009370	wild-type - 20ºC	csr-1a(cmp135) - 20ºC	-0.665591	0.00917958
WBGene00011020	wild-type - 20ºC	csr-1a(cmp135) - 20ºC	-0.66559	0.00448118
WBGene00017416	wild-type - 20ºC	csr-1a(cmp135) - 20ºC	-0.664834	0.000338308
WBGene00005018	wild-type - 20ºC	csr-1a(cmp135) - 20ºC	-0.664174	2.05436e-05
WBGene00018960	wild-type - 20ºC	csr-1a(cmp135) - 20ºC	-0.663765	5.76398e-05
WBGene00007486	wild-type - 20ºC	csr-1a(cmp135) - 20ºC	-0.663074	0.0173166
WBGene00000983	wild-type - 20ºC	csr-1a(cmp135) - 20ºC	-0.660956	0.00592036
WBGene00002694	wild-type - 20ºC	csr-1a(cmp135) - 20ºC	-0.660799	3.3765e-07
WBGene00000914	wild-type - 20ºC	csr-1a(cmp135) - 20ºC	-0.660671	0.00321328
WBGene00006747	wild-type - 20ºC	csr-1a(cmp135) - 20ºC	-0.659803	0.000602158
WBGene00235340	wild-type - 20ºC	csr-1a(cmp135) - 20ºC	-0.658283	0.00319994
WBGene00001081	wild-type - 20ºC	csr-1a(cmp135) - 20ºC	-0.658008	0.00260092
WBGene00010327	wild-type - 20ºC	csr-1a(cmp135) - 20ºC	-0.657741	0.0291625
WBGene00006801	wild-type - 20ºC	csr-1a(cmp135) - 20ºC	-0.65738	0.00497033
WBGene00001251	wild-type - 20ºC	csr-1a(cmp135) - 20ºC	-0.657363	2.59036e-05
WBGene00006483	wild-type - 20ºC	csr-1a(cmp135) - 20ºC	-0.656976	2.24293e-05
WBGene00017738	wild-type - 20ºC	csr-1a(cmp135) - 20ºC	-0.655749	0.00581816
WBGene00001016	wild-type - 20ºC	csr-1a(cmp135) - 20ºC	-0.654557	0.000131261
WBGene00010345	wild-type - 20ºC	csr-1a(cmp135) - 20ºC	-0.654295	4.71899e-06
WBGene00004745	wild-type - 20ºC	csr-1a(cmp135) - 20ºC	-0.65366	0.00370455
WBGene00013739	wild-type - 20ºC	csr-1a(cmp135) - 20ºC	-0.653622	0.00068181
WBGene00003026	wild-type - 20ºC	csr-1a(cmp135) - 20ºC	-0.653406	0.0152586
WBGene00022910	wild-type - 20ºC	csr-1a(cmp135) - 20ºC	-0.653229	0.00446486
WBGene00010317	wild-type - 20ºC	csr-1a(cmp135) - 20ºC	-0.652362	8.74458e-07
WBGene00013982	wild-type - 20ºC	csr-1a(cmp135) - 20ºC	-0.651149	0.00339269
WBGene00011629	wild-type - 20ºC	csr-1a(cmp135) - 20ºC	-0.65113	0.000476085
WBGene00017939	wild-type - 20ºC	csr-1a(cmp135) - 20ºC	-0.650696	0.0195282
WBGene00000742	wild-type - 20ºC	csr-1a(cmp135) - 20ºC	-0.650178	0.00137144
WBGene00007257	wild-type - 20ºC	csr-1a(cmp135) - 20ºC	-0.650121	0.00017202
WBGene00013518	wild-type - 20ºC	csr-1a(cmp135) - 20ºC	-0.649843	0.0196753
WBGene00003651	wild-type - 20ºC	csr-1a(cmp135) - 20ºC	-0.649771	0.00384079
WBGene00013713	wild-type - 20ºC	csr-1a(cmp135) - 20ºC	-0.649671	0.00777463
WBGene00009367	wild-type - 20ºC	csr-1a(cmp135) - 20ºC	-0.649351	3.92281e-05
WBGene00012191	wild-type - 20ºC	csr-1a(cmp135) - 20ºC	-0.649052	0.0179424
WBGene00015285	wild-type - 20ºC	csr-1a(cmp135) - 20ºC	-0.648283	0.00013436
WBGene00004214	wild-type - 20ºC	csr-1a(cmp135) - 20ºC	-0.648044	2.56275e-05
WBGene00000231	wild-type - 20ºC	csr-1a(cmp135) - 20ºC	-0.647707	0.000205502
WBGene00007752	wild-type - 20ºC	csr-1a(cmp135) - 20ºC	-0.647649	0.00557103
WBGene00007041	wild-type - 20ºC	csr-1a(cmp135) - 20ºC	-0.647394	0.0179654
WBGene00044177	wild-type - 20ºC	csr-1a(cmp135) - 20ºC	-0.646764	0.00181763
WBGene00008078	wild-type - 20ºC	csr-1a(cmp135) - 20ºC	-0.646638	0.0028578
WBGene00011696	wild-type - 20ºC	csr-1a(cmp135) - 20ºC	-0.646327	4.54788e-07
WBGene00006593	wild-type - 20ºC	csr-1a(cmp135) - 20ºC	-0.646227	0.00016832
WBGene00006777	wild-type - 20ºC	csr-1a(cmp135) - 20ºC	-0.646178	0.00531294
WBGene00013800	wild-type - 20ºC	csr-1a(cmp135) - 20ºC	-0.644487	0.0413822
WBGene00011614	wild-type - 20ºC	csr-1a(cmp135) - 20ºC	-0.643928	0.0427886
WBGene00019199	wild-type - 20ºC	csr-1a(cmp135) - 20ºC	-0.643897	2.24008e-06
WBGene00017613	wild-type - 20ºC	csr-1a(cmp135) - 20ºC	-0.643872	1.47726e-08
WBGene00019213	wild-type - 20ºC	csr-1a(cmp135) - 20ºC	-0.643782	1.08068e-06
WBGene00000530	wild-type - 20ºC	csr-1a(cmp135) - 20ºC	-0.64243	0.0240197
WBGene00008368	wild-type - 20ºC	csr-1a(cmp135) - 20ºC	-0.64222	0.00122288
WBGene00003955	wild-type - 20ºC	csr-1a(cmp135) - 20ºC	-0.641995	3.13877e-05
WBGene00004148	wild-type - 20ºC	csr-1a(cmp135) - 20ºC	-0.641838	0.000135358
WBGene00006873	wild-type - 20ºC	csr-1a(cmp135) - 20ºC	-0.641527	0.0320702
WBGene00009447	wild-type - 20ºC	csr-1a(cmp135) - 20ºC	-0.641388	0.00643208
WBGene00002003	wild-type - 20ºC	csr-1a(cmp135) - 20ºC	-0.641075	0.000104369
WBGene00000140	wild-type - 20ºC	csr-1a(cmp135) - 20ºC	-0.640008	0.00247936
WBGene00000411	wild-type - 20ºC	csr-1a(cmp135) - 20ºC	-0.640001	2.00595e-07
WBGene00002637	wild-type - 20ºC	csr-1a(cmp135) - 20ºC	-0.639935	4.05264e-07
WBGene00018370	wild-type - 20ºC	csr-1a(cmp135) - 20ºC	-0.639924	0.000678968
WBGene00010785	wild-type - 20ºC	csr-1a(cmp135) - 20ºC	-0.639535	4.65979e-08
WBGene00002110	wild-type - 20ºC	csr-1a(cmp135) - 20ºC	-0.639517	0.000245771
WBGene00003550	wild-type - 20ºC	csr-1a(cmp135) - 20ºC	-0.639324	0.0109754
WBGene00002233	wild-type - 20ºC	csr-1a(cmp135) - 20ºC	-0.639105	0.0245613
WBGene00009337	wild-type - 20ºC	csr-1a(cmp135) - 20ºC	-0.638912	8.78767e-06
WBGene00009605	wild-type - 20ºC	csr-1a(cmp135) - 20ºC	-0.638426	0.00915201
WBGene00000396	wild-type - 20ºC	csr-1a(cmp135) - 20ºC	-0.638243	0.00273117
WBGene00006436	wild-type - 20ºC	csr-1a(cmp135) - 20ºC	-0.637976	0.00520206
WBGene00012360	wild-type - 20ºC	csr-1a(cmp135) - 20ºC	-0.637603	0.000549957
WBGene00009234	wild-type - 20ºC	csr-1a(cmp135) - 20ºC	-0.636928	0.00839821
WBGene00007405	wild-type - 20ºC	csr-1a(cmp135) - 20ºC	-0.636844	0.00770477
WBGene00005023	wild-type - 20ºC	csr-1a(cmp135) - 20ºC	-0.636775	7.09546e-07
WBGene00004854	wild-type - 20ºC	csr-1a(cmp135) - 20ºC	-0.636749	0.00506538
WBGene00001087	wild-type - 20ºC	csr-1a(cmp135) - 20ºC	-0.636633	0.00105594
WBGene00019081	wild-type - 20ºC	csr-1a(cmp135) - 20ºC	-0.636484	0.0194087
WBGene00020589	wild-type - 20ºC	csr-1a(cmp135) - 20ºC	-0.636048	0.000706877
WBGene00009027	wild-type - 20ºC	csr-1a(cmp135) - 20ºC	-0.634992	0.00591389
WBGene00017736	wild-type - 20ºC	csr-1a(cmp135) - 20ºC	-0.634736	0.0223669
WBGene00010712	wild-type - 20ºC	csr-1a(cmp135) - 20ºC	-0.634354	0.0496641
WBGene00003732	wild-type - 20ºC	csr-1a(cmp135) - 20ºC	-0.634141	0.00596494
WBGene00015514	wild-type - 20ºC	csr-1a(cmp135) - 20ºC	-0.634139	2.04693e-10
WBGene00008570	wild-type - 20ºC	csr-1a(cmp135) - 20ºC	-0.63405	0.00769792
WBGene00010303	wild-type - 20ºC	csr-1a(cmp135) - 20ºC	-0.633388	5.494e-05
WBGene00004187	wild-type - 20ºC	csr-1a(cmp135) - 20ºC	-0.632451	2.20348e-05
WBGene00022141	wild-type - 20ºC	csr-1a(cmp135) - 20ºC	-0.631608	0.00018536
WBGene00016988	wild-type - 20ºC	csr-1a(cmp135) - 20ºC	-0.631475	0.000372186
WBGene00006634	wild-type - 20ºC	csr-1a(cmp135) - 20ºC	-0.631162	4.01987e-08
WBGene00011106	wild-type - 20ºC	csr-1a(cmp135) - 20ºC	-0.631069	1.01717e-05
WBGene00003002	wild-type - 20ºC	csr-1a(cmp135) - 20ºC	-0.630358	6.26321e-05
WBGene00020235	wild-type - 20ºC	csr-1a(cmp135) - 20ºC	-0.629006	0.00223507
WBGene00011436	wild-type - 20ºC	csr-1a(cmp135) - 20ºC	-0.628695	0.00164379
WBGene00021049	wild-type - 20ºC	csr-1a(cmp135) - 20ºC	-0.628497	0.00166943
WBGene00007943	wild-type - 20ºC	csr-1a(cmp135) - 20ºC	-0.628011	0.0183021
WBGene00022667	wild-type - 20ºC	csr-1a(cmp135) - 20ºC	-0.627277	0.00601606
WBGene00019509	wild-type - 20ºC	csr-1a(cmp135) - 20ºC	-0.627107	0.0111964
WBGene00022800	wild-type - 20ºC	csr-1a(cmp135) - 20ºC	-0.626965	2.10931e-06
WBGene00004880	wild-type - 20ºC	csr-1a(cmp135) - 20ºC	-0.626706	0.000245509
WBGene00019947	wild-type - 20ºC	csr-1a(cmp135) - 20ºC	-0.626452	9.29504e-10
WBGene00044339	wild-type - 20ºC	csr-1a(cmp135) - 20ºC	-0.625986	0.043666
WBGene00007307	wild-type - 20ºC	csr-1a(cmp135) - 20ºC	-0.623962	7.66847e-05
WBGene00007807	wild-type - 20ºC	csr-1a(cmp135) - 20ºC	-0.623927	3.31471e-06
WBGene00000655	wild-type - 20ºC	csr-1a(cmp135) - 20ºC	-0.62238	0.000139272
WBGene00003623	wild-type - 20ºC	csr-1a(cmp135) - 20ºC	-0.622262	0.0100339
WBGene00019955	wild-type - 20ºC	csr-1a(cmp135) - 20ºC	-0.62186	0.000132232
WBGene00008956	wild-type - 20ºC	csr-1a(cmp135) - 20ºC	-0.620504	5.97491e-05
WBGene00002989	wild-type - 20ºC	csr-1a(cmp135) - 20ºC	-0.620377	0.0442178
WBGene00007027	wild-type - 20ºC	csr-1a(cmp135) - 20ºC	-0.619176	1.39505e-05
WBGene00000136	wild-type - 20ºC	csr-1a(cmp135) - 20ºC	-0.617531	2.07839e-06
WBGene00013167	wild-type - 20ºC	csr-1a(cmp135) - 20ºC	-0.617456	0.000835991
WBGene00013241	wild-type - 20ºC	csr-1a(cmp135) - 20ºC	-0.61705	0.00729159
WBGene00014137	wild-type - 20ºC	csr-1a(cmp135) - 20ºC	-0.616829	0.000145936
WBGene00013156	wild-type - 20ºC	csr-1a(cmp135) - 20ºC	-0.61597	1.14887e-05
WBGene00007433	wild-type - 20ºC	csr-1a(cmp135) - 20ºC	-0.615817	3.55991e-05
WBGene00022010	wild-type - 20ºC	csr-1a(cmp135) - 20ºC	-0.615813	3.94219e-06
WBGene00008563	wild-type - 20ºC	csr-1a(cmp135) - 20ºC	-0.615801	0.033629
WBGene00020612	wild-type - 20ºC	csr-1a(cmp135) - 20ºC	-0.615529	0.000210573
WBGene00016074	wild-type - 20ºC	csr-1a(cmp135) - 20ºC	-0.61548	0.00196082
WBGene00044989	wild-type - 20ºC	csr-1a(cmp135) - 20ºC	-0.614972	0.000585576
WBGene00015515	wild-type - 20ºC	csr-1a(cmp135) - 20ºC	-0.614906	3.65636e-05
WBGene00020800	wild-type - 20ºC	csr-1a(cmp135) - 20ºC	-0.614582	0.0208578
WBGene00008121	wild-type - 20ºC	csr-1a(cmp135) - 20ºC	-0.612862	0.00531097
WBGene00016294	wild-type - 20ºC	csr-1a(cmp135) - 20ºC	-0.612371	0.0051972
WBGene00007584	wild-type - 20ºC	csr-1a(cmp135) - 20ºC	-0.612002	0.000732681
WBGene00007703	wild-type - 20ºC	csr-1a(cmp135) - 20ºC	-0.611729	0.00088067
WBGene00011956	wild-type - 20ºC	csr-1a(cmp135) - 20ºC	-0.611267	0.0415416
WBGene00013580	wild-type - 20ºC	csr-1a(cmp135) - 20ºC	-0.611151	0.00237914
WBGene00021534	wild-type - 20ºC	csr-1a(cmp135) - 20ºC	-0.610809	5.10708e-06
WBGene00016582	wild-type - 20ºC	csr-1a(cmp135) - 20ºC	-0.610398	0.000112535
WBGene00000448	wild-type - 20ºC	csr-1a(cmp135) - 20ºC	-0.610394	0.0313787
WBGene00017387	wild-type - 20ºC	csr-1a(cmp135) - 20ºC	-0.610318	0.00474251
WBGene00003060	wild-type - 20ºC	csr-1a(cmp135) - 20ºC	-0.610293	0.00678629
WBGene00022873	wild-type - 20ºC	csr-1a(cmp135) - 20ºC	-0.60981	0.0194056
WBGene00006941	wild-type - 20ºC	csr-1a(cmp135) - 20ºC	-0.60962	3.56827e-05
WBGene00011383	wild-type - 20ºC	csr-1a(cmp135) - 20ºC	-0.60946	0.00532093
WBGene00019217	wild-type - 20ºC	csr-1a(cmp135) - 20ºC	-0.608569	0.000948417
WBGene00015357	wild-type - 20ºC	csr-1a(cmp135) - 20ºC	-0.608471	0.0250246
WBGene00003568	wild-type - 20ºC	csr-1a(cmp135) - 20ºC	-0.608459	0.0498344
WBGene00019595	wild-type - 20ºC	csr-1a(cmp135) - 20ºC	-0.60825	0.00270042
WBGene00001617	wild-type - 20ºC	csr-1a(cmp135) - 20ºC	-0.606797	0.00549598
WBGene00013847	wild-type - 20ºC	csr-1a(cmp135) - 20ºC	-0.606695	0.00818061
WBGene00012972	wild-type - 20ºC	csr-1a(cmp135) - 20ºC	-0.606678	5.94652e-05
WBGene00015474	wild-type - 20ºC	csr-1a(cmp135) - 20ºC	-0.606621	0.022325
WBGene00010357	wild-type - 20ºC	csr-1a(cmp135) - 20ºC	-0.605711	0.0258925
WBGene00012943	wild-type - 20ºC	csr-1a(cmp135) - 20ºC	-0.604244	0.00369764
WBGene00020106	wild-type - 20ºC	csr-1a(cmp135) - 20ºC	-0.604213	0.00623541
WBGene00007913	wild-type - 20ºC	csr-1a(cmp135) - 20ºC	-0.604156	0.0295294
WBGene00001131	wild-type - 20ºC	csr-1a(cmp135) - 20ºC	-0.603805	0.000357482
WBGene00004345	wild-type - 20ºC	csr-1a(cmp135) - 20ºC	-0.603783	0.00752252
WBGene00009285	wild-type - 20ºC	csr-1a(cmp135) - 20ºC	-0.60348	0.000167447
WBGene00004391	wild-type - 20ºC	csr-1a(cmp135) - 20ºC	-0.601308	1.57392e-05
WBGene00011532	wild-type - 20ºC	csr-1a(cmp135) - 20ºC	-0.601268	0.000347245
WBGene00022447	wild-type - 20ºC	csr-1a(cmp135) - 20ºC	-0.601221	0.0472722
WBGene00015743	wild-type - 20ºC	csr-1a(cmp135) - 20ºC	-0.601052	0.000145905
WBGene00018732	wild-type - 20ºC	csr-1a(cmp135) - 20ºC	-0.600932	0.0433584
WBGene00001494	wild-type - 20ºC	csr-1a(cmp135) - 20ºC	-0.600835	0.00618515
WBGene00009333	wild-type - 20ºC	csr-1a(cmp135) - 20ºC	-0.600472	0.0128704
WBGene00018045	wild-type - 20ºC	csr-1a(cmp135) - 20ºC	-0.599522	8.01815e-05
WBGene00019461	wild-type - 20ºC	csr-1a(cmp135) - 20ºC	-0.599081	0.0376538
WBGene00022259	wild-type - 20ºC	csr-1a(cmp135) - 20ºC	-0.598813	0.0013478
WBGene00013985	wild-type - 20ºC	csr-1a(cmp135) - 20ºC	-0.598593	0.00028195
WBGene00001051	wild-type - 20ºC	csr-1a(cmp135) - 20ºC	-0.598387	1.30449e-05
WBGene00001188	wild-type - 20ºC	csr-1a(cmp135) - 20ºC	-0.598251	2.90427e-05
WBGene00006571	wild-type - 20ºC	csr-1a(cmp135) - 20ºC	-0.597052	4.93768e-06
WBGene00005016	wild-type - 20ºC	csr-1a(cmp135) - 20ºC	-0.596754	0.00041536
WBGene00019728	wild-type - 20ºC	csr-1a(cmp135) - 20ºC	-0.59646	0.039978
WBGene00001204	wild-type - 20ºC	csr-1a(cmp135) - 20ºC	-0.595947	0.0293515
WBGene00020553	wild-type - 20ºC	csr-1a(cmp135) - 20ºC	-0.595928	0.000604307
WBGene00012696	wild-type - 20ºC	csr-1a(cmp135) - 20ºC	-0.595717	0.00226535
WBGene00003731	wild-type - 20ºC	csr-1a(cmp135) - 20ºC	-0.595601	0.00810885
WBGene00005017	wild-type - 20ºC	csr-1a(cmp135) - 20ºC	-0.595553	0.000113852
WBGene00004765	wild-type - 20ºC	csr-1a(cmp135) - 20ºC	-0.595539	0.011537
WBGene00000995	wild-type - 20ºC	csr-1a(cmp135) - 20ºC	-0.595086	0.00019155
WBGene00004145	wild-type - 20ºC	csr-1a(cmp135) - 20ºC	-0.5944	0.00146873
WBGene00001646	wild-type - 20ºC	csr-1a(cmp135) - 20ºC	-0.59404	0.00441292
WBGene00015769	wild-type - 20ºC	csr-1a(cmp135) - 20ºC	-0.593869	0.000276969
WBGene00004031	wild-type - 20ºC	csr-1a(cmp135) - 20ºC	-0.592851	0.00457649
WBGene00022235	wild-type - 20ºC	csr-1a(cmp135) - 20ºC	-0.592583	8.76953e-10
WBGene00021997	wild-type - 20ºC	csr-1a(cmp135) - 20ºC	-0.592349	0.0146426
WBGene00002231	wild-type - 20ºC	csr-1a(cmp135) - 20ºC	-0.592106	0.000116214
WBGene00007562	wild-type - 20ºC	csr-1a(cmp135) - 20ºC	-0.59206	0.0187995
WBGene00008685	wild-type - 20ºC	csr-1a(cmp135) - 20ºC	-0.5919	0.00110621
WBGene00009431	wild-type - 20ºC	csr-1a(cmp135) - 20ºC	-0.591559	0.00726833
WBGene00003133	wild-type - 20ºC	csr-1a(cmp135) - 20ºC	-0.590429	6.79271e-05
WBGene00001745	wild-type - 20ºC	csr-1a(cmp135) - 20ºC	-0.590412	0.00762985
WBGene00013083	wild-type - 20ºC	csr-1a(cmp135) - 20ºC	-0.590278	0.00405445
WBGene00009830	wild-type - 20ºC	csr-1a(cmp135) - 20ºC	-0.589823	0.000284137
WBGene00000739	wild-type - 20ºC	csr-1a(cmp135) - 20ºC	-0.589722	0.0015122
WBGene00007297	wild-type - 20ºC	csr-1a(cmp135) - 20ºC	-0.588816	0.000212235
WBGene00022360	wild-type - 20ºC	csr-1a(cmp135) - 20ºC	-0.588502	0.00493871
WBGene00018298	wild-type - 20ºC	csr-1a(cmp135) - 20ºC	-0.586605	0.0166571
WBGene00009069	wild-type - 20ºC	csr-1a(cmp135) - 20ºC	-0.586408	0.007832
WBGene00004457	wild-type - 20ºC	csr-1a(cmp135) - 20ºC	-0.586372	0.0288328
WBGene00006656	wild-type - 20ºC	csr-1a(cmp135) - 20ºC	-0.58624	0.00301139
WBGene00019743	wild-type - 20ºC	csr-1a(cmp135) - 20ºC	-0.586188	0.00570005
WBGene00004747	wild-type - 20ºC	csr-1a(cmp135) - 20ºC	-0.58589	0.00195715
WBGene00000550	wild-type - 20ºC	csr-1a(cmp135) - 20ºC	-0.583054	0.00661583
WBGene00009025	wild-type - 20ºC	csr-1a(cmp135) - 20ºC	-0.582994	0.0192635
WBGene00007242	wild-type - 20ºC	csr-1a(cmp135) - 20ºC	-0.582893	0.000166407
WBGene00000485	wild-type - 20ºC	csr-1a(cmp135) - 20ºC	-0.582795	0.0219688
WBGene00000123	wild-type - 20ºC	csr-1a(cmp135) - 20ºC	-0.582758	0.00034888
WBGene00011075	wild-type - 20ºC	csr-1a(cmp135) - 20ºC	-0.582191	0.0157328
WBGene00018735	wild-type - 20ºC	csr-1a(cmp135) - 20ºC	-0.581313	0.0352066
WBGene00008948	wild-type - 20ºC	csr-1a(cmp135) - 20ºC	-0.581117	3.0514e-06
WBGene00017128	wild-type - 20ºC	csr-1a(cmp135) - 20ºC	-0.580907	1.84755e-06
WBGene00008554	wild-type - 20ºC	csr-1a(cmp135) - 20ºC	-0.580775	0.0106872
WBGene00000518	wild-type - 20ºC	csr-1a(cmp135) - 20ºC	-0.580772	0.0027262
WBGene00009229	wild-type - 20ºC	csr-1a(cmp135) - 20ºC	-0.580616	0.0446479
WBGene00003437	wild-type - 20ºC	csr-1a(cmp135) - 20ºC	-0.580532	0.0290119
WBGene00044447	wild-type - 20ºC	csr-1a(cmp135) - 20ºC	-0.580033	0.0415113
WBGene00004719	wild-type - 20ºC	csr-1a(cmp135) - 20ºC	-0.580023	0.00295046
WBGene00004010	wild-type - 20ºC	csr-1a(cmp135) - 20ºC	-0.579749	0.00175688
WBGene00020125	wild-type - 20ºC	csr-1a(cmp135) - 20ºC	-0.57935	0.0477751
WBGene00008079	wild-type - 20ºC	csr-1a(cmp135) - 20ºC	-0.579224	0.0362493
WBGene00021936	wild-type - 20ºC	csr-1a(cmp135) - 20ºC	-0.578573	0.00294915
WBGene00077693	wild-type - 20ºC	csr-1a(cmp135) - 20ºC	-0.57817	0.000591614
WBGene00020155	wild-type - 20ºC	csr-1a(cmp135) - 20ºC	-0.577888	1.34669e-06
WBGene00009579	wild-type - 20ºC	csr-1a(cmp135) - 20ºC	-0.577216	0.0262637
WBGene00006365	wild-type - 20ºC	csr-1a(cmp135) - 20ºC	-0.577149	0.0200727
WBGene00019971	wild-type - 20ºC	csr-1a(cmp135) - 20ºC	-0.576437	7.47118e-06
WBGene00017699	wild-type - 20ºC	csr-1a(cmp135) - 20ºC	-0.576301	0.00191833
WBGene00021316	wild-type - 20ºC	csr-1a(cmp135) - 20ºC	-0.576072	0.00401835
WBGene00002256	wild-type - 20ºC	csr-1a(cmp135) - 20ºC	-0.575479	0.000322013
WBGene00017279	wild-type - 20ºC	csr-1a(cmp135) - 20ºC	-0.574493	0.0135409
WBGene00021698	wild-type - 20ºC	csr-1a(cmp135) - 20ºC	-0.574368	0.000275686
WBGene00017840	wild-type - 20ºC	csr-1a(cmp135) - 20ºC	-0.574205	0.0350506
WBGene00003036	wild-type - 20ºC	csr-1a(cmp135) - 20ºC	-0.573994	1.79249e-06
WBGene00006914	wild-type - 20ºC	csr-1a(cmp135) - 20ºC	-0.573215	0.00161669
WBGene00018293	wild-type - 20ºC	csr-1a(cmp135) - 20ºC	-0.573134	0.000214605
WBGene00009628	wild-type - 20ºC	csr-1a(cmp135) - 20ºC	-0.572898	0.000406076
WBGene00003106	wild-type - 20ºC	csr-1a(cmp135) - 20ºC	-0.572885	0.0105815
WBGene00018878	wild-type - 20ºC	csr-1a(cmp135) - 20ºC	-0.572795	0.00691343
WBGene00011326	wild-type - 20ºC	csr-1a(cmp135) - 20ºC	-0.572765	0.0111331
WBGene00004166	wild-type - 20ºC	csr-1a(cmp135) - 20ºC	-0.572333	0.000342906
WBGene00003020	wild-type - 20ºC	csr-1a(cmp135) - 20ºC	-0.572233	1.47981e-05
WBGene00017546	wild-type - 20ºC	csr-1a(cmp135) - 20ºC	-0.572192	1.35485e-06
WBGene00003772	wild-type - 20ºC	csr-1a(cmp135) - 20ºC	-0.571646	0.0209137
WBGene00019780	wild-type - 20ºC	csr-1a(cmp135) - 20ºC	-0.571479	1.73648e-05
WBGene00011401	wild-type - 20ºC	csr-1a(cmp135) - 20ºC	-0.571458	0.00763118
WBGene00003890	wild-type - 20ºC	csr-1a(cmp135) - 20ºC	-0.57133	0.0133624
WBGene00015177	wild-type - 20ºC	csr-1a(cmp135) - 20ºC	-0.571199	0.00874535
WBGene00018403	wild-type - 20ºC	csr-1a(cmp135) - 20ºC	-0.570924	0.00611023
WBGene00018900	wild-type - 20ºC	csr-1a(cmp135) - 20ºC	-0.570567	0.00047025
WBGene00002047	wild-type - 20ºC	csr-1a(cmp135) - 20ºC	-0.570492	0.000130791
WBGene00008356	wild-type - 20ºC	csr-1a(cmp135) - 20ºC	-0.569624	0.0121091
WBGene00020479	wild-type - 20ºC	csr-1a(cmp135) - 20ºC	-0.569325	0.00109565
WBGene00012513	wild-type - 20ºC	csr-1a(cmp135) - 20ºC	-0.569056	0.0408518
WBGene00014772	wild-type - 20ºC	csr-1a(cmp135) - 20ºC	-0.568566	0.00390569
WBGene00017384	wild-type - 20ºC	csr-1a(cmp135) - 20ºC	-0.568546	0.0471715
WBGene00018144	wild-type - 20ºC	csr-1a(cmp135) - 20ºC	-0.567874	0.0031089
WBGene00019617	wild-type - 20ºC	csr-1a(cmp135) - 20ºC	-0.567088	0.00520239
WBGene00004349	wild-type - 20ºC	csr-1a(cmp135) - 20ºC	-0.566492	0.0295781
WBGene00004369	wild-type - 20ºC	csr-1a(cmp135) - 20ºC	-0.566399	0.000540299
WBGene00002053	wild-type - 20ºC	csr-1a(cmp135) - 20ºC	-0.56636	5.96137e-06
WBGene00020190	wild-type - 20ºC	csr-1a(cmp135) - 20ºC	-0.56635	3.75085e-05
WBGene00008546	wild-type - 20ºC	csr-1a(cmp135) - 20ºC	-0.56585	1.96276e-06
WBGene00019111	wild-type - 20ºC	csr-1a(cmp135) - 20ºC	-0.565846	0.00222823
WBGene00003171	wild-type - 20ºC	csr-1a(cmp135) - 20ºC	-0.565773	2.84189e-05
WBGene00007116	wild-type - 20ºC	csr-1a(cmp135) - 20ºC	-0.564398	0.0447141
WBGene00010093	wild-type - 20ºC	csr-1a(cmp135) - 20ºC	-0.563577	0.000911557
WBGene00011437	wild-type - 20ºC	csr-1a(cmp135) - 20ºC	-0.563295	0.0158617
WBGene00017322	wild-type - 20ºC	csr-1a(cmp135) - 20ºC	-0.563274	6.36768e-05
WBGene00011056	wild-type - 20ºC	csr-1a(cmp135) - 20ºC	-0.563227	0.0121035
WBGene00019862	wild-type - 20ºC	csr-1a(cmp135) - 20ºC	-0.563072	0.00347152
WBGene00019875	wild-type - 20ºC	csr-1a(cmp135) - 20ºC	-0.563038	0.00383513
WBGene00017329	wild-type - 20ºC	csr-1a(cmp135) - 20ºC	-0.562907	0.00413854
WBGene00009640	wild-type - 20ºC	csr-1a(cmp135) - 20ºC	-0.562845	0.0214463
WBGene00022131	wild-type - 20ºC	csr-1a(cmp135) - 20ºC	-0.562733	0.0074038
WBGene00008443	wild-type - 20ºC	csr-1a(cmp135) - 20ºC	-0.562196	0.00506538
WBGene00016138	wild-type - 20ºC	csr-1a(cmp135) - 20ºC	-0.561984	0.0184747
WBGene00001978	wild-type - 20ºC	csr-1a(cmp135) - 20ºC	-0.56195	0.000155164
WBGene00010338	wild-type - 20ºC	csr-1a(cmp135) - 20ºC	-0.561865	0.00278386
WBGene00001443	wild-type - 20ºC	csr-1a(cmp135) - 20ºC	-0.561398	0.00011916
WBGene00004874	wild-type - 20ºC	csr-1a(cmp135) - 20ºC	-0.561209	0.000786694
WBGene00021661	wild-type - 20ºC	csr-1a(cmp135) - 20ºC	-0.561187	0.0135322
WBGene00006406	wild-type - 20ºC	csr-1a(cmp135) - 20ºC	-0.56102	0.00206069
WBGene00007136	wild-type - 20ºC	csr-1a(cmp135) - 20ºC	-0.560533	0.00733612
WBGene00002073	wild-type - 20ºC	csr-1a(cmp135) - 20ºC	-0.56025	1.87681e-06
WBGene00015868	wild-type - 20ºC	csr-1a(cmp135) - 20ºC	-0.560127	0.000696177
WBGene00006476	wild-type - 20ºC	csr-1a(cmp135) - 20ºC	-0.55964	0.00274064
WBGene00008035	wild-type - 20ºC	csr-1a(cmp135) - 20ºC	-0.559427	6.15267e-05
WBGene00015467	wild-type - 20ºC	csr-1a(cmp135) - 20ºC	-0.55929	0.0431758
WBGene00021648	wild-type - 20ºC	csr-1a(cmp135) - 20ºC	-0.559195	0.0092833
WBGene00022727	wild-type - 20ºC	csr-1a(cmp135) - 20ºC	-0.558743	0.00443325
WBGene00018375	wild-type - 20ºC	csr-1a(cmp135) - 20ºC	-0.55793	0.00840703
WBGene00011977	wild-type - 20ºC	csr-1a(cmp135) - 20ºC	-0.557751	4.51048e-06
WBGene00000366	wild-type - 20ºC	csr-1a(cmp135) - 20ºC	-0.556981	0.000696225
WBGene00002123	wild-type - 20ºC	csr-1a(cmp135) - 20ºC	-0.556682	0.00469664
WBGene00016170	wild-type - 20ºC	csr-1a(cmp135) - 20ºC	-0.556585	0.000278457
WBGene00016206	wild-type - 20ºC	csr-1a(cmp135) - 20ºC	-0.556222	0.0233883
WBGene00011742	wild-type - 20ºC	csr-1a(cmp135) - 20ºC	-0.556181	0.000573905
WBGene00003578	wild-type - 20ºC	csr-1a(cmp135) - 20ºC	-0.555637	0.000543319
WBGene00007420	wild-type - 20ºC	csr-1a(cmp135) - 20ºC	-0.555596	0.00155684
WBGene00014095	wild-type - 20ºC	csr-1a(cmp135) - 20ºC	-0.555451	1.02662e-05
WBGene00004181	wild-type - 20ºC	csr-1a(cmp135) - 20ºC	-0.554968	7.22029e-05
WBGene00011287	wild-type - 20ºC	csr-1a(cmp135) - 20ºC	-0.554883	0.0253177
WBGene00007296	wild-type - 20ºC	csr-1a(cmp135) - 20ºC	-0.553758	6.0055e-06
WBGene00020183	wild-type - 20ºC	csr-1a(cmp135) - 20ºC	-0.553724	0.0171283
WBGene00001678	wild-type - 20ºC	csr-1a(cmp135) - 20ºC	-0.553556	0.00226892
WBGene00017443	wild-type - 20ºC	csr-1a(cmp135) - 20ºC	-0.553246	0.0150448
WBGene00010727	wild-type - 20ºC	csr-1a(cmp135) - 20ºC	-0.553213	2.92725e-06
WBGene00018194	wild-type - 20ºC	csr-1a(cmp135) - 20ºC	-0.552779	0.00815382
WBGene00004905	wild-type - 20ºC	csr-1a(cmp135) - 20ºC	-0.552388	0.00198282
WBGene00017464	wild-type - 20ºC	csr-1a(cmp135) - 20ºC	-0.552069	0.0416267
WBGene00012762	wild-type - 20ºC	csr-1a(cmp135) - 20ºC	-0.551794	2.91199e-05
WBGene00020050	wild-type - 20ºC	csr-1a(cmp135) - 20ºC	-0.551394	0.0154641
WBGene00001863	wild-type - 20ºC	csr-1a(cmp135) - 20ºC	-0.551392	0.00276207
WBGene00007000	wild-type - 20ºC	csr-1a(cmp135) - 20ºC	-0.551244	5.38465e-05
WBGene00002021	wild-type - 20ºC	csr-1a(cmp135) - 20ºC	-0.551194	0.000367176
WBGene00018193	wild-type - 20ºC	csr-1a(cmp135) - 20ºC	-0.550709	0.0233199
WBGene00012421	wild-type - 20ºC	csr-1a(cmp135) - 20ºC	-0.550426	0.00146224
WBGene00020447	wild-type - 20ºC	csr-1a(cmp135) - 20ºC	-0.550167	0.000229802
WBGene00045269	wild-type - 20ºC	csr-1a(cmp135) - 20ºC	-0.549821	0.000382885
WBGene00017768	wild-type - 20ºC	csr-1a(cmp135) - 20ºC	-0.548508	0.000311554
WBGene00016354	wild-type - 20ºC	csr-1a(cmp135) - 20ºC	-0.548502	0.000116977
WBGene00009634	wild-type - 20ºC	csr-1a(cmp135) - 20ºC	-0.548414	0.0173225
WBGene00009237	wild-type - 20ºC	csr-1a(cmp135) - 20ºC	-0.548364	6.09658e-08
WBGene00000438	wild-type - 20ºC	csr-1a(cmp135) - 20ºC	-0.548204	0.0163493
WBGene00002229	wild-type - 20ºC	csr-1a(cmp135) - 20ºC	-0.548067	2.78919e-05
WBGene00021423	wild-type - 20ºC	csr-1a(cmp135) - 20ºC	-0.547934	0.0118098
WBGene00016023	wild-type - 20ºC	csr-1a(cmp135) - 20ºC	-0.546251	0.035239
WBGene00020025	wild-type - 20ºC	csr-1a(cmp135) - 20ºC	-0.545676	0.00063138
WBGene00008932	wild-type - 20ºC	csr-1a(cmp135) - 20ºC	-0.545139	0.0343688
WBGene00000418	wild-type - 20ºC	csr-1a(cmp135) - 20ºC	-0.545133	0.0172828
WBGene00009657	wild-type - 20ºC	csr-1a(cmp135) - 20ºC	-0.54471	0.0129331
WBGene00007724	wild-type - 20ºC	csr-1a(cmp135) - 20ºC	-0.54436	0.00275757
WBGene00009246	wild-type - 20ºC	csr-1a(cmp135) - 20ºC	-0.544314	5.29263e-05
WBGene00007601	wild-type - 20ºC	csr-1a(cmp135) - 20ºC	-0.544057	0.00391798
WBGene00019619	wild-type - 20ºC	csr-1a(cmp135) - 20ºC	-0.543827	0.000956126
WBGene00003571	wild-type - 20ºC	csr-1a(cmp135) - 20ºC	-0.543811	0.0211389
WBGene00007388	wild-type - 20ºC	csr-1a(cmp135) - 20ºC	-0.543602	0.0114463
WBGene00004225	wild-type - 20ºC	csr-1a(cmp135) - 20ºC	-0.54327	3.12259e-05
WBGene00007058	wild-type - 20ºC	csr-1a(cmp135) - 20ºC	-0.543122	1.2361e-05
WBGene00004895	wild-type - 20ºC	csr-1a(cmp135) - 20ºC	-0.542618	0.00133267
WBGene00000541	wild-type - 20ºC	csr-1a(cmp135) - 20ºC	-0.54234	4.57901e-05
WBGene00016641	wild-type - 20ºC	csr-1a(cmp135) - 20ºC	-0.541568	0.000208953
WBGene00021095	wild-type - 20ºC	csr-1a(cmp135) - 20ºC	-0.540724	6.85887e-06
WBGene00018848	wild-type - 20ºC	csr-1a(cmp135) - 20ºC	-0.540508	0.0215106
WBGene00018075	wild-type - 20ºC	csr-1a(cmp135) - 20ºC	-0.540021	0.000494137
WBGene00013557	wild-type - 20ºC	csr-1a(cmp135) - 20ºC	-0.53958	0.0106948
WBGene00006769	wild-type - 20ºC	csr-1a(cmp135) - 20ºC	-0.539474	2.35792e-05
WBGene00001793	wild-type - 20ºC	csr-1a(cmp135) - 20ºC	-0.538635	7.31566e-08
WBGene00017797	wild-type - 20ºC	csr-1a(cmp135) - 20ºC	-0.538522	0.0010998
WBGene00013854	wild-type - 20ºC	csr-1a(cmp135) - 20ºC	-0.538067	0.00483452
WBGene00008882	wild-type - 20ºC	csr-1a(cmp135) - 20ºC	-0.53749	0.00368961
WBGene00000259	wild-type - 20ºC	csr-1a(cmp135) - 20ºC	-0.53696	0.00167451
WBGene00010013	wild-type - 20ºC	csr-1a(cmp135) - 20ºC	-0.536156	0.00567073
WBGene00022168	wild-type - 20ºC	csr-1a(cmp135) - 20ºC	-0.535807	0.00482971
WBGene00015688	wild-type - 20ºC	csr-1a(cmp135) - 20ºC	-0.535763	0.00322251
WBGene00001565	wild-type - 20ºC	csr-1a(cmp135) - 20ºC	-0.535728	0.00856083
WBGene00006770	wild-type - 20ºC	csr-1a(cmp135) - 20ºC	-0.53572	0.000586353
WBGene00001691	wild-type - 20ºC	csr-1a(cmp135) - 20ºC	-0.535699	0.00269148
WBGene00017317	wild-type - 20ºC	csr-1a(cmp135) - 20ºC	-0.535576	6.73624e-08
WBGene00006994	wild-type - 20ºC	csr-1a(cmp135) - 20ºC	-0.535529	0.000174064
WBGene00006364	wild-type - 20ºC	csr-1a(cmp135) - 20ºC	-0.535508	0.000765005
WBGene00009930	wild-type - 20ºC	csr-1a(cmp135) - 20ºC	-0.534853	0.0114896
WBGene00002134	wild-type - 20ºC	csr-1a(cmp135) - 20ºC	-0.534558	0.00069513
WBGene00001833	wild-type - 20ºC	csr-1a(cmp135) - 20ºC	-0.532049	0.0020209
WBGene00012802	wild-type - 20ºC	csr-1a(cmp135) - 20ºC	-0.531817	0.00469596
WBGene00006513	wild-type - 20ºC	csr-1a(cmp135) - 20ºC	-0.531613	0.00265011
WBGene00044061	wild-type - 20ºC	csr-1a(cmp135) - 20ºC	-0.531287	0.0019167
WBGene00013549	wild-type - 20ºC	csr-1a(cmp135) - 20ºC	-0.530821	0.00909466
WBGene00013723	wild-type - 20ºC	csr-1a(cmp135) - 20ºC	-0.530765	0.00418985
WBGene00004228	wild-type - 20ºC	csr-1a(cmp135) - 20ºC	-0.529639	5.88741e-05
WBGene00044401	wild-type - 20ºC	csr-1a(cmp135) - 20ºC	-0.529537	0.00606314
WBGene00021009	wild-type - 20ºC	csr-1a(cmp135) - 20ºC	-0.529163	8.84331e-05
WBGene00009770	wild-type - 20ºC	csr-1a(cmp135) - 20ºC	-0.528829	0.000643631
WBGene00013994	wild-type - 20ºC	csr-1a(cmp135) - 20ºC	-0.528131	0.011645
WBGene00006970	wild-type - 20ºC	csr-1a(cmp135) - 20ºC	-0.527101	0.0238171
WBGene00010485	wild-type - 20ºC	csr-1a(cmp135) - 20ºC	-0.526997	0.00315604
WBGene00002101	wild-type - 20ºC	csr-1a(cmp135) - 20ºC	-0.526481	0.0324564
WBGene00019787	wild-type - 20ºC	csr-1a(cmp135) - 20ºC	-0.526117	0.0222249
WBGene00012896	wild-type - 20ºC	csr-1a(cmp135) - 20ºC	-0.526022	0.00104838
WBGene00005022	wild-type - 20ºC	csr-1a(cmp135) - 20ºC	-0.525915	4.01613e-07
WBGene00019185	wild-type - 20ºC	csr-1a(cmp135) - 20ºC	-0.525649	0.00267247
WBGene00006868	wild-type - 20ºC	csr-1a(cmp135) - 20ºC	-0.525602	0.00144021
WBGene00002991	wild-type - 20ºC	csr-1a(cmp135) - 20ºC	-0.525313	0.000470596
WBGene00008957	wild-type - 20ºC	csr-1a(cmp135) - 20ºC	-0.524809	0.0485205
WBGene00000942	wild-type - 20ºC	csr-1a(cmp135) - 20ºC	-0.524349	0.000104972
WBGene00017381	wild-type - 20ºC	csr-1a(cmp135) - 20ºC	-0.52384	0.0140706
WBGene00009469	wild-type - 20ºC	csr-1a(cmp135) - 20ºC	-0.523638	0.00641947
WBGene00006324	wild-type - 20ºC	csr-1a(cmp135) - 20ºC	-0.523229	0.000250511
WBGene00016739	wild-type - 20ºC	csr-1a(cmp135) - 20ºC	-0.523043	0.00371011
WBGene00012730	wild-type - 20ºC	csr-1a(cmp135) - 20ºC	-0.522926	0.000539828
WBGene00010834	wild-type - 20ºC	csr-1a(cmp135) - 20ºC	-0.522392	5.73032e-05
WBGene00044630	wild-type - 20ºC	csr-1a(cmp135) - 20ºC	-0.521938	0.0358757
WBGene00016906	wild-type - 20ºC	csr-1a(cmp135) - 20ºC	-0.521576	0.000190017
WBGene00000755	wild-type - 20ºC	csr-1a(cmp135) - 20ºC	-0.520652	0.00236606
WBGene00007883	wild-type - 20ºC	csr-1a(cmp135) - 20ºC	-0.520643	0.0401476
WBGene00012437	wild-type - 20ºC	csr-1a(cmp135) - 20ºC	-0.519643	0.0100845
WBGene00021248	wild-type - 20ºC	csr-1a(cmp135) - 20ºC	-0.519254	0.00027363
WBGene00019871	wild-type - 20ºC	csr-1a(cmp135) - 20ºC	-0.518464	0.0190329
WBGene00000900	wild-type - 20ºC	csr-1a(cmp135) - 20ºC	-0.518243	0.000822378
WBGene00020149	wild-type - 20ºC	csr-1a(cmp135) - 20ºC	-0.517968	0.00278586
WBGene00001709	wild-type - 20ºC	csr-1a(cmp135) - 20ºC	-0.517857	0.0093998
WBGene00003613	wild-type - 20ºC	csr-1a(cmp135) - 20ºC	-0.517083	0.00170521
WBGene00020114	wild-type - 20ºC	csr-1a(cmp135) - 20ºC	-0.516948	0.00144141
WBGene00016664	wild-type - 20ºC	csr-1a(cmp135) - 20ºC	-0.516928	0.000146964
WBGene00004038	wild-type - 20ºC	csr-1a(cmp135) - 20ºC	-0.516691	0.0118656
WBGene00013962	wild-type - 20ºC	csr-1a(cmp135) - 20ºC	-0.516294	0.0208761
WBGene00003220	wild-type - 20ºC	csr-1a(cmp135) - 20ºC	-0.516189	0.00248022
WBGene00022155	wild-type - 20ºC	csr-1a(cmp135) - 20ºC	-0.515961	0.00122288
WBGene00016868	wild-type - 20ºC	csr-1a(cmp135) - 20ºC	-0.515449	0.00868294
WBGene00004161	wild-type - 20ºC	csr-1a(cmp135) - 20ºC	-0.514508	0.00438371
WBGene00012156	wild-type - 20ºC	csr-1a(cmp135) - 20ºC	-0.514491	1.91609e-05
WBGene00004222	wild-type - 20ºC	csr-1a(cmp135) - 20ºC	-0.51439	0.0351632
WBGene00006843	wild-type - 20ºC	csr-1a(cmp135) - 20ºC	-0.514295	0.0113398
WBGene00013683	wild-type - 20ºC	csr-1a(cmp135) - 20ºC	-0.514263	0.000522365
WBGene00017964	wild-type - 20ºC	csr-1a(cmp135) - 20ºC	-0.513408	0.000893471
WBGene00002889	wild-type - 20ºC	csr-1a(cmp135) - 20ºC	-0.512365	0.000245771
WBGene00012169	wild-type - 20ºC	csr-1a(cmp135) - 20ºC	-0.512033	0.0109434
WBGene00006584	wild-type - 20ºC	csr-1a(cmp135) - 20ºC	-0.511852	3.51668e-05
WBGene00001628	wild-type - 20ºC	csr-1a(cmp135) - 20ºC	-0.511645	0.000160109
WBGene00004254	wild-type - 20ºC	csr-1a(cmp135) - 20ºC	-0.511618	0.00321063
WBGene00001461	wild-type - 20ºC	csr-1a(cmp135) - 20ºC	-0.511322	0.0108693
WBGene00006746	wild-type - 20ºC	csr-1a(cmp135) - 20ºC	-0.510744	0.00427232
WBGene00017563	wild-type - 20ºC	csr-1a(cmp135) - 20ºC	-0.510676	0.000136394
WBGene00006306	wild-type - 20ºC	csr-1a(cmp135) - 20ºC	-0.510138	0.0404459
WBGene00000161	wild-type - 20ºC	csr-1a(cmp135) - 20ºC	-0.510083	0.000387999
WBGene00014613	wild-type - 20ºC	csr-1a(cmp135) - 20ºC	-0.510081	0.0388856
WBGene00023404	wild-type - 20ºC	csr-1a(cmp135) - 20ºC	-0.50947	0.0102585
WBGene00006640	wild-type - 20ºC	csr-1a(cmp135) - 20ºC	-0.507983	0.000460162
WBGene00018515	wild-type - 20ºC	csr-1a(cmp135) - 20ºC	-0.507824	0.0140003
WBGene00013877	wild-type - 20ºC	csr-1a(cmp135) - 20ºC	-0.506784	0.0204251
WBGene00009174	wild-type - 20ºC	csr-1a(cmp135) - 20ºC	-0.50676	0.00102383
WBGene00011318	wild-type - 20ºC	csr-1a(cmp135) - 20ºC	-0.505785	0.00502707
WBGene00004728	wild-type - 20ºC	csr-1a(cmp135) - 20ºC	-0.505754	0.00792184
WBGene00006683	wild-type - 20ºC	csr-1a(cmp135) - 20ºC	-0.505618	0.0096379
WBGene00019077	wild-type - 20ºC	csr-1a(cmp135) - 20ºC	-0.505587	0.000920444
WBGene00015216	wild-type - 20ºC	csr-1a(cmp135) - 20ºC	-0.505561	0.00454976
WBGene00019904	wild-type - 20ºC	csr-1a(cmp135) - 20ºC	-0.505553	0.0151948
WBGene00019298	wild-type - 20ºC	csr-1a(cmp135) - 20ºC	-0.504745	3.00094e-07
WBGene00007778	wild-type - 20ºC	csr-1a(cmp135) - 20ºC	-0.504501	0.0103823
WBGene00010784	wild-type - 20ºC	csr-1a(cmp135) - 20ºC	-0.503757	0.0466007
WBGene00011095	wild-type - 20ºC	csr-1a(cmp135) - 20ºC	-0.502485	0.0091424
WBGene00004347	wild-type - 20ºC	csr-1a(cmp135) - 20ºC	-0.502476	0.00420178
WBGene00016202	wild-type - 20ºC	csr-1a(cmp135) - 20ºC	-0.502177	0.00240953
WBGene00012704	wild-type - 20ºC	csr-1a(cmp135) - 20ºC	-0.501577	0.00300958
WBGene00009405	wild-type - 20ºC	csr-1a(cmp135) - 20ºC	-0.501533	0.0411453
WBGene00016837	wild-type - 20ºC	csr-1a(cmp135) - 20ºC	-0.500978	4.26937e-05
WBGene00011240	wild-type - 20ºC	csr-1a(cmp135) - 20ºC	-0.500894	0.0103125
WBGene00021875	wild-type - 20ºC	csr-1a(cmp135) - 20ºC	-0.500454	0.0212711
WBGene00044675	wild-type - 20ºC	csr-1a(cmp135) - 20ºC	-0.498433	0.0372871
WBGene00000003	wild-type - 20ºC	csr-1a(cmp135) - 20ºC	-0.498215	0.0424947
WBGene00013730	wild-type - 20ºC	csr-1a(cmp135) - 20ºC	-0.497485	0.00390569
WBGene00001645	wild-type - 20ºC	csr-1a(cmp135) - 20ºC	-0.496749	0.00631225
WBGene00015328	wild-type - 20ºC	csr-1a(cmp135) - 20ºC	-0.496435	4.73511e-05
WBGene00001082	wild-type - 20ºC	csr-1a(cmp135) - 20ºC	-0.495799	0.000395765
WBGene00021657	wild-type - 20ºC	csr-1a(cmp135) - 20ºC	-0.495534	0.00450511
WBGene00012222	wild-type - 20ºC	csr-1a(cmp135) - 20ºC	-0.495085	0.0234679
WBGene00003795	wild-type - 20ºC	csr-1a(cmp135) - 20ºC	-0.49495	0.000158419
WBGene00000070	wild-type - 20ºC	csr-1a(cmp135) - 20ºC	-0.494895	0.000549957
WBGene00010427	wild-type - 20ºC	csr-1a(cmp135) - 20ºC	-0.493846	0.0174657
WBGene00001150	wild-type - 20ºC	csr-1a(cmp135) - 20ºC	-0.49366	0.0059344
WBGene00016650	wild-type - 20ºC	csr-1a(cmp135) - 20ºC	-0.493112	0.00645013
WBGene00008438	wild-type - 20ºC	csr-1a(cmp135) - 20ºC	-0.491726	0.00314814
WBGene00001519	wild-type - 20ºC	csr-1a(cmp135) - 20ºC	-0.491206	0.0150249
WBGene00014066	wild-type - 20ºC	csr-1a(cmp135) - 20ºC	-0.490998	0.0333861
WBGene00021332	wild-type - 20ºC	csr-1a(cmp135) - 20ºC	-0.490159	0.0462022
WBGene00012938	wild-type - 20ºC	csr-1a(cmp135) - 20ºC	-0.490093	0.0274576
WBGene00003384	wild-type - 20ºC	csr-1a(cmp135) - 20ºC	-0.490084	0.016546
WBGene00006887	wild-type - 20ºC	csr-1a(cmp135) - 20ºC	-0.489931	0.00376882
WBGene00000832	wild-type - 20ºC	csr-1a(cmp135) - 20ºC	-0.48984	9.32316e-05
WBGene00010109	wild-type - 20ºC	csr-1a(cmp135) - 20ºC	-0.489255	0.00815233
WBGene00017934	wild-type - 20ºC	csr-1a(cmp135) - 20ºC	-0.488951	0.000669789
WBGene00008990	wild-type - 20ºC	csr-1a(cmp135) - 20ºC	-0.488522	0.00164379
WBGene00018898	wild-type - 20ºC	csr-1a(cmp135) - 20ºC	-0.48834	0.0118347
WBGene00022868	wild-type - 20ºC	csr-1a(cmp135) - 20ºC	-0.488275	0.00257845
WBGene00001633	wild-type - 20ºC	csr-1a(cmp135) - 20ºC	-0.487516	0.000285965
WBGene00020481	wild-type - 20ºC	csr-1a(cmp135) - 20ºC	-0.487155	0.00680488
WBGene00000939	wild-type - 20ºC	csr-1a(cmp135) - 20ºC	-0.485974	0.00113123
WBGene00023409	wild-type - 20ºC	csr-1a(cmp135) - 20ºC	-0.485801	0.0226772
WBGene00008927	wild-type - 20ºC	csr-1a(cmp135) - 20ºC	-0.485211	0.00153442
WBGene00015024	wild-type - 20ºC	csr-1a(cmp135) - 20ºC	-0.484943	0.019339
WBGene00007801	wild-type - 20ºC	csr-1a(cmp135) - 20ºC	-0.484788	0.0078381
WBGene00014941	wild-type - 20ºC	csr-1a(cmp135) - 20ºC	-0.484676	0.0358919
WBGene00006955	wild-type - 20ºC	csr-1a(cmp135) - 20ºC	-0.484641	0.00424766
WBGene00011940	wild-type - 20ºC	csr-1a(cmp135) - 20ºC	-0.484068	0.000364845
WBGene00006602	wild-type - 20ºC	csr-1a(cmp135) - 20ºC	-0.48359	0.00795425
WBGene00006752	wild-type - 20ºC	csr-1a(cmp135) - 20ºC	-0.483033	0.0148246
WBGene00022722	wild-type - 20ºC	csr-1a(cmp135) - 20ºC	-0.482909	0.00346157
WBGene00006696	wild-type - 20ºC	csr-1a(cmp135) - 20ºC	-0.48248	0.038665
WBGene00013081	wild-type - 20ºC	csr-1a(cmp135) - 20ºC	-0.482426	0.0115541
WBGene00000170	wild-type - 20ºC	csr-1a(cmp135) - 20ºC	-0.481908	3.9607e-05
WBGene00006943	wild-type - 20ºC	csr-1a(cmp135) - 20ºC	-0.481294	0.0165662
WBGene00004313	wild-type - 20ºC	csr-1a(cmp135) - 20ºC	-0.481291	0.0288156
WBGene00000275	wild-type - 20ºC	csr-1a(cmp135) - 20ºC	-0.481155	0.00185243
WBGene00012226	wild-type - 20ºC	csr-1a(cmp135) - 20ºC	-0.481132	0.00280239
WBGene00004830	wild-type - 20ºC	csr-1a(cmp135) - 20ºC	-0.480893	0.00385689
WBGene00017429	wild-type - 20ºC	csr-1a(cmp135) - 20ºC	-0.480621	9.60588e-05
WBGene00001915	wild-type - 20ºC	csr-1a(cmp135) - 20ºC	-0.480512	3.7776e-05
WBGene00009587	wild-type - 20ºC	csr-1a(cmp135) - 20ºC	-0.480089	0.0146957
WBGene00010908	wild-type - 20ºC	csr-1a(cmp135) - 20ºC	-0.479768	0.000686702
WBGene00004076	wild-type - 20ºC	csr-1a(cmp135) - 20ºC	-0.479087	0.00317104
WBGene00017671	wild-type - 20ºC	csr-1a(cmp135) - 20ºC	-0.478964	0.000826206
WBGene00006382	wild-type - 20ºC	csr-1a(cmp135) - 20ºC	-0.478667	0.00472955
WBGene00002025	wild-type - 20ºC	csr-1a(cmp135) - 20ºC	-0.477562	0.0135934
WBGene00019428	wild-type - 20ºC	csr-1a(cmp135) - 20ºC	-0.477047	0.0237246
WBGene00001113	wild-type - 20ºC	csr-1a(cmp135) - 20ºC	-0.476623	0.00133554
WBGene00006977	wild-type - 20ºC	csr-1a(cmp135) - 20ºC	-0.476324	0.019457
WBGene00006423	wild-type - 20ºC	csr-1a(cmp135) - 20ºC	-0.476305	0.0016843
WBGene00013896	wild-type - 20ºC	csr-1a(cmp135) - 20ºC	-0.47594	0.0399716
WBGene00022644	wild-type - 20ºC	csr-1a(cmp135) - 20ºC	-0.475729	0.00117416
WBGene00001603	wild-type - 20ºC	csr-1a(cmp135) - 20ºC	-0.474998	0.0145743
WBGene00009947	wild-type - 20ºC	csr-1a(cmp135) - 20ºC	-0.474919	0.0123966
WBGene00006606	wild-type - 20ºC	csr-1a(cmp135) - 20ºC	-0.474711	0.00732585
WBGene00016438	wild-type - 20ºC	csr-1a(cmp135) - 20ºC	-0.474658	0.00977407
WBGene00004051	wild-type - 20ºC	csr-1a(cmp135) - 20ºC	-0.474436	0.00461818
WBGene00003516	wild-type - 20ºC	csr-1a(cmp135) - 20ºC	-0.473687	0.000486415
WBGene00001145	wild-type - 20ºC	csr-1a(cmp135) - 20ºC	-0.473175	0.00227262
WBGene00006579	wild-type - 20ºC	csr-1a(cmp135) - 20ºC	-0.472865	0.00109294
WBGene00012522	wild-type - 20ºC	csr-1a(cmp135) - 20ºC	-0.472329	0.0134936
WBGene00021590	wild-type - 20ºC	csr-1a(cmp135) - 20ºC	-0.472008	0.0344075
WBGene00006692	wild-type - 20ºC	csr-1a(cmp135) - 20ºC	-0.471519	0.0459452
WBGene00044463	wild-type - 20ºC	csr-1a(cmp135) - 20ºC	-0.471509	0.0236273
WBGene00004307	wild-type - 20ºC	csr-1a(cmp135) - 20ºC	-0.47145	0.000181228
WBGene00016325	wild-type - 20ºC	csr-1a(cmp135) - 20ºC	-0.470042	0.00249704
WBGene00004111	wild-type - 20ºC	csr-1a(cmp135) - 20ºC	-0.469715	0.0266086
WBGene00006788	wild-type - 20ºC	csr-1a(cmp135) - 20ºC	-0.469392	0.00867535
WBGene00003422	wild-type - 20ºC	csr-1a(cmp135) - 20ºC	-0.468327	0.0032401
WBGene00020509	wild-type - 20ºC	csr-1a(cmp135) - 20ºC	-0.468175	0.00222711
WBGene00003068	wild-type - 20ºC	csr-1a(cmp135) - 20ºC	-0.468133	0.0207375
WBGene00000197	wild-type - 20ºC	csr-1a(cmp135) - 20ºC	-0.46741	4.76403e-05
WBGene00015689	wild-type - 20ºC	csr-1a(cmp135) - 20ºC	-0.467331	0.0354416
WBGene00011378	wild-type - 20ºC	csr-1a(cmp135) - 20ºC	-0.466977	0.0383844
WBGene00003405	wild-type - 20ºC	csr-1a(cmp135) - 20ºC	-0.46692	0.0117364
WBGene00020658	wild-type - 20ºC	csr-1a(cmp135) - 20ºC	-0.466914	0.0056486
WBGene00014258	wild-type - 20ºC	csr-1a(cmp135) - 20ºC	-0.465466	0.000601884
WBGene00004316	wild-type - 20ºC	csr-1a(cmp135) - 20ºC	-0.465451	0.0379344
WBGene00013591	wild-type - 20ºC	csr-1a(cmp135) - 20ºC	-0.465347	0.00410162
WBGene00000767	wild-type - 20ºC	csr-1a(cmp135) - 20ºC	-0.46518	0.00723192
WBGene00007120	wild-type - 20ºC	csr-1a(cmp135) - 20ºC	-0.46502	0.0302562
WBGene00004855	wild-type - 20ºC	csr-1a(cmp135) - 20ºC	-0.464615	0.0405557
WBGene00003083	wild-type - 20ºC	csr-1a(cmp135) - 20ºC	-0.463401	0.019661
WBGene00014115	wild-type - 20ºC	csr-1a(cmp135) - 20ºC	-0.46336	0.0134393
WBGene00018778	wild-type - 20ºC	csr-1a(cmp135) - 20ºC	-0.463118	0.00169288
WBGene00020921	wild-type - 20ºC	csr-1a(cmp135) - 20ºC	-0.46304	0.000413502
WBGene00018730	wild-type - 20ºC	csr-1a(cmp135) - 20ºC	-0.462627	0.00404265
WBGene00009925	wild-type - 20ºC	csr-1a(cmp135) - 20ºC	-0.462606	0.00122623
WBGene00022296	wild-type - 20ºC	csr-1a(cmp135) - 20ºC	-0.462427	0.0224338
WBGene00000240	wild-type - 20ºC	csr-1a(cmp135) - 20ºC	-0.462289	0.00031128
WBGene00011676	wild-type - 20ºC	csr-1a(cmp135) - 20ºC	-0.46185	0.0249924
WBGene00013242	wild-type - 20ºC	csr-1a(cmp135) - 20ºC	-0.461731	0.0124077
WBGene00006462	wild-type - 20ºC	csr-1a(cmp135) - 20ºC	-0.461372	0.0227248
WBGene00010670	wild-type - 20ºC	csr-1a(cmp135) - 20ºC	-0.461099	0.00430849
WBGene00015393	wild-type - 20ºC	csr-1a(cmp135) - 20ºC	-0.460748	0.00767259
WBGene00016362	wild-type - 20ºC	csr-1a(cmp135) - 20ºC	-0.460472	0.00200161
WBGene00018400	wild-type - 20ºC	csr-1a(cmp135) - 20ºC	-0.460323	0.00668969
WBGene00006988	wild-type - 20ºC	csr-1a(cmp135) - 20ºC	-0.459951	0.0190969
WBGene00012980	wild-type - 20ºC	csr-1a(cmp135) - 20ºC	-0.459822	0.00861115
WBGene00006594	wild-type - 20ºC	csr-1a(cmp135) - 20ºC	-0.459443	0.00435104
WBGene00007859	wild-type - 20ºC	csr-1a(cmp135) - 20ºC	-0.459106	0.00319158
WBGene00004203	wild-type - 20ºC	csr-1a(cmp135) - 20ºC	-0.458932	0.00268656
WBGene00003759	wild-type - 20ºC	csr-1a(cmp135) - 20ºC	-0.458859	0.0248223
WBGene00018957	wild-type - 20ºC	csr-1a(cmp135) - 20ºC	-0.458743	0.0312481
WBGene00001334	wild-type - 20ºC	csr-1a(cmp135) - 20ºC	-0.45848	0.000338314
WBGene00019030	wild-type - 20ºC	csr-1a(cmp135) - 20ºC	-0.45796	0.0181529
WBGene00004125	wild-type - 20ºC	csr-1a(cmp135) - 20ºC	-0.45778	0.0112017
WBGene00009922	wild-type - 20ºC	csr-1a(cmp135) - 20ºC	-0.457488	0.0329334
WBGene00001196	wild-type - 20ºC	csr-1a(cmp135) - 20ºC	-0.456646	0.00200161
WBGene00009888	wild-type - 20ºC	csr-1a(cmp135) - 20ºC	-0.456022	0.000555661
WBGene00022697	wild-type - 20ºC	csr-1a(cmp135) - 20ºC	-0.455944	0.00198435
WBGene00014208	wild-type - 20ºC	csr-1a(cmp135) - 20ºC	-0.455776	0.0111291
WBGene00022138	wild-type - 20ºC	csr-1a(cmp135) - 20ºC	-0.4556	0.024325
WBGene00012894	wild-type - 20ºC	csr-1a(cmp135) - 20ºC	-0.454753	0.000104765
WBGene00016469	wild-type - 20ºC	csr-1a(cmp135) - 20ºC	-0.453835	0.0175167
WBGene00008774	wild-type - 20ºC	csr-1a(cmp135) - 20ºC	-0.453414	0.000893471
WBGene00022158	wild-type - 20ºC	csr-1a(cmp135) - 20ºC	-0.453158	0.0219332
WBGene00001562	wild-type - 20ºC	csr-1a(cmp135) - 20ºC	-0.453089	0.0479066
WBGene00011307	wild-type - 20ºC	csr-1a(cmp135) - 20ºC	-0.452828	0.0262881
WBGene00000020	wild-type - 20ºC	csr-1a(cmp135) - 20ºC	-0.452782	0.0408827
WBGene00004272	wild-type - 20ºC	csr-1a(cmp135) - 20ºC	-0.452562	0.000194699
WBGene00015687	wild-type - 20ºC	csr-1a(cmp135) - 20ºC	-0.4523	3.25253e-05
WBGene00002075	wild-type - 20ºC	csr-1a(cmp135) - 20ºC	-0.450975	0.00108838
WBGene00021738	wild-type - 20ºC	csr-1a(cmp135) - 20ºC	-0.450523	0.0106057
WBGene00022144	wild-type - 20ºC	csr-1a(cmp135) - 20ºC	-0.450352	0.00383165
WBGene00001006	wild-type - 20ºC	csr-1a(cmp135) - 20ºC	-0.449297	0.0145743
WBGene00000961	wild-type - 20ºC	csr-1a(cmp135) - 20ºC	-0.44911	0.00242533
WBGene00007056	wild-type - 20ºC	csr-1a(cmp135) - 20ºC	-0.449069	0.0118656
WBGene00003029	wild-type - 20ºC	csr-1a(cmp135) - 20ºC	-0.448638	0.00467135
WBGene00015512	wild-type - 20ºC	csr-1a(cmp135) - 20ºC	-0.448182	9.10247e-05
WBGene00001679	wild-type - 20ºC	csr-1a(cmp135) - 20ºC	-0.447576	0.0010905
WBGene00010925	wild-type - 20ºC	csr-1a(cmp135) - 20ºC	-0.44725	0.00383372
WBGene00001091	wild-type - 20ºC	csr-1a(cmp135) - 20ºC	-0.446871	0.0388856
WBGene00004204	wild-type - 20ºC	csr-1a(cmp135) - 20ºC	-0.446795	0.000464864
WBGene00011661	wild-type - 20ºC	csr-1a(cmp135) - 20ºC	-0.446682	0.0048093
WBGene00017028	wild-type - 20ºC	csr-1a(cmp135) - 20ºC	-0.44649	0.0242991
WBGene00006776	wild-type - 20ºC	csr-1a(cmp135) - 20ºC	-0.44634	0.0168582
WBGene00009385	wild-type - 20ºC	csr-1a(cmp135) - 20ºC	-0.44595	0.0349536
WBGene00022603	wild-type - 20ºC	csr-1a(cmp135) - 20ºC	-0.445714	0.00175761
WBGene00008533	wild-type - 20ºC	csr-1a(cmp135) - 20ºC	-0.445226	0.00851884
WBGene00003210	wild-type - 20ºC	csr-1a(cmp135) - 20ºC	-0.444943	0.00324725
WBGene00016357	wild-type - 20ºC	csr-1a(cmp135) - 20ºC	-0.444802	0.0151207
WBGene00018405	wild-type - 20ºC	csr-1a(cmp135) - 20ºC	-0.444057	0.00411541
WBGene00006044	wild-type - 20ºC	csr-1a(cmp135) - 20ºC	-0.444001	0.0238171
WBGene00007449	wild-type - 20ºC	csr-1a(cmp135) - 20ºC	-0.443863	0.049954
WBGene00013096	wild-type - 20ºC	csr-1a(cmp135) - 20ºC	-0.443093	0.00301139
WBGene00011263	wild-type - 20ºC	csr-1a(cmp135) - 20ºC	-0.442788	0.00807154
WBGene00003253	wild-type - 20ºC	csr-1a(cmp135) - 20ºC	-0.442639	0.00322063
WBGene00003153	wild-type - 20ºC	csr-1a(cmp135) - 20ºC	-0.442187	0.012205
WBGene00022423	wild-type - 20ºC	csr-1a(cmp135) - 20ºC	-0.442182	0.0169843
WBGene00021365	wild-type - 20ºC	csr-1a(cmp135) - 20ºC	-0.44155	0.0151559
WBGene00006342	wild-type - 20ºC	csr-1a(cmp135) - 20ºC	-0.441221	0.0300197
WBGene00019345	wild-type - 20ºC	csr-1a(cmp135) - 20ºC	-0.441115	0.00654788
WBGene00013209	wild-type - 20ºC	csr-1a(cmp135) - 20ºC	-0.440697	0.000824206
WBGene00001173	wild-type - 20ºC	csr-1a(cmp135) - 20ºC	-0.44064	0.00102656
WBGene00003627	wild-type - 20ºC	csr-1a(cmp135) - 20ºC	-0.440614	0.0136143
WBGene00002078	wild-type - 20ºC	csr-1a(cmp135) - 20ºC	-0.440506	0.00554446
WBGene00017954	wild-type - 20ºC	csr-1a(cmp135) - 20ºC	-0.439311	0.0179043
WBGene00009460	wild-type - 20ºC	csr-1a(cmp135) - 20ºC	-0.439301	0.032988
WBGene00020068	wild-type - 20ºC	csr-1a(cmp135) - 20ºC	-0.439072	0.0038223
WBGene00007640	wild-type - 20ºC	csr-1a(cmp135) - 20ºC	-0.43887	0.0360451
WBGene00006605	wild-type - 20ºC	csr-1a(cmp135) - 20ºC	-0.438785	0.0280712
WBGene00002262	wild-type - 20ºC	csr-1a(cmp135) - 20ºC	-0.4383	0.00229917
WBGene00019940	wild-type - 20ºC	csr-1a(cmp135) - 20ºC	-0.437784	0.00286856
WBGene00018271	wild-type - 20ºC	csr-1a(cmp135) - 20ºC	-0.437691	0.00025903
WBGene00006931	wild-type - 20ºC	csr-1a(cmp135) - 20ºC	-0.437658	0.0023563
WBGene00019953	wild-type - 20ºC	csr-1a(cmp135) - 20ºC	-0.437634	0.00114959
WBGene00003417	wild-type - 20ºC	csr-1a(cmp135) - 20ºC	-0.436782	0.0368857
WBGene00018135	wild-type - 20ºC	csr-1a(cmp135) - 20ºC	-0.436617	0.0470867
WBGene00004175	wild-type - 20ºC	csr-1a(cmp135) - 20ºC	-0.436096	0.00384688
WBGene00010714	wild-type - 20ºC	csr-1a(cmp135) - 20ºC	-0.436005	0.0345985
WBGene00009314	wild-type - 20ºC	csr-1a(cmp135) - 20ºC	-0.435863	0.00594297
WBGene00004167	wild-type - 20ºC	csr-1a(cmp135) - 20ºC	-0.435682	0.00240006
WBGene00007135	wild-type - 20ºC	csr-1a(cmp135) - 20ºC	-0.435562	0.00666393
WBGene00008805	wild-type - 20ºC	csr-1a(cmp135) - 20ºC	-0.435012	0.00983204
WBGene00018794	wild-type - 20ºC	csr-1a(cmp135) - 20ºC	-0.434424	0.0332295
WBGene00016188	wild-type - 20ºC	csr-1a(cmp135) - 20ºC	-0.434423	0.00867048
WBGene00008370	wild-type - 20ºC	csr-1a(cmp135) - 20ºC	-0.434322	0.0173429
WBGene00006749	wild-type - 20ºC	csr-1a(cmp135) - 20ºC	-0.4337	0.0172318
WBGene00006405	wild-type - 20ºC	csr-1a(cmp135) - 20ºC	-0.433281	0.00042366
WBGene00022488	wild-type - 20ºC	csr-1a(cmp135) - 20ºC	-0.433277	0.0236119
WBGene00000391	wild-type - 20ºC	csr-1a(cmp135) - 20ºC	-0.433211	0.00216805
WBGene00009435	wild-type - 20ºC	csr-1a(cmp135) - 20ºC	-0.43234	0.00581816
WBGene00006812	wild-type - 20ºC	csr-1a(cmp135) - 20ºC	-0.432295	0.0399464
WBGene00011446	wild-type - 20ºC	csr-1a(cmp135) - 20ºC	-0.432178	0.0472391
WBGene00022134	wild-type - 20ºC	csr-1a(cmp135) - 20ºC	-0.431876	0.00299339
WBGene00004980	wild-type - 20ºC	csr-1a(cmp135) - 20ºC	-0.431543	6.1204e-05
WBGene00001447	wild-type - 20ºC	csr-1a(cmp135) - 20ºC	-0.43103	0.0390263
WBGene00003159	wild-type - 20ºC	csr-1a(cmp135) - 20ºC	-0.430979	0.00520135
WBGene00007514	wild-type - 20ºC	csr-1a(cmp135) - 20ºC	-0.429311	0.0156514
WBGene00021810	wild-type - 20ºC	csr-1a(cmp135) - 20ºC	-0.429123	0.0173225
WBGene00004110	wild-type - 20ºC	csr-1a(cmp135) - 20ºC	-0.428862	0.0154606
WBGene00022569	wild-type - 20ºC	csr-1a(cmp135) - 20ºC	-0.428816	0.0363876
WBGene00017782	wild-type - 20ºC	csr-1a(cmp135) - 20ºC	-0.428522	0.0325904
WBGene00003048	wild-type - 20ºC	csr-1a(cmp135) - 20ºC	-0.42822	0.00207295
WBGene00001650	wild-type - 20ºC	csr-1a(cmp135) - 20ºC	-0.427807	0.0414163
WBGene00013021	wild-type - 20ºC	csr-1a(cmp135) - 20ºC	-0.427781	0.0159851
WBGene00010369	wild-type - 20ºC	csr-1a(cmp135) - 20ºC	-0.427699	0.00166943
WBGene00017980	wild-type - 20ºC	csr-1a(cmp135) - 20ºC	-0.426168	0.00462127
WBGene00017981	wild-type - 20ºC	csr-1a(cmp135) - 20ºC	-0.426024	0.0103144
WBGene00018836	wild-type - 20ºC	csr-1a(cmp135) - 20ºC	-0.424526	0.0131281
WBGene00000100	wild-type - 20ºC	csr-1a(cmp135) - 20ºC	-0.424085	0.000869143
WBGene00001566	wild-type - 20ºC	csr-1a(cmp135) - 20ºC	-0.423649	0.0201836
WBGene00004267	wild-type - 20ºC	csr-1a(cmp135) - 20ºC	-0.42357	0.0124777
WBGene00022176	wild-type - 20ºC	csr-1a(cmp135) - 20ºC	-0.422954	0.00166795
WBGene00000528	wild-type - 20ºC	csr-1a(cmp135) - 20ºC	-0.42284	0.0214463
WBGene00021415	wild-type - 20ºC	csr-1a(cmp135) - 20ºC	-0.422555	0.0160265
WBGene00021697	wild-type - 20ºC	csr-1a(cmp135) - 20ºC	-0.422456	0.0382662
WBGene00015350	wild-type - 20ºC	csr-1a(cmp135) - 20ºC	-0.421764	0.0179115
WBGene00016757	wild-type - 20ºC	csr-1a(cmp135) - 20ºC	-0.421596	0.0245201
WBGene00004902	wild-type - 20ºC	csr-1a(cmp135) - 20ºC	-0.421234	0.031078
WBGene00012769	wild-type - 20ºC	csr-1a(cmp135) - 20ºC	-0.421121	0.00340943
WBGene00001160	wild-type - 20ºC	csr-1a(cmp135) - 20ºC	-0.421005	0.00381236
WBGene00019334	wild-type - 20ºC	csr-1a(cmp135) - 20ºC	-0.419635	0.00402284
WBGene00016877	wild-type - 20ºC	csr-1a(cmp135) - 20ºC	-0.419307	0.00549855
WBGene00006888	wild-type - 20ºC	csr-1a(cmp135) - 20ºC	-0.419089	0.0029589
WBGene00004014	wild-type - 20ºC	csr-1a(cmp135) - 20ºC	-0.41796	0.00528919
WBGene00006805	wild-type - 20ºC	csr-1a(cmp135) - 20ºC	-0.41794	0.00520206
WBGene00019884	wild-type - 20ºC	csr-1a(cmp135) - 20ºC	-0.417719	0.0336499
WBGene00010075	wild-type - 20ºC	csr-1a(cmp135) - 20ºC	-0.417152	0.000529541
WBGene00001976	wild-type - 20ºC	csr-1a(cmp135) - 20ºC	-0.41658	0.00720154
WBGene00012105	wild-type - 20ºC	csr-1a(cmp135) - 20ºC	-0.416533	0.000474605
WBGene00015885	wild-type - 20ºC	csr-1a(cmp135) - 20ºC	-0.416243	0.0221579
WBGene00021320	wild-type - 20ºC	csr-1a(cmp135) - 20ºC	-0.41544	0.0163237
WBGene00004773	wild-type - 20ºC	csr-1a(cmp135) - 20ºC	-0.41515	0.0197623
WBGene00013217	wild-type - 20ºC	csr-1a(cmp135) - 20ºC	-0.415097	0.00331809
WBGene00020229	wild-type - 20ºC	csr-1a(cmp135) - 20ºC	-0.414942	0.0109868
WBGene00011272	wild-type - 20ºC	csr-1a(cmp135) - 20ºC	-0.414548	0.00131066
WBGene00016004	wild-type - 20ºC	csr-1a(cmp135) - 20ºC	-0.413524	0.0169605
WBGene00008502	wild-type - 20ºC	csr-1a(cmp135) - 20ºC	-0.413419	0.0226097
WBGene00004453	wild-type - 20ºC	csr-1a(cmp135) - 20ºC	-0.412802	0.0494601
WBGene00002153	wild-type - 20ºC	csr-1a(cmp135) - 20ºC	-0.412769	0.0173761
WBGene00004053	wild-type - 20ºC	csr-1a(cmp135) - 20ºC	-0.412546	0.0118347
WBGene00022538	wild-type - 20ºC	csr-1a(cmp135) - 20ºC	-0.412404	0.0136587
WBGene00001458	wild-type - 20ºC	csr-1a(cmp135) - 20ºC	-0.41239	0.00765786
WBGene00010845	wild-type - 20ºC	csr-1a(cmp135) - 20ºC	-0.411834	0.00735514
WBGene00004752	wild-type - 20ºC	csr-1a(cmp135) - 20ºC	-0.41136	0.0292976
WBGene00021235	wild-type - 20ºC	csr-1a(cmp135) - 20ºC	-0.411359	0.0341555
WBGene00008426	wild-type - 20ºC	csr-1a(cmp135) - 20ºC	-0.411003	0.0182501
WBGene00002845	wild-type - 20ºC	csr-1a(cmp135) - 20ºC	-0.410354	0.0272664
WBGene00001215	wild-type - 20ºC	csr-1a(cmp135) - 20ºC	-0.409834	0.0105785
WBGene00007651	wild-type - 20ºC	csr-1a(cmp135) - 20ºC	-0.409747	0.019133
WBGene00011310	wild-type - 20ºC	csr-1a(cmp135) - 20ºC	-0.408211	0.038116
WBGene00009624	wild-type - 20ºC	csr-1a(cmp135) - 20ºC	-0.407663	0.0191436
WBGene00022471	wild-type - 20ºC	csr-1a(cmp135) - 20ºC	-0.4076	0.00634211
WBGene00017284	wild-type - 20ºC	csr-1a(cmp135) - 20ºC	-0.407503	0.00472629
WBGene00000585	wild-type - 20ºC	csr-1a(cmp135) - 20ºC	-0.407415	0.00476072
WBGene00012973	wild-type - 20ºC	csr-1a(cmp135) - 20ºC	-0.407234	0.013562
WBGene00014015	wild-type - 20ºC	csr-1a(cmp135) - 20ºC	-0.406909	0.00257068
WBGene00006924	wild-type - 20ºC	csr-1a(cmp135) - 20ºC	-0.406117	0.000591815
WBGene00008571	wild-type - 20ºC	csr-1a(cmp135) - 20ºC	-0.405803	0.0417147
WBGene00021470	wild-type - 20ºC	csr-1a(cmp135) - 20ºC	-0.405674	0.00725629
WBGene00001187	wild-type - 20ºC	csr-1a(cmp135) - 20ºC	-0.405366	0.0423031
WBGene00001178	wild-type - 20ºC	csr-1a(cmp135) - 20ºC	-0.404636	0.020314
WBGene00009201	wild-type - 20ºC	csr-1a(cmp135) - 20ºC	-0.404592	0.0302749
WBGene00008480	wild-type - 20ºC	csr-1a(cmp135) - 20ºC	-0.40439	0.000198633
WBGene00022856	wild-type - 20ºC	csr-1a(cmp135) - 20ºC	-0.40364	0.000808003
WBGene00007942	wild-type - 20ºC	csr-1a(cmp135) - 20ºC	-0.401656	0.000443888
WBGene00008607	wild-type - 20ºC	csr-1a(cmp135) - 20ºC	-0.401389	0.00871573
WBGene00002717	wild-type - 20ºC	csr-1a(cmp135) - 20ºC	-0.400789	0.0273538
WBGene00010758	wild-type - 20ºC	csr-1a(cmp135) - 20ºC	-0.400341	0.0287827
WBGene00015418	wild-type - 20ºC	csr-1a(cmp135) - 20ºC	-0.399928	0.0136994
WBGene00003066	wild-type - 20ºC	csr-1a(cmp135) - 20ºC	-0.39981	0.00862867
WBGene00021636	wild-type - 20ºC	csr-1a(cmp135) - 20ºC	-0.399496	0.0254697
WBGene00021329	wild-type - 20ºC	csr-1a(cmp135) - 20ºC	-0.398961	0.0441649
WBGene00012152	wild-type - 20ºC	csr-1a(cmp135) - 20ºC	-0.398817	0.0254225
WBGene00014294	wild-type - 20ºC	csr-1a(cmp135) - 20ºC	-0.398716	0.00971779
WBGene00006447	wild-type - 20ºC	csr-1a(cmp135) - 20ºC	-0.398137	0.0284559
WBGene00001093	wild-type - 20ºC	csr-1a(cmp135) - 20ºC	-0.397992	0.00481317
WBGene00000532	wild-type - 20ºC	csr-1a(cmp135) - 20ºC	-0.396952	0.0111291
WBGene00019323	wild-type - 20ºC	csr-1a(cmp135) - 20ºC	-0.396828	0.00511
WBGene00020399	wild-type - 20ºC	csr-1a(cmp135) - 20ºC	-0.39624	0.0105815
WBGene00018317	wild-type - 20ºC	csr-1a(cmp135) - 20ºC	-0.395738	0.01013
WBGene00003827	wild-type - 20ºC	csr-1a(cmp135) - 20ºC	-0.395481	0.0038703
WBGene00018518	wild-type - 20ºC	csr-1a(cmp135) - 20ºC	-0.395393	0.0388856
WBGene00021554	wild-type - 20ºC	csr-1a(cmp135) - 20ºC	-0.395317	0.00521528
WBGene00008622	wild-type - 20ºC	csr-1a(cmp135) - 20ºC	-0.395316	0.00807154
WBGene00001190	wild-type - 20ºC	csr-1a(cmp135) - 20ºC	-0.39528	0.0117762
WBGene00000248	wild-type - 20ºC	csr-1a(cmp135) - 20ºC	-0.395139	0.00196113
WBGene00019432	wild-type - 20ºC	csr-1a(cmp135) - 20ºC	-0.39506	0.0249295
WBGene00003196	wild-type - 20ºC	csr-1a(cmp135) - 20ºC	-0.394997	0.0208531
WBGene00044689	wild-type - 20ºC	csr-1a(cmp135) - 20ºC	-0.394564	0.0365063
WBGene00019733	wild-type - 20ºC	csr-1a(cmp135) - 20ºC	-0.394198	0.033391
WBGene00021784	wild-type - 20ºC	csr-1a(cmp135) - 20ºC	-0.392814	0.00107154
WBGene00013882	wild-type - 20ºC	csr-1a(cmp135) - 20ºC	-0.39255	0.0040434
WBGene00009924	wild-type - 20ºC	csr-1a(cmp135) - 20ºC	-0.392302	0.0342132
WBGene00011708	wild-type - 20ºC	csr-1a(cmp135) - 20ºC	-0.392255	0.0306731
WBGene00001116	wild-type - 20ºC	csr-1a(cmp135) - 20ºC	-0.391721	0.0276032
WBGene00016326	wild-type - 20ºC	csr-1a(cmp135) - 20ºC	-0.391286	0.0335975
WBGene00005025	wild-type - 20ºC	csr-1a(cmp135) - 20ºC	-0.391032	0.0164766
WBGene00000514	wild-type - 20ºC	csr-1a(cmp135) - 20ºC	-0.390157	0.044162
WBGene00006528	wild-type - 20ºC	csr-1a(cmp135) - 20ºC	-0.390074	0.00187959
WBGene00004256	wild-type - 20ºC	csr-1a(cmp135) - 20ºC	-0.388696	0.0338772
WBGene00022248	wild-type - 20ºC	csr-1a(cmp135) - 20ºC	-0.388218	0.0405464
WBGene00000405	wild-type - 20ºC	csr-1a(cmp135) - 20ºC	-0.387319	0.00959047
WBGene00000904	wild-type - 20ºC	csr-1a(cmp135) - 20ºC	-0.386166	0.044317
WBGene00011604	wild-type - 20ºC	csr-1a(cmp135) - 20ºC	-0.386142	0.0276444
WBGene00015017	wild-type - 20ºC	csr-1a(cmp135) - 20ºC	-0.386131	0.0389712
WBGene00004312	wild-type - 20ºC	csr-1a(cmp135) - 20ºC	-0.385924	0.00906923
WBGene00022173	wild-type - 20ºC	csr-1a(cmp135) - 20ºC	-0.385735	0.00393711
WBGene00018393	wild-type - 20ºC	csr-1a(cmp135) - 20ºC	-0.384543	0.0351933
WBGene00006721	wild-type - 20ºC	csr-1a(cmp135) - 20ºC	-0.383495	0.0108
WBGene00004337	wild-type - 20ºC	csr-1a(cmp135) - 20ºC	-0.383449	0.00702241
WBGene00001035	wild-type - 20ºC	csr-1a(cmp135) - 20ºC	-0.383392	0.0191399
WBGene00004756	wild-type - 20ºC	csr-1a(cmp135) - 20ºC	-0.383158	0.0415231
WBGene00001454	wild-type - 20ºC	csr-1a(cmp135) - 20ºC	-0.383156	0.0392403
WBGene00018532	wild-type - 20ºC	csr-1a(cmp135) - 20ºC	-0.38294	0.00237453
WBGene00001491	wild-type - 20ºC	csr-1a(cmp135) - 20ºC	-0.382927	0.00379892
WBGene00013340	wild-type - 20ºC	csr-1a(cmp135) - 20ºC	-0.382812	0.0104746
WBGene00004978	wild-type - 20ºC	csr-1a(cmp135) - 20ºC	-0.382579	0.036429
WBGene00012543	wild-type - 20ºC	csr-1a(cmp135) - 20ºC	-0.382342	0.0102942
WBGene00009977	wild-type - 20ºC	csr-1a(cmp135) - 20ºC	-0.382175	0.0206715
WBGene00011897	wild-type - 20ºC	csr-1a(cmp135) - 20ºC	-0.381991	0.0221532
WBGene00011422	wild-type - 20ºC	csr-1a(cmp135) - 20ºC	-0.381245	0.0198142
[truncated: 260 more rows]

## Sheet: cmp135 20C up
Supplementary Data 2, Sheet 3. mRNAs significantly up-regulated in csr-1a(cmp135) mutant animals at 20ºC
Gene name	Sample 1	Sample 2	log2FoldChange	adjusted p-value
WBGene00000710	wild-type - 20ºC	csr-1a(cmp135) - 20ºC	8.28963	1.75402e-90
WBGene00000596	wild-type - 20ºC	csr-1a(cmp135) - 20ºC	8.18477	3.43006e-45
WBGene00000638	wild-type - 20ºC	csr-1a(cmp135) - 20ºC	8.16345	1.55048e-60
WBGene00006929	wild-type - 20ºC	csr-1a(cmp135) - 20ºC	7.85219	6.92488e-75
WBGene00000693	wild-type - 20ºC	csr-1a(cmp135) - 20ºC	7.60136	3.78453e-82
WBGene00000752	wild-type - 20ºC	csr-1a(cmp135) - 20ºC	7.0543	7.36909e-123
WBGene00000657	wild-type - 20ºC	csr-1a(cmp135) - 20ºC	6.6399	2.3718e-73
WBGene00000597	wild-type - 20ºC	csr-1a(cmp135) - 20ºC	5.95276	6.51904e-43
WBGene00000725	wild-type - 20ºC	csr-1a(cmp135) - 20ºC	5.87602	1.29405e-66
WBGene00016164	wild-type - 20ºC	csr-1a(cmp135) - 20ºC	5.86317	7.95179e-51
WBGene00000712	wild-type - 20ºC	csr-1a(cmp135) - 20ºC	5.81402	2.18209e-60
WBGene00000609	wild-type - 20ºC	csr-1a(cmp135) - 20ºC	5.79752	2.98304e-230
WBGene00000751	wild-type - 20ºC	csr-1a(cmp135) - 20ºC	5.65196	9.21049e-58
WBGene00001736	wild-type - 20ºC	csr-1a(cmp135) - 20ºC	5.57465	4.05376e-73
WBGene00000608	wild-type - 20ºC	csr-1a(cmp135) - 20ºC	5.49679	6.9283e-46
WBGene00010987	wild-type - 20ºC	csr-1a(cmp135) - 20ºC	5.37341	2.66183e-18
WBGene00000698	wild-type - 20ºC	csr-1a(cmp135) - 20ºC	5.17494	7.25909e-45
WBGene00000713	wild-type - 20ºC	csr-1a(cmp135) - 20ºC	5.13714	9.19795e-41
WBGene00000703	wild-type - 20ºC	csr-1a(cmp135) - 20ºC	5.05548	1.38643e-38
WBGene00000666	wild-type - 20ºC	csr-1a(cmp135) - 20ºC	5.03179	0
WBGene00000024	wild-type - 20ºC	csr-1a(cmp135) - 20ºC	5.0245	8.24679e-22
WBGene00077691	wild-type - 20ºC	csr-1a(cmp135) - 20ºC	4.97493	2.12849e-44
WBGene00004139	wild-type - 20ºC	csr-1a(cmp135) - 20ºC	4.86161	8.85371e-36
WBGene00012880	wild-type - 20ºC	csr-1a(cmp135) - 20ºC	4.81025	6.19133e-41
WBGene00006926	wild-type - 20ºC	csr-1a(cmp135) - 20ºC	4.7866	5.37263e-190
WBGene00004098	wild-type - 20ºC	csr-1a(cmp135) - 20ºC	4.77637	7.3041e-12
WBGene00000030	wild-type - 20ºC	csr-1a(cmp135) - 20ºC	4.76478	1.49956e-17
WBGene00006928	wild-type - 20ºC	csr-1a(cmp135) - 20ºC	4.76008	1.2938e-37
WBGene00000757	wild-type - 20ºC	csr-1a(cmp135) - 20ºC	4.75315	1.31403e-129
WBGene00007344	wild-type - 20ºC	csr-1a(cmp135) - 20ºC	4.71989	1.26123e-196
WBGene00010065	wild-type - 20ºC	csr-1a(cmp135) - 20ºC	4.66763	2.82453e-25
WBGene00007508	wild-type - 20ºC	csr-1a(cmp135) - 20ºC	4.63139	1.02775e-179
WBGene00044011	wild-type - 20ºC	csr-1a(cmp135) - 20ºC	4.56145	2.25955e-51
WBGene00007149	wild-type - 20ºC	csr-1a(cmp135) - 20ºC	4.54405	2.61762e-64
WBGene00000033	wild-type - 20ºC	csr-1a(cmp135) - 20ºC	4.53079	8.76803e-23
WBGene00000754	wild-type - 20ºC	csr-1a(cmp135) - 20ºC	4.5274	1.41491e-45
WBGene00000029	wild-type - 20ºC	csr-1a(cmp135) - 20ºC	4.50293	6.87278e-16
WBGene00016434	wild-type - 20ºC	csr-1a(cmp135) - 20ºC	4.50153	9.84781e-34
WBGene00050914	wild-type - 20ºC	csr-1a(cmp135) - 20ºC	4.4782	3.31115e-21
WBGene00002018	wild-type - 20ºC	csr-1a(cmp135) - 20ºC	4.45234	2.00734e-59
WBGene00020803	wild-type - 20ºC	csr-1a(cmp135) - 20ºC	4.45085	9.9394e-37
WBGene00008394	wild-type - 20ºC	csr-1a(cmp135) - 20ºC	4.43509	2.8309e-19
WBGene00004146	wild-type - 20ºC	csr-1a(cmp135) - 20ºC	4.40379	3.48543e-28
WBGene00016636	wild-type - 20ºC	csr-1a(cmp135) - 20ºC	4.32324	1.85819e-118
WBGene00016915	wild-type - 20ºC	csr-1a(cmp135) - 20ºC	4.32148	1.91367e-10
WBGene00045271	wild-type - 20ºC	csr-1a(cmp135) - 20ºC	4.30973	5.4119e-27
WBGene00017073	wild-type - 20ºC	csr-1a(cmp135) - 20ºC	4.25596	4.14717e-46
WBGene00000663	wild-type - 20ºC	csr-1a(cmp135) - 20ºC	4.25381	2.50528e-26
WBGene00014039	wild-type - 20ºC	csr-1a(cmp135) - 20ºC	4.2368	1.00714e-36
WBGene00010007	wild-type - 20ºC	csr-1a(cmp135) - 20ºC	4.19853	4.93848e-52
WBGene00050913	wild-type - 20ºC	csr-1a(cmp135) - 20ºC	4.13576	2.34443e-33
WBGene00000701	wild-type - 20ºC	csr-1a(cmp135) - 20ºC	4.13356	1.03969e-13
WBGene00019717	wild-type - 20ºC	csr-1a(cmp135) - 20ºC	4.10783	1.29534e-219
WBGene00020413	wild-type - 20ºC	csr-1a(cmp135) - 20ºC	4.06068	8.47382e-163
WBGene00003763	wild-type - 20ºC	csr-1a(cmp135) - 20ºC	3.9983	5.066e-41
WBGene00000034	wild-type - 20ºC	csr-1a(cmp135) - 20ºC	3.99579	1.31494e-20
WBGene00219376	wild-type - 20ºC	csr-1a(cmp135) - 20ºC	3.98969	1.90868e-65
WBGene00017218	wild-type - 20ºC	csr-1a(cmp135) - 20ºC	3.98152	4.15193e-84
WBGene00000671	wild-type - 20ºC	csr-1a(cmp135) - 20ºC	3.97679	1.20749e-43
WBGene00044773	wild-type - 20ºC	csr-1a(cmp135) - 20ºC	3.95574	2.35868e-10
WBGene00000680	wild-type - 20ºC	csr-1a(cmp135) - 20ºC	3.92946	1.66438e-22
WBGene00003541	wild-type - 20ºC	csr-1a(cmp135) - 20ºC	3.90264	2.27648e-17
WBGene00000735	wild-type - 20ºC	csr-1a(cmp135) - 20ºC	3.88989	1.2331e-191
WBGene00001695	wild-type - 20ºC	csr-1a(cmp135) - 20ºC	3.88228	4.64129e-148
WBGene00000696	wild-type - 20ºC	csr-1a(cmp135) - 20ºC	3.86554	3.49286e-24
WBGene00006930	wild-type - 20ºC	csr-1a(cmp135) - 20ºC	3.82906	1.87361e-96
WBGene00000734	wild-type - 20ºC	csr-1a(cmp135) - 20ºC	3.76453	2.3823e-204
WBGene00000700	wild-type - 20ºC	csr-1a(cmp135) - 20ºC	3.73293	1.62937e-11
WBGene00044081	wild-type - 20ºC	csr-1a(cmp135) - 20ºC	3.71836	3.35675e-26
WBGene00000707	wild-type - 20ºC	csr-1a(cmp135) - 20ºC	3.71521	1.05927e-249
WBGene00001703	wild-type - 20ºC	csr-1a(cmp135) - 20ºC	3.70746	2.26627e-186
WBGene00009898	wild-type - 20ºC	csr-1a(cmp135) - 20ºC	3.67401	2.0516e-14
WBGene00018292	wild-type - 20ºC	csr-1a(cmp135) - 20ºC	3.66563	1.19868e-15
WBGene00007458	wild-type - 20ºC	csr-1a(cmp135) - 20ºC	3.66282	5.56062e-79
WBGene00043534	wild-type - 20ºC	csr-1a(cmp135) - 20ºC	3.64906	3.42999e-31
WBGene00021627	wild-type - 20ºC	csr-1a(cmp135) - 20ºC	3.64733	3.69025e-28
WBGene00000636	wild-type - 20ºC	csr-1a(cmp135) - 20ºC	3.61704	1.04836e-20
WBGene00018718	wild-type - 20ºC	csr-1a(cmp135) - 20ºC	3.61464	1.16552e-150
WBGene00008825	wild-type - 20ºC	csr-1a(cmp135) - 20ºC	3.58031	1.0013e-22
WBGene00000601	wild-type - 20ºC	csr-1a(cmp135) - 20ºC	3.57473	3.80831e-258
WBGene00011000	wild-type - 20ºC	csr-1a(cmp135) - 20ºC	3.57397	4.41016e-21
WBGene00011462	wild-type - 20ºC	csr-1a(cmp135) - 20ºC	3.55708	1.01046e-12
WBGene00006927	wild-type - 20ºC	csr-1a(cmp135) - 20ºC	3.55345	1.28525e-22
WBGene00000716	wild-type - 20ºC	csr-1a(cmp135) - 20ºC	3.52498	4.20609e-20
WBGene00016627	wild-type - 20ºC	csr-1a(cmp135) - 20ºC	3.47819	8.65545e-20
WBGene00000641	wild-type - 20ºC	csr-1a(cmp135) - 20ºC	3.47446	2.57997e-172
WBGene00007823	wild-type - 20ºC	csr-1a(cmp135) - 20ºC	3.47358	2.95575e-84
WBGene00010760	wild-type - 20ºC	csr-1a(cmp135) - 20ºC	3.44261	1.14858e-45
WBGene00001544	wild-type - 20ºC	csr-1a(cmp135) - 20ºC	3.43777	2.1379e-39
WBGene00000729	wild-type - 20ºC	csr-1a(cmp135) - 20ºC	3.43722	3.55264e-113
WBGene00016638	wild-type - 20ºC	csr-1a(cmp135) - 20ºC	3.436	1.45478e-82
WBGene00012942	wild-type - 20ºC	csr-1a(cmp135) - 20ºC	3.43505	2.44697e-43
WBGene00012224	wild-type - 20ºC	csr-1a(cmp135) - 20ºC	3.40476	7.56831e-10
WBGene00003520	wild-type - 20ºC	csr-1a(cmp135) - 20ºC	3.39486	1.23465e-08
WBGene00021690	wild-type - 20ºC	csr-1a(cmp135) - 20ºC	3.38459	8.42216e-28
WBGene00017944	wild-type - 20ºC	csr-1a(cmp135) - 20ºC	3.38119	1.59107e-11
WBGene00010084	wild-type - 20ºC	csr-1a(cmp135) - 20ºC	3.37651	2.08732e-19
WBGene00011537	wild-type - 20ºC	csr-1a(cmp135) - 20ºC	3.36072	5.71719e-13
WBGene00011949	wild-type - 20ºC	csr-1a(cmp135) - 20ºC	3.35611	1.23956e-09
WBGene00012961	wild-type - 20ºC	csr-1a(cmp135) - 20ºC	3.31239	3.06231e-88
WBGene00021084	wild-type - 20ºC	csr-1a(cmp135) - 20ºC	3.29939	4.77551e-11
WBGene00013393	wild-type - 20ºC	csr-1a(cmp135) - 20ºC	3.29666	1.57132e-08
WBGene00018031	wild-type - 20ºC	csr-1a(cmp135) - 20ºC	3.28386	2.29914e-94
WBGene00017839	wild-type - 20ºC	csr-1a(cmp135) - 20ºC	3.28066	1.67017e-08
WBGene00019382	wild-type - 20ºC	csr-1a(cmp135) - 20ºC	3.27777	1.49118e-22
WBGene00017541	wild-type - 20ºC	csr-1a(cmp135) - 20ºC	3.27524	2.90519e-09
WBGene00009691	wild-type - 20ºC	csr-1a(cmp135) - 20ºC	3.27375	2.37429e-56
WBGene00016084	wild-type - 20ºC	csr-1a(cmp135) - 20ºC	3.26374	9.94497e-20
WBGene00008559	wild-type - 20ºC	csr-1a(cmp135) - 20ºC	3.25843	3.00827e-16
WBGene00008378	wild-type - 20ºC	csr-1a(cmp135) - 20ºC	3.25442	3.30452e-14
WBGene00010985	wild-type - 20ºC	csr-1a(cmp135) - 20ºC	3.24572	6.32062e-68
WBGene00013297	wild-type - 20ºC	csr-1a(cmp135) - 20ºC	3.23531	7.4132e-07
WBGene00019939	wild-type - 20ºC	csr-1a(cmp135) - 20ºC	3.23355	2.5587e-54
WBGene00006193	wild-type - 20ºC	csr-1a(cmp135) - 20ºC	3.23091	2.31772e-20
WBGene00000694	wild-type - 20ºC	csr-1a(cmp135) - 20ºC	3.22867	7.57949e-16
WBGene00020033	wild-type - 20ºC	csr-1a(cmp135) - 20ºC	3.21836	9.11852e-67
WBGene00011112	wild-type - 20ºC	csr-1a(cmp135) - 20ºC	3.21518	2.96593e-123
WBGene00000732	wild-type - 20ºC	csr-1a(cmp135) - 20ºC	3.18692	1.64238e-148
WBGene00016146	wild-type - 20ºC	csr-1a(cmp135) - 20ºC	3.1588	8.00725e-105
WBGene00003539	wild-type - 20ºC	csr-1a(cmp135) - 20ºC	3.14009	8.70317e-13
WBGene00007262	wild-type - 20ºC	csr-1a(cmp135) - 20ºC	3.12178	1.55719e-20
WBGene00000602	wild-type - 20ºC	csr-1a(cmp135) - 20ºC	3.11778	4.25526e-154
WBGene00015544	wild-type - 20ºC	csr-1a(cmp135) - 20ºC	3.11515	2.62184e-42
WBGene00022610	wild-type - 20ºC	csr-1a(cmp135) - 20ºC	3.10845	1.51494e-104
WBGene00022383	wild-type - 20ºC	csr-1a(cmp135) - 20ºC	3.10541	2.22272e-90
WBGene00017177	wild-type - 20ºC	csr-1a(cmp135) - 20ºC	3.07433	4.82685e-09
WBGene00020421	wild-type - 20ºC	csr-1a(cmp135) - 20ºC	3.06578	7.85002e-16
WBGene00020880	wild-type - 20ºC	csr-1a(cmp135) - 20ºC	3.06022	2.51936e-06
WBGene00010831	wild-type - 20ºC	csr-1a(cmp135) - 20ºC	3.05659	4.04929e-12
WBGene00010509	wild-type - 20ºC	csr-1a(cmp135) - 20ºC	3.05316	4.05745e-34
WBGene00008377	wild-type - 20ºC	csr-1a(cmp135) - 20ºC	3.03771	8.80913e-18
WBGene00008393	wild-type - 20ºC	csr-1a(cmp135) - 20ºC	3.02748	3.95584e-08
WBGene00020290	wild-type - 20ºC	csr-1a(cmp135) - 20ºC	3.02319	2.03497e-06
WBGene00020017	wild-type - 20ºC	csr-1a(cmp135) - 20ºC	3.02267	2.14584e-15
WBGene00002016	wild-type - 20ºC	csr-1a(cmp135) - 20ºC	3.01811	1.23218e-43
WBGene00009692	wild-type - 20ºC	csr-1a(cmp135) - 20ºC	3.00304	2.61513e-48
WBGene00020039	wild-type - 20ºC	csr-1a(cmp135) - 20ºC	2.9956	1.21949e-20
WBGene00003545	wild-type - 20ºC	csr-1a(cmp135) - 20ºC	2.9849	8.61162e-35
WBGene00194658	wild-type - 20ºC	csr-1a(cmp135) - 20ºC	2.9744	1.56915e-08
WBGene00011460	wild-type - 20ºC	csr-1a(cmp135) - 20ºC	2.97113	3.44183e-90
WBGene00011536	wild-type - 20ºC	csr-1a(cmp135) - 20ºC	2.96783	9.57132e-11
WBGene00014245	wild-type - 20ºC	csr-1a(cmp135) - 20ºC	2.95756	4.5106e-20
WBGene00013986	wild-type - 20ºC	csr-1a(cmp135) - 20ºC	2.95607	1.76331e-42
WBGene00010555	wild-type - 20ºC	csr-1a(cmp135) - 20ºC	2.956	3.03849e-06
WBGene00011227	wild-type - 20ºC	csr-1a(cmp135) - 20ºC	2.94803	3.14848e-28
WBGene00016658	wild-type - 20ºC	csr-1a(cmp135) - 20ºC	2.93343	8.57825e-45
WBGene00044178	wild-type - 20ºC	csr-1a(cmp135) - 20ºC	2.92896	5.41201e-06
WBGene00013394	wild-type - 20ºC	csr-1a(cmp135) - 20ºC	2.90477	7.2181e-07
WBGene00002019	wild-type - 20ºC	csr-1a(cmp135) - 20ºC	2.90442	2.07829e-17
WBGene00021625	wild-type - 20ºC	csr-1a(cmp135) - 20ºC	2.90394	8.62701e-191
WBGene00012273	wild-type - 20ºC	csr-1a(cmp135) - 20ºC	2.89874	5.03089e-28
WBGene00018062	wild-type - 20ºC	csr-1a(cmp135) - 20ºC	2.84478	1.00714e-36
WBGene00018616	wild-type - 20ºC	csr-1a(cmp135) - 20ºC	2.83403	1.26408e-12
WBGene00003987	wild-type - 20ºC	csr-1a(cmp135) - 20ºC	2.83299	9.29723e-06
WBGene00004174	wild-type - 20ºC	csr-1a(cmp135) - 20ºC	2.82511	6.56131e-11
WBGene00003548	wild-type - 20ºC	csr-1a(cmp135) - 20ºC	2.82511	3.43908e-65
WBGene00008485	wild-type - 20ºC	csr-1a(cmp135) - 20ºC	2.81013	6.15778e-17
WBGene00000697	wild-type - 20ºC	csr-1a(cmp135) - 20ºC	2.80829	9.29901e-06
WBGene00022417	wild-type - 20ºC	csr-1a(cmp135) - 20ºC	2.79418	3.66104e-09
WBGene00194663	wild-type - 20ºC	csr-1a(cmp135) - 20ºC	2.78215	1.77946e-38
WBGene00011185	wild-type - 20ºC	csr-1a(cmp135) - 20ºC	2.77201	4.81428e-20
WBGene00022822	wild-type - 20ºC	csr-1a(cmp135) - 20ºC	2.76948	5.78428e-07
WBGene00002020	wild-type - 20ºC	csr-1a(cmp135) - 20ºC	2.75483	9.9666e-24
WBGene00004156	wild-type - 20ºC	csr-1a(cmp135) - 20ºC	2.73837	1.24587e-10
WBGene00015340	wild-type - 20ºC	csr-1a(cmp135) - 20ºC	2.73126	9.1882e-19
WBGene00044080	wild-type - 20ºC	csr-1a(cmp135) - 20ºC	2.73087	4.56909e-115
WBGene00017743	wild-type - 20ºC	csr-1a(cmp135) - 20ºC	2.71773	9.07234e-13
WBGene00004241	wild-type - 20ºC	csr-1a(cmp135) - 20ºC	2.70885	5.71259e-24
WBGene00016596	wild-type - 20ºC	csr-1a(cmp135) - 20ºC	2.7042	1.26728e-65
WBGene00002026	wild-type - 20ºC	csr-1a(cmp135) - 20ºC	2.69923	3.88968e-52
WBGene00022584	wild-type - 20ºC	csr-1a(cmp135) - 20ºC	2.69833	1.70587e-11
WBGene00044676	wild-type - 20ºC	csr-1a(cmp135) - 20ºC	2.69788	7.5847e-11
WBGene00007903	wild-type - 20ºC	csr-1a(cmp135) - 20ºC	2.69213	7.45912e-85
WBGene00004099	wild-type - 20ºC	csr-1a(cmp135) - 20ºC	2.68685	4.40809e-09
WBGene00015602	wild-type - 20ºC	csr-1a(cmp135) - 20ºC	2.68599	7.27076e-25
WBGene00011535	wild-type - 20ºC	csr-1a(cmp135) - 20ºC	2.68287	1.38821e-09
WBGene00008047	wild-type - 20ºC	csr-1a(cmp135) - 20ºC	2.67117	7.20789e-09
WBGene00010183	wild-type - 20ºC	csr-1a(cmp135) - 20ºC	2.66981	1.19998e-06
WBGene00017134	wild-type - 20ºC	csr-1a(cmp135) - 20ºC	2.65864	1.43274e-14
WBGene00016893	wild-type - 20ºC	csr-1a(cmp135) - 20ºC	2.65407	1.62461e-17
WBGene00010492	wild-type - 20ºC	csr-1a(cmp135) - 20ºC	2.65057	2.27222e-07
WBGene00015828	wild-type - 20ºC	csr-1a(cmp135) - 20ºC	2.6294	3.61514e-24
WBGene00009897	wild-type - 20ºC	csr-1a(cmp135) - 20ºC	2.62879	4.4375e-13
WBGene00020218	wild-type - 20ºC	csr-1a(cmp135) - 20ºC	2.62862	1.03701e-18
WBGene00011362	wild-type - 20ºC	csr-1a(cmp135) - 20ºC	2.62264	6.63054e-40
WBGene00008993	wild-type - 20ºC	csr-1a(cmp135) - 20ºC	2.61806	5.65972e-71
WBGene00008010	wild-type - 20ºC	csr-1a(cmp135) - 20ºC	2.61687	9.21133e-11
WBGene00021156	wild-type - 20ºC	csr-1a(cmp135) - 20ºC	2.60857	4.75811e-28
WBGene00012535	wild-type - 20ºC	csr-1a(cmp135) - 20ºC	2.60334	5.98617e-15
WBGene00013496	wild-type - 20ºC	csr-1a(cmp135) - 20ºC	2.60083	4.66562e-31
WBGene00015878	wild-type - 20ºC	csr-1a(cmp135) - 20ºC	2.60006	5.8426e-21
WBGene00010468	wild-type - 20ºC	csr-1a(cmp135) - 20ºC	2.59571	2.3505e-48
WBGene00008967	wild-type - 20ºC	csr-1a(cmp135) - 20ºC	2.58925	4.09516e-07
WBGene00077525	wild-type - 20ºC	csr-1a(cmp135) - 20ºC	2.589	2.79156e-34
WBGene00016896	wild-type - 20ºC	csr-1a(cmp135) - 20ºC	2.58477	8.12615e-06
WBGene00007290	wild-type - 20ºC	csr-1a(cmp135) - 20ºC	2.57029	3.71451e-05
WBGene00010717	wild-type - 20ºC	csr-1a(cmp135) - 20ºC	2.56444	2.383e-13
WBGene00020879	wild-type - 20ºC	csr-1a(cmp135) - 20ºC	2.56348	5.69333e-12
WBGene00000027	wild-type - 20ºC	csr-1a(cmp135) - 20ºC	2.56094	8.43629e-06
WBGene00016662	wild-type - 20ºC	csr-1a(cmp135) - 20ºC	2.56091	5.65678e-09
WBGene00020670	wild-type - 20ºC	csr-1a(cmp135) - 20ºC	2.55826	2.57585e-06
WBGene00020893	wild-type - 20ºC	csr-1a(cmp135) - 20ºC	2.55753	2.76925e-07
WBGene00010365	wild-type - 20ºC	csr-1a(cmp135) - 20ºC	2.5532	4.9061e-05
WBGene00009044	wild-type - 20ºC	csr-1a(cmp135) - 20ºC	2.55236	2.90358e-07
WBGene00016196	wild-type - 20ºC	csr-1a(cmp135) - 20ºC	2.55061	4.73771e-40
WBGene00015884	wild-type - 20ºC	csr-1a(cmp135) - 20ºC	2.54604	1.65458e-17
WBGene00006591	wild-type - 20ºC	csr-1a(cmp135) - 20ºC	2.54336	6.70818e-65
WBGene00020040	wild-type - 20ºC	csr-1a(cmp135) - 20ºC	2.54268	1.90981e-14
WBGene00017747	wild-type - 20ºC	csr-1a(cmp135) - 20ºC	2.53458	2.20004e-10
WBGene00018055	wild-type - 20ºC	csr-1a(cmp135) - 20ºC	2.53378	7.69303e-43
WBGene00000031	wild-type - 20ºC	csr-1a(cmp135) - 20ºC	2.53279	7.12406e-09
WBGene00007649	wild-type - 20ºC	csr-1a(cmp135) - 20ºC	2.5254	6.13322e-13
WBGene00011266	wild-type - 20ºC	csr-1a(cmp135) - 20ºC	2.52539	5.40612e-05
WBGene00012778	wild-type - 20ºC	csr-1a(cmp135) - 20ºC	2.5208	1.3981e-23
WBGene00000689	wild-type - 20ºC	csr-1a(cmp135) - 20ºC	2.52052	3.407e-52
WBGene00004771	wild-type - 20ºC	csr-1a(cmp135) - 20ºC	2.51928	1.43276e-66
WBGene00021160	wild-type - 20ºC	csr-1a(cmp135) - 20ºC	2.51767	8.53561e-87
WBGene00008602	wild-type - 20ºC	csr-1a(cmp135) - 20ºC	2.51555	5.68904e-10
WBGene00000664	wild-type - 20ºC	csr-1a(cmp135) - 20ºC	2.51484	1.74705e-27
WBGene00019184	wild-type - 20ºC	csr-1a(cmp135) - 20ºC	2.50778	5.61057e-61
WBGene00045265	wild-type - 20ºC	csr-1a(cmp135) - 20ºC	2.50627	5.97942e-05
WBGene00022181	wild-type - 20ºC	csr-1a(cmp135) - 20ºC	2.48958	8.75595e-36
WBGene00011231	wild-type - 20ºC	csr-1a(cmp135) - 20ºC	2.48923	2.6874e-09
WBGene00007398	wild-type - 20ºC	csr-1a(cmp135) - 20ºC	2.48836	1.71018e-09
WBGene00000653	wild-type - 20ºC	csr-1a(cmp135) - 20ºC	2.4877	2.18943e-49
WBGene00011011	wild-type - 20ºC	csr-1a(cmp135) - 20ºC	2.48401	2.62589e-06
WBGene00008449	wild-type - 20ºC	csr-1a(cmp135) - 20ºC	2.4838	4.74307e-11
WBGene00008862	wild-type - 20ºC	csr-1a(cmp135) - 20ºC	2.47006	1.09492e-12
WBGene00011063	wild-type - 20ºC	csr-1a(cmp135) - 20ºC	2.46726	9.82194e-33
WBGene00006541	wild-type - 20ºC	csr-1a(cmp135) - 20ºC	2.4648	1.22426e-07
WBGene00004154	wild-type - 20ºC	csr-1a(cmp135) - 20ºC	2.46431	1.1972e-48
WBGene00018708	wild-type - 20ºC	csr-1a(cmp135) - 20ºC	2.46385	3.04096e-06
WBGene00000728	wild-type - 20ºC	csr-1a(cmp135) - 20ºC	2.45149	3.77193e-113
WBGene00008621	wild-type - 20ºC	csr-1a(cmp135) - 20ºC	2.45004	3.65613e-32
WBGene00000718	wild-type - 20ºC	csr-1a(cmp135) - 20ºC	2.44511	2.77918e-105
WBGene00009386	wild-type - 20ºC	csr-1a(cmp135) - 20ºC	2.43882	1.27349e-11
WBGene00010319	wild-type - 20ºC	csr-1a(cmp135) - 20ºC	2.43423	8.43028e-09
WBGene00002015	wild-type - 20ºC	csr-1a(cmp135) - 20ºC	2.43124	2.9358e-11
WBGene00017635	wild-type - 20ºC	csr-1a(cmp135) - 20ºC	2.43107	3.65136e-28
WBGene00000730	wild-type - 20ºC	csr-1a(cmp135) - 20ºC	2.43084	5.10183e-72
WBGene00018568	wild-type - 20ºC	csr-1a(cmp135) - 20ºC	2.42687	1.33667e-06
WBGene00010041	wild-type - 20ºC	csr-1a(cmp135) - 20ºC	2.41852	2.56124e-31
WBGene00016773	wild-type - 20ºC	csr-1a(cmp135) - 20ºC	2.40839	4.73275e-13
WBGene00011559	wild-type - 20ºC	csr-1a(cmp135) - 20ºC	2.40321	7.82391e-96
WBGene00003778	wild-type - 20ºC	csr-1a(cmp135) - 20ºC	2.39569	7.52767e-34
WBGene00000747	wild-type - 20ºC	csr-1a(cmp135) - 20ºC	2.39383	9.45069e-40
WBGene00013331	wild-type - 20ºC	csr-1a(cmp135) - 20ºC	2.3937	8.9562e-42
WBGene00011103	wild-type - 20ºC	csr-1a(cmp135) - 20ºC	2.39329	4.813e-09
WBGene00019989	wild-type - 20ºC	csr-1a(cmp135) - 20ºC	2.39197	3.41786e-06
WBGene00022679	wild-type - 20ºC	csr-1a(cmp135) - 20ºC	2.39012	4.52667e-53
WBGene00000667	wild-type - 20ºC	csr-1a(cmp135) - 20ºC	2.38644	2.80865e-64
WBGene00019654	wild-type - 20ºC	csr-1a(cmp135) - 20ºC	2.38367	9.39519e-09
WBGene00009213	wild-type - 20ºC	csr-1a(cmp135) - 20ºC	2.37823	1.78832e-07
WBGene00000634	wild-type - 20ºC	csr-1a(cmp135) - 20ºC	2.37492	9.04665e-33
WBGene00195068	wild-type - 20ºC	csr-1a(cmp135) - 20ºC	2.37476	4.37528e-20
WBGene00008789	wild-type - 20ºC	csr-1a(cmp135) - 20ºC	2.37098	7.33826e-05
WBGene00009835	wild-type - 20ºC	csr-1a(cmp135) - 20ºC	2.37082	1.72133e-17
WBGene00006180	wild-type - 20ºC	csr-1a(cmp135) - 20ºC	2.36451	4.51541e-06
WBGene00008304	wild-type - 20ºC	csr-1a(cmp135) - 20ºC	2.36395	4.28167e-21
WBGene00018973	wild-type - 20ºC	csr-1a(cmp135) - 20ºC	2.3587	1.52745e-06
WBGene00015169	wild-type - 20ºC	csr-1a(cmp135) - 20ºC	2.35868	3.59148e-67
WBGene00010085	wild-type - 20ºC	csr-1a(cmp135) - 20ºC	2.3519	8.69403e-06
WBGene00015280	wild-type - 20ºC	csr-1a(cmp135) - 20ºC	2.3515	2.43746e-64
WBGene00006060	wild-type - 20ºC	csr-1a(cmp135) - 20ºC	2.35031	1.9235e-36
WBGene00021645	wild-type - 20ºC	csr-1a(cmp135) - 20ºC	2.34663	1.10853e-106
WBGene00017430	wild-type - 20ºC	csr-1a(cmp135) - 20ºC	2.34082	1.49811e-55
WBGene00013762	wild-type - 20ºC	csr-1a(cmp135) - 20ºC	2.33809	3.90141e-58
WBGene00013295	wild-type - 20ºC	csr-1a(cmp135) - 20ºC	2.33736	2.72504e-31
WBGene00010000	wild-type - 20ºC	csr-1a(cmp135) - 20ºC	2.33525	3.4986e-06
WBGene00009982	wild-type - 20ºC	csr-1a(cmp135) - 20ºC	2.32872	4.13235e-64
WBGene00016153	wild-type - 20ºC	csr-1a(cmp135) - 20ºC	2.32545	5.21924e-05
WBGene00013905	wild-type - 20ºC	csr-1a(cmp135) - 20ºC	2.32521	4.0892e-09
WBGene00014136	wild-type - 20ºC	csr-1a(cmp135) - 20ºC	2.32115	4.84933e-35
WBGene00138719	wild-type - 20ºC	csr-1a(cmp135) - 20ºC	2.31613	8.37357e-12
WBGene00006505	wild-type - 20ºC	csr-1a(cmp135) - 20ºC	2.31392	1.23845e-05
WBGene00001477	wild-type - 20ºC	csr-1a(cmp135) - 20ºC	2.30849	8.17738e-06
WBGene00007225	wild-type - 20ºC	csr-1a(cmp135) - 20ºC	2.30848	5.09456e-06
WBGene00022821	wild-type - 20ºC	csr-1a(cmp135) - 20ºC	2.30832	1.15335e-05
WBGene00013579	wild-type - 20ºC	csr-1a(cmp135) - 20ºC	2.30804	6.36584e-21
WBGene00000932	wild-type - 20ºC	csr-1a(cmp135) - 20ºC	2.30703	1.35149e-06
WBGene00010348	wild-type - 20ºC	csr-1a(cmp135) - 20ºC	2.30633	9.59456e-23
WBGene00016822	wild-type - 20ºC	csr-1a(cmp135) - 20ºC	2.30536	2.60239e-05
WBGene00009606	wild-type - 20ºC	csr-1a(cmp135) - 20ºC	2.30398	1.21309e-05
WBGene00000668	wild-type - 20ºC	csr-1a(cmp135) - 20ºC	2.30113	1.52014e-45
WBGene00018605	wild-type - 20ºC	csr-1a(cmp135) - 20ºC	2.30053	3.73241e-14
WBGene00003526	wild-type - 20ºC	csr-1a(cmp135) - 20ºC	2.297	2.59708e-30
WBGene00045146	wild-type - 20ºC	csr-1a(cmp135) - 20ºC	2.29485	9.86341e-19
WBGene00020032	wild-type - 20ºC	csr-1a(cmp135) - 20ºC	2.28941	2.7726e-11
WBGene00011741	wild-type - 20ºC	csr-1a(cmp135) - 20ºC	2.28826	2.63084e-13
WBGene00004798	wild-type - 20ºC	csr-1a(cmp135) - 20ºC	2.28554	1.20857e-22
WBGene00021619	wild-type - 20ºC	csr-1a(cmp135) - 20ºC	2.27993	1.19926e-05
WBGene00011895	wild-type - 20ºC	csr-1a(cmp135) - 20ºC	2.27868	6.86656e-35
WBGene00194925	wild-type - 20ºC	csr-1a(cmp135) - 20ºC	2.27227	5.76906e-08
WBGene00008809	wild-type - 20ºC	csr-1a(cmp135) - 20ºC	2.26936	6.55118e-08
WBGene00013654	wild-type - 20ºC	csr-1a(cmp135) - 20ºC	2.2684	6.95196e-33
WBGene00000727	wild-type - 20ºC	csr-1a(cmp135) - 20ºC	2.26828	8.36781e-129
WBGene00017775	wild-type - 20ºC	csr-1a(cmp135) - 20ºC	2.26779	9.46177e-94
WBGene00022314	wild-type - 20ºC	csr-1a(cmp135) - 20ºC	2.26734	2.95507e-19
WBGene00000169	wild-type - 20ºC	csr-1a(cmp135) - 20ºC	2.26542	1.46806e-39
WBGene00016733	wild-type - 20ºC	csr-1a(cmp135) - 20ºC	2.26458	1.32339e-06
WBGene00001623	wild-type - 20ºC	csr-1a(cmp135) - 20ºC	2.26208	3.53352e-13
WBGene00021730	wild-type - 20ºC	csr-1a(cmp135) - 20ºC	2.25418	0.000227454
WBGene00021083	wild-type - 20ºC	csr-1a(cmp135) - 20ºC	2.24957	9.80094e-08
WBGene00011928	wild-type - 20ºC	csr-1a(cmp135) - 20ºC	2.24816	3.50887e-13
WBGene00010901	wild-type - 20ºC	csr-1a(cmp135) - 20ºC	2.23732	1.5731e-49
WBGene00009130	wild-type - 20ºC	csr-1a(cmp135) - 20ºC	2.23483	1.34797e-40
WBGene00011313	wild-type - 20ºC	csr-1a(cmp135) - 20ºC	2.2293	0.000245771
WBGene00011707	wild-type - 20ºC	csr-1a(cmp135) - 20ºC	2.22832	2.78205e-30
WBGene00015665	wild-type - 20ºC	csr-1a(cmp135) - 20ºC	2.22816	2.88595e-05
WBGene00001725	wild-type - 20ºC	csr-1a(cmp135) - 20ºC	2.22017	3.6074e-42
WBGene00002017	wild-type - 20ºC	csr-1a(cmp135) - 20ºC	2.21909	5.91726e-08
WBGene00022698	wild-type - 20ºC	csr-1a(cmp135) - 20ºC	2.21853	1.85418e-11
WBGene00017263	wild-type - 20ºC	csr-1a(cmp135) - 20ºC	2.21353	2.08491e-05
WBGene00017068	wild-type - 20ºC	csr-1a(cmp135) - 20ºC	2.212	1.49459e-32
WBGene00045473	wild-type - 20ºC	csr-1a(cmp135) - 20ºC	2.21086	0.00029331
WBGene00003887	wild-type - 20ºC	csr-1a(cmp135) - 20ºC	2.20922	1.78698e-66
WBGene00012582	wild-type - 20ºC	csr-1a(cmp135) - 20ºC	2.20558	6.04346e-16
WBGene00044665	wild-type - 20ºC	csr-1a(cmp135) - 20ºC	2.20374	0.000211318
WBGene00020881	wild-type - 20ºC	csr-1a(cmp135) - 20ºC	2.20272	1.86705e-06
WBGene00020786	wild-type - 20ºC	csr-1a(cmp135) - 20ºC	2.19849	2.37997e-08
WBGene00010765	wild-type - 20ºC	csr-1a(cmp135) - 20ºC	2.19262	6.49178e-08
WBGene00007243	wild-type - 20ºC	csr-1a(cmp135) - 20ºC	2.19093	0.000122606
WBGene00008988	wild-type - 20ºC	csr-1a(cmp135) - 20ºC	2.18907	3.12628e-09
WBGene00009215	wild-type - 20ºC	csr-1a(cmp135) - 20ºC	2.1867	1.83395e-07
WBGene00016147	wild-type - 20ºC	csr-1a(cmp135) - 20ºC	2.18657	1.90782e-15
WBGene00022548	wild-type - 20ºC	csr-1a(cmp135) - 20ºC	2.18558	3.29078e-15
WBGene00014009	wild-type - 20ºC	csr-1a(cmp135) - 20ºC	2.18414	2.04554e-12
WBGene00019911	wild-type - 20ºC	csr-1a(cmp135) - 20ºC	2.1736	8.4072e-32
WBGene00015369	wild-type - 20ºC	csr-1a(cmp135) - 20ºC	2.16696	2.82846e-22
WBGene00044212	wild-type - 20ºC	csr-1a(cmp135) - 20ºC	2.16633	7.25707e-18
WBGene00022490	wild-type - 20ºC	csr-1a(cmp135) - 20ºC	2.16235	1.88874e-21
WBGene00020672	wild-type - 20ºC	csr-1a(cmp135) - 20ºC	2.16078	2.44697e-43
WBGene00013900	wild-type - 20ºC	csr-1a(cmp135) - 20ºC	2.14973	1.91523e-06
WBGene00016437	wild-type - 20ºC	csr-1a(cmp135) - 20ºC	2.14931	0.000139303
WBGene00003784	wild-type - 20ºC	csr-1a(cmp135) - 20ºC	2.14845	8.89931e-08
WBGene00044016	wild-type - 20ºC	csr-1a(cmp135) - 20ºC	2.14402	3.09054e-05
WBGene00021213	wild-type - 20ºC	csr-1a(cmp135) - 20ºC	2.13979	1.71461e-40
WBGene00008482	wild-type - 20ºC	csr-1a(cmp135) - 20ºC	2.13746	2.57893e-63
WBGene00015457	wild-type - 20ºC	csr-1a(cmp135) - 20ºC	2.1345	0.000159453
WBGene00045394	wild-type - 20ºC	csr-1a(cmp135) - 20ºC	2.13425	6.44713e-05
WBGene00018343	wild-type - 20ºC	csr-1a(cmp135) - 20ºC	2.1339	4.65851e-20
WBGene00018380	wild-type - 20ºC	csr-1a(cmp135) - 20ºC	2.13206	3.35487e-11
WBGene00007722	wild-type - 20ºC	csr-1a(cmp135) - 20ºC	2.132	3.58463e-07
WBGene00013867	wild-type - 20ºC	csr-1a(cmp135) - 20ºC	2.1317	3.54942e-06
WBGene00138724	wild-type - 20ºC	csr-1a(cmp135) - 20ºC	2.12576	1.21123e-05
WBGene00015083	wild-type - 20ºC	csr-1a(cmp135) - 20ºC	2.12252	1.02433e-16
WBGene00004859	wild-type - 20ºC	csr-1a(cmp135) - 20ºC	2.12037	1.85929e-68
WBGene00007516	wild-type - 20ºC	csr-1a(cmp135) - 20ºC	2.11837	9.6553e-39
WBGene00011404	wild-type - 20ºC	csr-1a(cmp135) - 20ºC	2.11568	4.89867e-45
WBGene00020551	wild-type - 20ºC	csr-1a(cmp135) - 20ºC	2.11353	2.80546e-37
WBGene00011320	wild-type - 20ºC	csr-1a(cmp135) - 20ºC	2.11291	1.25488e-21
WBGene00013392	wild-type - 20ºC	csr-1a(cmp135) - 20ºC	2.11176	2.7464e-05
WBGene00000704	wild-type - 20ºC	csr-1a(cmp135) - 20ºC	2.10783	1.7724e-43
WBGene00018808	wild-type - 20ºC	csr-1a(cmp135) - 20ºC	2.1027	3.18104e-05
WBGene00010355	wild-type - 20ºC	csr-1a(cmp135) - 20ºC	2.10177	7.70182e-09
WBGene00013073	wild-type - 20ºC	csr-1a(cmp135) - 20ºC	2.09848	1.60755e-37
WBGene00018111	wild-type - 20ºC	csr-1a(cmp135) - 20ºC	2.09714	1.17855e-11
WBGene00011400	wild-type - 20ºC	csr-1a(cmp135) - 20ºC	2.0943	4.43381e-28
WBGene00001713	wild-type - 20ºC	csr-1a(cmp135) - 20ºC	2.08934	2.60446e-25
WBGene00018896	wild-type - 20ºC	csr-1a(cmp135) - 20ºC	2.08339	3.12456e-07
WBGene00019754	wild-type - 20ºC	csr-1a(cmp135) - 20ºC	2.08241	2.86615e-19
WBGene00009883	wild-type - 20ºC	csr-1a(cmp135) - 20ºC	2.08204	6.18457e-16
WBGene00021379	wild-type - 20ºC	csr-1a(cmp135) - 20ºC	2.07949	2.12453e-11
WBGene00044207	wild-type - 20ºC	csr-1a(cmp135) - 20ºC	2.07691	5.06752e-05
WBGene00007935	wild-type - 20ºC	csr-1a(cmp135) - 20ºC	2.07572	1.98245e-07
WBGene00009978	wild-type - 20ºC	csr-1a(cmp135) - 20ºC	2.0729	2.95962e-35
WBGene00007862	wild-type - 20ºC	csr-1a(cmp135) - 20ºC	2.07286	5.44738e-09
WBGene00017659	wild-type - 20ºC	csr-1a(cmp135) - 20ºC	2.06984	4.05093e-24
WBGene00001739	wild-type - 20ºC	csr-1a(cmp135) - 20ºC	2.06528	0.000403034
WBGene00018619	wild-type - 20ºC	csr-1a(cmp135) - 20ºC	2.06496	0.000114853
WBGene00017698	wild-type - 20ºC	csr-1a(cmp135) - 20ºC	2.05327	6.03386e-18
WBGene00012747	wild-type - 20ºC	csr-1a(cmp135) - 20ºC	2.05263	1.46052e-25
WBGene00017305	wild-type - 20ºC	csr-1a(cmp135) - 20ºC	2.05196	1.84002e-05
WBGene00011517	wild-type - 20ºC	csr-1a(cmp135) - 20ºC	2.04628	1.6338e-35
WBGene00003865	wild-type - 20ºC	csr-1a(cmp135) - 20ºC	2.04386	6.41319e-12
WBGene00011269	wild-type - 20ºC	csr-1a(cmp135) - 20ºC	2.04364	1.60983e-53
WBGene00015850	wild-type - 20ºC	csr-1a(cmp135) - 20ºC	2.04074	1.33966e-06
WBGene00012020	wild-type - 20ºC	csr-1a(cmp135) - 20ºC	2.03878	2.51644e-20
WBGene00000681	wild-type - 20ºC	csr-1a(cmp135) - 20ºC	2.03808	3.25125e-58
WBGene00003552	wild-type - 20ºC	csr-1a(cmp135) - 20ºC	2.03798	5.71271e-32
WBGene00007757	wild-type - 20ºC	csr-1a(cmp135) - 20ºC	2.03725	1.00969e-08
WBGene00000174	wild-type - 20ºC	csr-1a(cmp135) - 20ºC	2.03061	1.87498e-07
WBGene00000496	wild-type - 20ºC	csr-1a(cmp135) - 20ºC	2.02872	1.01875e-12
WBGene00000388	wild-type - 20ºC	csr-1a(cmp135) - 20ºC	2.027	0.000437037
WBGene00019261	wild-type - 20ºC	csr-1a(cmp135) - 20ºC	2.02526	4.06758e-46
WBGene00018026	wild-type - 20ºC	csr-1a(cmp135) - 20ºC	2.02501	5.17979e-05
WBGene00012585	wild-type - 20ºC	csr-1a(cmp135) - 20ºC	2.02265	4.75703e-14
WBGene00015002	wild-type - 20ºC	csr-1a(cmp135) - 20ºC	2.01813	1.03577e-16
WBGene00017402	wild-type - 20ºC	csr-1a(cmp135) - 20ºC	2.01674	5.6445e-05
WBGene00000255	wild-type - 20ºC	csr-1a(cmp135) - 20ºC	2.01655	2.8091e-21
WBGene00010196	wild-type - 20ºC	csr-1a(cmp135) - 20ºC	2.0139	5.38465e-05
WBGene00012339	wild-type - 20ºC	csr-1a(cmp135) - 20ºC	2.01096	2.69923e-61
WBGene00019811	wild-type - 20ºC	csr-1a(cmp135) - 20ºC	2.01095	2.25202e-12
WBGene00020646	wild-type - 20ºC	csr-1a(cmp135) - 20ºC	2.00696	6.51831e-15
WBGene00015780	wild-type - 20ºC	csr-1a(cmp135) - 20ºC	2.00646	6.80568e-36
WBGene00010057	wild-type - 20ºC	csr-1a(cmp135) - 20ºC	2.00597	4.01533e-05
WBGene00021343	wild-type - 20ºC	csr-1a(cmp135) - 20ºC	2.0043	1.12084e-15
WBGene00008233	wild-type - 20ºC	csr-1a(cmp135) - 20ºC	1.99725	4.96648e-17
WBGene00044569	wild-type - 20ºC	csr-1a(cmp135) - 20ºC	1.9957	7.15356e-05
WBGene00012794	wild-type - 20ºC	csr-1a(cmp135) - 20ºC	1.99037	5.48248e-44
WBGene00011642	wild-type - 20ºC	csr-1a(cmp135) - 20ºC	1.98988	5.63526e-13
WBGene00000637	wild-type - 20ºC	csr-1a(cmp135) - 20ºC	1.98815	8.41388e-17
WBGene00021797	wild-type - 20ºC	csr-1a(cmp135) - 20ºC	1.98797	0.000272518
WBGene00004218	wild-type - 20ºC	csr-1a(cmp135) - 20ºC	1.98753	3.14383e-28
WBGene00007250	wild-type - 20ºC	csr-1a(cmp135) - 20ºC	1.98705	6.10248e-05
WBGene00014954	wild-type - 20ºC	csr-1a(cmp135) - 20ºC	1.98694	1.12512e-06
WBGene00017648	wild-type - 20ºC	csr-1a(cmp135) - 20ºC	1.98679	2.69761e-13
WBGene00011365	wild-type - 20ºC	csr-1a(cmp135) - 20ºC	1.98182	7.69899e-16
WBGene00044553	wild-type - 20ºC	csr-1a(cmp135) - 20ºC	1.97322	7.03109e-23
WBGene00045245	wild-type - 20ºC	csr-1a(cmp135) - 20ºC	1.97272	1.18898e-28
WBGene00011141	wild-type - 20ºC	csr-1a(cmp135) - 20ºC	1.97177	5.06361e-09
WBGene00011235	wild-type - 20ºC	csr-1a(cmp135) - 20ºC	1.9678	1.37799e-50
WBGene00015458	wild-type - 20ºC	csr-1a(cmp135) - 20ºC	1.96148	0.00034448
WBGene00008593	wild-type - 20ºC	csr-1a(cmp135) - 20ºC	1.96046	4.42132e-06
WBGene00004237	wild-type - 20ºC	csr-1a(cmp135) - 20ºC	1.95906	6.04714e-51
WBGene00003986	wild-type - 20ºC	csr-1a(cmp135) - 20ºC	1.95377	2.71349e-48
WBGene00007709	wild-type - 20ºC	csr-1a(cmp135) - 20ºC	1.95342	3.71672e-14
WBGene00020806	wild-type - 20ºC	csr-1a(cmp135) - 20ºC	1.9498	1.43698e-44
WBGene00008652	wild-type - 20ºC	csr-1a(cmp135) - 20ºC	1.94511	2.26115e-37
WBGene00016568	wild-type - 20ºC	csr-1a(cmp135) - 20ºC	1.94212	1.31229e-06
WBGene00015794	wild-type - 20ºC	csr-1a(cmp135) - 20ºC	1.93973	2.30628e-26
WBGene00013257	wild-type - 20ºC	csr-1a(cmp135) - 20ºC	1.93947	3.70996e-29
WBGene00011672	wild-type - 20ºC	csr-1a(cmp135) - 20ºC	1.93823	7.29023e-06
WBGene00001710	wild-type - 20ºC	csr-1a(cmp135) - 20ºC	1.93652	4.43387e-15
WBGene00014164	wild-type - 20ºC	csr-1a(cmp135) - 20ºC	1.93432	6.04252e-47
WBGene00012144	wild-type - 20ºC	csr-1a(cmp135) - 20ºC	1.93425	3.59855e-41
WBGene00015660	wild-type - 20ºC	csr-1a(cmp135) - 20ºC	1.93121	4.93906e-07
WBGene00000669	wild-type - 20ºC	csr-1a(cmp135) - 20ºC	1.93113	1.20912e-43
WBGene00015912	wild-type - 20ºC	csr-1a(cmp135) - 20ºC	1.9301	5.30048e-14
WBGene00010811	wild-type - 20ºC	csr-1a(cmp135) - 20ºC	1.92541	1.36058e-42
WBGene00009805	wild-type - 20ºC	csr-1a(cmp135) - 20ºC	1.92421	2.64298e-09
WBGene00018470	wild-type - 20ºC	csr-1a(cmp135) - 20ºC	1.92257	3.79773e-12
WBGene00020882	wild-type - 20ºC	csr-1a(cmp135) - 20ºC	1.91703	0.000101162
WBGene00004078	wild-type - 20ºC	csr-1a(cmp135) - 20ºC	1.91092	8.72346e-13
WBGene00016219	wild-type - 20ºC	csr-1a(cmp135) - 20ºC	1.90917	9.8695e-35
WBGene00009035	wild-type - 20ºC	csr-1a(cmp135) - 20ºC	1.90594	2.05023e-18
WBGene00009241	wild-type - 20ºC	csr-1a(cmp135) - 20ºC	1.90546	7.92541e-24
WBGene00008596	wild-type - 20ºC	csr-1a(cmp135) - 20ºC	1.90409	5.90978e-16
WBGene00009221	wild-type - 20ºC	csr-1a(cmp135) - 20ºC	1.90083	7.46894e-34
WBGene00004243	wild-type - 20ºC	csr-1a(cmp135) - 20ºC	1.90013	3.41652e-06
WBGene00000191	wild-type - 20ºC	csr-1a(cmp135) - 20ºC	1.89773	2.20647e-08
WBGene00000719	wild-type - 20ºC	csr-1a(cmp135) - 20ºC	1.89496	6.02308e-27
WBGene00012557	wild-type - 20ºC	csr-1a(cmp135) - 20ºC	1.89487	3.43866e-05
WBGene00011340	wild-type - 20ºC	csr-1a(cmp135) - 20ºC	1.89131	2.49297e-17
WBGene00009192	wild-type - 20ºC	csr-1a(cmp135) - 20ºC	1.89122	3.42574e-19
WBGene00019549	wild-type - 20ºC	csr-1a(cmp135) - 20ºC	1.89039	2.13346e-06
WBGene00006546	wild-type - 20ºC	csr-1a(cmp135) - 20ºC	1.89035	0.00161039
WBGene00010661	wild-type - 20ºC	csr-1a(cmp135) - 20ºC	1.88763	9.94731e-49
WBGene00017756	wild-type - 20ºC	csr-1a(cmp135) - 20ºC	1.88413	2.69816e-25
WBGene00019977	wild-type - 20ºC	csr-1a(cmp135) - 20ºC	1.8818	1.01159e-05
WBGene00005140	wild-type - 20ºC	csr-1a(cmp135) - 20ºC	1.88029	0.00154007
WBGene00044481	wild-type - 20ºC	csr-1a(cmp135) - 20ºC	1.87875	4.41511e-43
WBGene00001700	wild-type - 20ºC	csr-1a(cmp135) - 20ºC	1.87807	1.53538e-07
WBGene00009756	wild-type - 20ºC	csr-1a(cmp135) - 20ºC	1.87306	0.00176541
WBGene00021368	wild-type - 20ºC	csr-1a(cmp135) - 20ºC	1.8699	1.25582e-07
WBGene00008014	wild-type - 20ºC	csr-1a(cmp135) - 20ºC	1.8679	3.76814e-06
WBGene00007454	wild-type - 20ºC	csr-1a(cmp135) - 20ºC	1.86452	0.000517157
WBGene00016130	wild-type - 20ºC	csr-1a(cmp135) - 20ºC	1.85991	0.000732425
WBGene00003527	wild-type - 20ºC	csr-1a(cmp135) - 20ºC	1.85854	1.56716e-10
WBGene00219493	wild-type - 20ºC	csr-1a(cmp135) - 20ºC	1.8569	1.66459e-06
WBGene00007332	wild-type - 20ºC	csr-1a(cmp135) - 20ºC	1.85644	2.95678e-08
WBGene00017446	wild-type - 20ºC	csr-1a(cmp135) - 20ºC	1.85543	7.63189e-08
WBGene00004118	wild-type - 20ºC	csr-1a(cmp135) - 20ºC	1.8457	0.00031973
WBGene00017835	wild-type - 20ºC	csr-1a(cmp135) - 20ºC	1.84364	4.14549e-06
WBGene00016523	wild-type - 20ºC	csr-1a(cmp135) - 20ºC	1.84199	2.28261e-17
WBGene00020948	wild-type - 20ºC	csr-1a(cmp135) - 20ºC	1.84179	5.47847e-15
WBGene00010832	wild-type - 20ºC	csr-1a(cmp135) - 20ºC	1.83305	0.000184191
WBGene00008773	wild-type - 20ºC	csr-1a(cmp135) - 20ºC	1.8314	5.74842e-07
WBGene00007196	wild-type - 20ºC	csr-1a(cmp135) - 20ºC	1.82405	8.02087e-10
WBGene00020870	wild-type - 20ºC	csr-1a(cmp135) - 20ºC	1.82299	0.00129393
WBGene00015102	wild-type - 20ºC	csr-1a(cmp135) - 20ºC	1.82087	2.39618e-07
WBGene00011524	wild-type - 20ºC	csr-1a(cmp135) - 20ºC	1.81758	4.26285e-07
WBGene00015899	wild-type - 20ºC	csr-1a(cmp135) - 20ºC	1.81017	0.000177954
WBGene00004811	wild-type - 20ºC	csr-1a(cmp135) - 20ºC	1.8093	1.26651e-05
WBGene00006619	wild-type - 20ºC	csr-1a(cmp135) - 20ºC	1.80654	8.53941e-06
WBGene00015625	wild-type - 20ºC	csr-1a(cmp135) - 20ºC	1.80577	3.76862e-07
WBGene00013875	wild-type - 20ºC	csr-1a(cmp135) - 20ºC	1.80287	4.87018e-38
WBGene00020080	wild-type - 20ºC	csr-1a(cmp135) - 20ºC	1.80254	5.17952e-06
WBGene00012013	wild-type - 20ºC	csr-1a(cmp135) - 20ºC	1.80201	7.69317e-19
WBGene00018573	wild-type - 20ºC	csr-1a(cmp135) - 20ºC	1.80187	2.33076e-21
WBGene00004300	wild-type - 20ºC	csr-1a(cmp135) - 20ºC	1.79891	1.15828e-54
WBGene00019489	wild-type - 20ºC	csr-1a(cmp135) - 20ºC	1.79662	9.31395e-22
WBGene00017226	wild-type - 20ºC	csr-1a(cmp135) - 20ºC	1.79544	1.98464e-06
WBGene00009296	wild-type - 20ºC	csr-1a(cmp135) - 20ºC	1.79484	2.79026e-05
WBGene00017841	wild-type - 20ºC	csr-1a(cmp135) - 20ºC	1.79418	3.0693e-29
WBGene00044535	wild-type - 20ºC	csr-1a(cmp135) - 20ºC	1.79195	0.000376696
WBGene00021085	wild-type - 20ºC	csr-1a(cmp135) - 20ºC	1.78833	0.00245167
WBGene00012501	wild-type - 20ºC	csr-1a(cmp135) - 20ºC	1.78542	6.45518e-05
WBGene00013644	wild-type - 20ºC	csr-1a(cmp135) - 20ºC	1.78167	6.59935e-07
WBGene00006075	wild-type - 20ºC	csr-1a(cmp135) - 20ºC	1.78061	2.7883e-07
WBGene00000656	wild-type - 20ºC	csr-1a(cmp135) - 20ºC	1.77801	5.18991e-08
WBGene00019546	wild-type - 20ºC	csr-1a(cmp135) - 20ºC	1.77727	1.29516e-22
WBGene00005657	wild-type - 20ºC	csr-1a(cmp135) - 20ºC	1.77692	1.83777e-07
WBGene00020386	wild-type - 20ºC	csr-1a(cmp135) - 20ºC	1.77149	2.21683e-08
WBGene00008464	wild-type - 20ºC	csr-1a(cmp135) - 20ºC	1.76953	0.00177977
WBGene00008823	wild-type - 20ºC	csr-1a(cmp135) - 20ºC	1.76768	0.000236785
WBGene00021215	wild-type - 20ºC	csr-1a(cmp135) - 20ºC	1.7647	2.383e-13
WBGene00007507	wild-type - 20ºC	csr-1a(cmp135) - 20ºC	1.76303	7.74962e-05
WBGene00000610	wild-type - 20ºC	csr-1a(cmp135) - 20ºC	1.76256	8.45417e-14
WBGene00009226	wild-type - 20ºC	csr-1a(cmp135) - 20ºC	1.76089	5.97942e-05
WBGene00013380	wild-type - 20ºC	csr-1a(cmp135) - 20ºC	1.75959	5.1836e-07
WBGene00019480	wild-type - 20ºC	csr-1a(cmp135) - 20ºC	1.75827	3.88494e-17
WBGene00016842	wild-type - 20ºC	csr-1a(cmp135) - 20ºC	1.75733	7.71578e-06
WBGene00013980	wild-type - 20ºC	csr-1a(cmp135) - 20ºC	1.75703	4.28366e-13
WBGene00016783	wild-type - 20ºC	csr-1a(cmp135) - 20ºC	1.75292	4.65647e-05
WBGene00008594	wild-type - 20ºC	csr-1a(cmp135) - 20ºC	1.75181	5.25519e-38
WBGene00011677	wild-type - 20ºC	csr-1a(cmp135) - 20ºC	1.74734	1.97904e-05
WBGene00019606	wild-type - 20ºC	csr-1a(cmp135) - 20ºC	1.74498	4.52183e-17
WBGene00019978	wild-type - 20ºC	csr-1a(cmp135) - 20ºC	1.74283	1.02365e-30
WBGene00020947	wild-type - 20ºC	csr-1a(cmp135) - 20ºC	1.74024	8.13279e-28
WBGene00008959	wild-type - 20ºC	csr-1a(cmp135) - 20ºC	1.73998	0.00204727
WBGene00011986	wild-type - 20ºC	csr-1a(cmp135) - 20ºC	1.73989	6.09658e-08
WBGene00016863	wild-type - 20ºC	csr-1a(cmp135) - 20ºC	1.73959	0.000815386
WBGene00017361	wild-type - 20ºC	csr-1a(cmp135) - 20ºC	1.73872	9.58249e-10
WBGene00189949	wild-type - 20ºC	csr-1a(cmp135) - 20ºC	1.73812	0.00134725
WBGene00003532	wild-type - 20ºC	csr-1a(cmp135) - 20ºC	1.73175	0.000338308
WBGene00009903	wild-type - 20ºC	csr-1a(cmp135) - 20ºC	1.72944	7.74455e-18
WBGene00044455	wild-type - 20ºC	csr-1a(cmp135) - 20ºC	1.72796	4.16514e-16
WBGene00003075	wild-type - 20ºC	csr-1a(cmp135) - 20ºC	1.72727	0.000174545
WBGene00015355	wild-type - 20ºC	csr-1a(cmp135) - 20ºC	1.72553	3.93879e-05
WBGene00077448	wild-type - 20ºC	csr-1a(cmp135) - 20ºC	1.72472	0.00358747
WBGene00007246	wild-type - 20ºC	csr-1a(cmp135) - 20ºC	1.72456	0.00117699
WBGene00015905	wild-type - 20ºC	csr-1a(cmp135) - 20ºC	1.72414	0.000272545
WBGene00021872	wild-type - 20ºC	csr-1a(cmp135) - 20ºC	1.72301	1.28461e-34
WBGene00013058	wild-type - 20ºC	csr-1a(cmp135) - 20ºC	1.72296	8.92755e-10
WBGene00016193	wild-type - 20ºC	csr-1a(cmp135) - 20ºC	1.72252	0.000217418
WBGene00044680	wild-type - 20ºC	csr-1a(cmp135) - 20ºC	1.71979	0.000211318
WBGene00018789	wild-type - 20ºC	csr-1a(cmp135) - 20ºC	1.71908	2.90351e-09
WBGene00012670	wild-type - 20ºC	csr-1a(cmp135) - 20ºC	1.7157	1.23312e-07
WBGene00044521	wild-type - 20ºC	csr-1a(cmp135) - 20ºC	1.7148	0.00147373
WBGene00016824	wild-type - 20ºC	csr-1a(cmp135) - 20ºC	1.71477	0.00189207
WBGene00019905	wild-type - 20ºC	csr-1a(cmp135) - 20ºC	1.7106	0.00215052
WBGene00021853	wild-type - 20ºC	csr-1a(cmp135) - 20ºC	1.707	0.000173256
WBGene00011799	wild-type - 20ºC	csr-1a(cmp135) - 20ºC	1.70678	1.14838e-05
WBGene00000082	wild-type - 20ºC	csr-1a(cmp135) - 20ºC	1.70091	2.157e-23
WBGene00019104	wild-type - 20ºC	csr-1a(cmp135) - 20ºC	1.70027	0.00266238
WBGene00011012	wild-type - 20ºC	csr-1a(cmp135) - 20ºC	1.69977	0.00382946
WBGene00008521	wild-type - 20ºC	csr-1a(cmp135) - 20ºC	1.69792	4.00384e-21
WBGene00008647	wild-type - 20ºC	csr-1a(cmp135) - 20ºC	1.69353	0.000796873
WBGene00019756	wild-type - 20ºC	csr-1a(cmp135) - 20ºC	1.69223	0.001332
WBGene00018267	wild-type - 20ºC	csr-1a(cmp135) - 20ºC	1.69027	0.00384367
WBGene00011010	wild-type - 20ºC	csr-1a(cmp135) - 20ºC	1.68947	0.00405854
WBGene00016217	wild-type - 20ºC	csr-1a(cmp135) - 20ºC	1.68844	3.95193e-27
WBGene00020571	wild-type - 20ºC	csr-1a(cmp135) - 20ºC	1.68737	3.13567e-24
WBGene00022562	wild-type - 20ºC	csr-1a(cmp135) - 20ºC	1.68724	3.70919e-34
WBGene00001730	wild-type - 20ºC	csr-1a(cmp135) - 20ºC	1.68614	4.09085e-11
WBGene00010683	wild-type - 20ºC	csr-1a(cmp135) - 20ºC	1.6836	8.96356e-09
WBGene00014955	wild-type - 20ºC	csr-1a(cmp135) - 20ºC	1.68323	3.05498e-07
WBGene00006611	wild-type - 20ºC	csr-1a(cmp135) - 20ºC	1.68215	4.97537e-09
WBGene00017905	wild-type - 20ºC	csr-1a(cmp135) - 20ºC	1.68067	1.82468e-32
WBGene00013968	wild-type - 20ºC	csr-1a(cmp135) - 20ºC	1.67876	1.10255e-28
WBGene00018297	wild-type - 20ºC	csr-1a(cmp135) - 20ºC	1.6786	5.1834e-30
WBGene00013567	wild-type - 20ºC	csr-1a(cmp135) - 20ºC	1.67715	5.63842e-17
WBGene00012113	wild-type - 20ºC	csr-1a(cmp135) - 20ºC	1.67709	2.13546e-13
WBGene00008341	wild-type - 20ºC	csr-1a(cmp135) - 20ºC	1.67586	1.43268e-67
WBGene00044182	wild-type - 20ºC	csr-1a(cmp135) - 20ºC	1.67558	0.00241523
WBGene00010754	wild-type - 20ºC	csr-1a(cmp135) - 20ºC	1.67058	0.00116701
WBGene00016218	wild-type - 20ºC	csr-1a(cmp135) - 20ºC	1.66743	2.42402e-27
WBGene00016052	wild-type - 20ºC	csr-1a(cmp135) - 20ºC	1.66509	0.000413502
WBGene00001164	wild-type - 20ºC	csr-1a(cmp135) - 20ºC	1.6627	0.00150952
WBGene00015046	wild-type - 20ºC	csr-1a(cmp135) - 20ºC	1.66058	8.79605e-10
WBGene00011927	wild-type - 20ºC	csr-1a(cmp135) - 20ºC	1.66057	5.85028e-13
WBGene00003995	wild-type - 20ºC	csr-1a(cmp135) - 20ºC	1.65743	5.0182e-25
WBGene00010769	wild-type - 20ºC	csr-1a(cmp135) - 20ºC	1.65508	9.70081e-05
WBGene00021791	wild-type - 20ºC	csr-1a(cmp135) - 20ºC	1.65238	1.36744e-36
WBGene00021779	wild-type - 20ºC	csr-1a(cmp135) - 20ºC	1.65229	4.65513e-25
WBGene00044374	wild-type - 20ºC	csr-1a(cmp135) - 20ºC	1.65165	0.000398427
WBGene00021035	wild-type - 20ºC	csr-1a(cmp135) - 20ºC	1.6497	7.53381e-10
WBGene00004993	wild-type - 20ºC	csr-1a(cmp135) - 20ºC	1.64931	3.4966e-24
WBGene00013426	wild-type - 20ºC	csr-1a(cmp135) - 20ºC	1.64898	1.34295e-22
WBGene00021805	wild-type - 20ºC	csr-1a(cmp135) - 20ºC	1.64883	0.00505187
WBGene00015852	wild-type - 20ºC	csr-1a(cmp135) - 20ºC	1.64487	8.5727e-05
WBGene00008537	wild-type - 20ºC	csr-1a(cmp135) - 20ºC	1.64427	0.0022095
WBGene00006568	wild-type - 20ºC	csr-1a(cmp135) - 20ºC	1.64276	6.43579e-41
WBGene00012631	wild-type - 20ºC	csr-1a(cmp135) - 20ºC	1.64135	2.61493e-08
WBGene00219769	wild-type - 20ºC	csr-1a(cmp135) - 20ºC	1.64058	0.00117699
WBGene00004239	wild-type - 20ºC	csr-1a(cmp135) - 20ºC	1.63887	5.94215e-09
WBGene00019379	wild-type - 20ºC	csr-1a(cmp135) - 20ºC	1.63847	0.000586421
WBGene00015312	wild-type - 20ºC	csr-1a(cmp135) - 20ºC	1.63843	4.26593e-09
WBGene00015911	wild-type - 20ºC	csr-1a(cmp135) - 20ºC	1.63762	0.000163731
WBGene00016178	wild-type - 20ºC	csr-1a(cmp135) - 20ºC	1.63531	7.45665e-12
WBGene00020674	wild-type - 20ºC	csr-1a(cmp135) - 20ºC	1.6337	1.07453e-08
WBGene00019622	wild-type - 20ºC	csr-1a(cmp135) - 20ºC	1.63238	0.00295946
WBGene00014215	wild-type - 20ºC	csr-1a(cmp135) - 20ºC	1.63069	9.70036e-31
WBGene00008780	wild-type - 20ºC	csr-1a(cmp135) - 20ºC	1.63055	6.93435e-41
WBGene00008595	wild-type - 20ºC	csr-1a(cmp135) - 20ºC	1.63036	1.22812e-38
WBGene00000867	wild-type - 20ºC	csr-1a(cmp135) - 20ºC	1.62981	1.46963e-09
WBGene00000753	wild-type - 20ºC	csr-1a(cmp135) - 20ºC	1.62795	1.93526e-25
WBGene00019762	wild-type - 20ºC	csr-1a(cmp135) - 20ºC	1.62784	1.49195e-55
WBGene00008451	wild-type - 20ºC	csr-1a(cmp135) - 20ºC	1.62472	6.94806e-23
WBGene00003228	wild-type - 20ºC	csr-1a(cmp135) - 20ºC	1.62461	1.33043e-08
WBGene00001694	wild-type - 20ºC	csr-1a(cmp135) - 20ºC	1.62294	2.71695e-42
WBGene00000866	wild-type - 20ºC	csr-1a(cmp135) - 20ºC	1.62241	3.66682e-09
WBGene00005949	wild-type - 20ºC	csr-1a(cmp135) - 20ºC	1.62175	2.43381e-11
WBGene00017438	wild-type - 20ºC	csr-1a(cmp135) - 20ºC	1.62005	1.56435e-18
WBGene00007251	wild-type - 20ºC	csr-1a(cmp135) - 20ºC	1.61959	0.0029386
WBGene00020219	wild-type - 20ºC	csr-1a(cmp135) - 20ºC	1.61778	1.74656e-10
WBGene00016486	wild-type - 20ºC	csr-1a(cmp135) - 20ºC	1.61664	0.00391662
WBGene00001704	wild-type - 20ºC	csr-1a(cmp135) - 20ºC	1.61508	7.73079e-10
WBGene00010859	wild-type - 20ºC	csr-1a(cmp135) - 20ºC	1.61369	2.09281e-22
WBGene00004017	wild-type - 20ºC	csr-1a(cmp135) - 20ºC	1.61356	8.18027e-05
WBGene00009526	wild-type - 20ºC	csr-1a(cmp135) - 20ºC	1.61237	1.96182e-11
WBGene00022313	wild-type - 20ºC	csr-1a(cmp135) - 20ºC	1.61202	5.17828e-19
WBGene00050904	wild-type - 20ºC	csr-1a(cmp135) - 20ºC	1.6102	5.01875e-12
WBGene00194652	wild-type - 20ºC	csr-1a(cmp135) - 20ºC	1.60759	0.00571367
WBGene00007315	wild-type - 20ºC	csr-1a(cmp135) - 20ºC	1.60543	0.000649142
WBGene00077684	wild-type - 20ºC	csr-1a(cmp135) - 20ºC	1.6042	1.39259e-05
WBGene00013391	wild-type - 20ºC	csr-1a(cmp135) - 20ºC	1.60058	0.000654052
WBGene00004818	wild-type - 20ºC	csr-1a(cmp135) - 20ºC	1.60023	0.00339904
WBGene00009532	wild-type - 20ºC	csr-1a(cmp135) - 20ºC	1.59965	1.38488e-21
WBGene00012213	wild-type - 20ºC	csr-1a(cmp135) - 20ºC	1.59694	0.00068181
WBGene00018261	wild-type - 20ºC	csr-1a(cmp135) - 20ºC	1.59443	1.96387e-16
WBGene00020590	wild-type - 20ºC	csr-1a(cmp135) - 20ºC	1.59319	0.000494137
WBGene00007933	wild-type - 20ºC	csr-1a(cmp135) - 20ºC	1.593	2.16414e-11
WBGene00017524	wild-type - 20ºC	csr-1a(cmp135) - 20ºC	1.59282	0.000432869
WBGene00013904	wild-type - 20ºC	csr-1a(cmp135) - 20ºC	1.59257	2.62522e-48
WBGene00015645	wild-type - 20ºC	csr-1a(cmp135) - 20ºC	1.59148	6.59522e-20
WBGene00015600	wild-type - 20ºC	csr-1a(cmp135) - 20ºC	1.58853	0.000827018
WBGene00012879	wild-type - 20ºC	csr-1a(cmp135) - 20ºC	1.58783	4.16018e-11
WBGene00011006	wild-type - 20ºC	csr-1a(cmp135) - 20ºC	1.58511	1.32774e-24
WBGene00269392	wild-type - 20ºC	csr-1a(cmp135) - 20ºC	1.58482	0.000797883
WBGene00011556	wild-type - 20ºC	csr-1a(cmp135) - 20ºC	1.58229	3.7366e-20
WBGene00011587	wild-type - 20ºC	csr-1a(cmp135) - 20ºC	1.58221	6.10722e-11
WBGene00000465	wild-type - 20ºC	csr-1a(cmp135) - 20ºC	1.58184	2.37425e-12
WBGene00022474	wild-type - 20ºC	csr-1a(cmp135) - 20ºC	1.5807	6.55258e-39
WBGene00021339	wild-type - 20ºC	csr-1a(cmp135) - 20ºC	1.58055	9.81669e-11
WBGene00003231	wild-type - 20ºC	csr-1a(cmp135) - 20ºC	1.58021	1.34869e-07
WBGene00007521	wild-type - 20ºC	csr-1a(cmp135) - 20ºC	1.57682	0.000111528
WBGene00019579	wild-type - 20ºC	csr-1a(cmp135) - 20ºC	1.57363	4.47088e-23
WBGene00011183	wild-type - 20ºC	csr-1a(cmp135) - 20ºC	1.57337	3.69296e-09
WBGene00014117	wild-type - 20ºC	csr-1a(cmp135) - 20ºC	1.57268	2.84881e-08
WBGene00189937	wild-type - 20ºC	csr-1a(cmp135) - 20ºC	1.57228	0.000825991
WBGene00008201	wild-type - 20ºC	csr-1a(cmp135) - 20ºC	1.57071	0.00324725
WBGene00003097	wild-type - 20ºC	csr-1a(cmp135) - 20ºC	1.56955	1.21092e-39
WBGene00010368	wild-type - 20ºC	csr-1a(cmp135) - 20ºC	1.56604	9.67121e-14
WBGene00021056	wild-type - 20ºC	csr-1a(cmp135) - 20ºC	1.56452	8.77964e-09
WBGene00021321	wild-type - 20ºC	csr-1a(cmp135) - 20ºC	1.56315	7.56575e-11
WBGene00010353	wild-type - 20ºC	csr-1a(cmp135) - 20ºC	1.56299	6.8776e-08
WBGene00001109	wild-type - 20ºC	csr-1a(cmp135) - 20ºC	1.56142	0.00124584
WBGene00015623	wild-type - 20ºC	csr-1a(cmp135) - 20ºC	1.56094	3.6307e-09
WBGene00018589	wild-type - 20ºC	csr-1a(cmp135) - 20ºC	1.5602	6.62845e-07
WBGene00044683	wild-type - 20ºC	csr-1a(cmp135) - 20ºC	1.55924	5.55882e-16
WBGene00004352	wild-type - 20ºC	csr-1a(cmp135) - 20ºC	1.55861	0.0038104
WBGene00015798	wild-type - 20ºC	csr-1a(cmp135) - 20ºC	1.55847	0.00224674
WBGene00009965	wild-type - 20ºC	csr-1a(cmp135) - 20ºC	1.55774	1.87681e-06
WBGene00194695	wild-type - 20ºC	csr-1a(cmp135) - 20ºC	1.557	1.55106e-05
WBGene00021594	wild-type - 20ºC	csr-1a(cmp135) - 20ºC	1.55671	0.00491854
WBGene00015842	wild-type - 20ºC	csr-1a(cmp135) - 20ºC	1.55631	9.83354e-10
WBGene00016883	wild-type - 20ºC	csr-1a(cmp135) - 20ºC	1.55434	3.00629e-21
WBGene00000138	wild-type - 20ºC	csr-1a(cmp135) - 20ºC	1.55261	1.34864e-19
WBGene00012518	wild-type - 20ºC	csr-1a(cmp135) - 20ºC	1.55138	0.000556004
WBGene00022257	wild-type - 20ºC	csr-1a(cmp135) - 20ºC	1.54992	6.83182e-10
WBGene00000723	wild-type - 20ºC	csr-1a(cmp135) - 20ºC	1.54824	2.04393e-11
WBGene00000748	wild-type - 20ºC	csr-1a(cmp135) - 20ºC	1.54612	1.28835e-27
WBGene00009836	wild-type - 20ºC	csr-1a(cmp135) - 20ºC	1.54378	0.00225502
WBGene00020981	wild-type - 20ºC	csr-1a(cmp135) - 20ºC	1.54057	2.58689e-13
WBGene00018487	wild-type - 20ºC	csr-1a(cmp135) - 20ºC	1.53972	2.0225e-25
WBGene00009701	wild-type - 20ºC	csr-1a(cmp135) - 20ºC	1.5371	1.02971e-08
WBGene00021136	wild-type - 20ºC	csr-1a(cmp135) - 20ºC	1.53695	0.00560015
WBGene00021675	wild-type - 20ºC	csr-1a(cmp135) - 20ºC	1.53568	9.9767e-16
WBGene00008036	wild-type - 20ºC	csr-1a(cmp135) - 20ºC	1.53544	0.00264783
WBGene00017690	wild-type - 20ºC	csr-1a(cmp135) - 20ºC	1.53452	2.18006e-30
WBGene00009778	wild-type - 20ºC	csr-1a(cmp135) - 20ºC	1.53202	0.00123344
WBGene00000780	wild-type - 20ºC	csr-1a(cmp135) - 20ºC	1.53181	7.27376e-15
WBGene00044492	wild-type - 20ºC	csr-1a(cmp135) - 20ºC	1.53082	2.21377e-08
WBGene00017718	wild-type - 20ºC	csr-1a(cmp135) - 20ºC	1.52901	0.00257845
WBGene00013101	wild-type - 20ºC	csr-1a(cmp135) - 20ºC	1.52896	0.000125141
WBGene00019300	wild-type - 20ºC	csr-1a(cmp135) - 20ºC	1.52778	4.79931e-18
WBGene00044071	wild-type - 20ºC	csr-1a(cmp135) - 20ºC	1.52312	7.06899e-21
WBGene00004234	wild-type - 20ºC	csr-1a(cmp135) - 20ºC	1.52048	7.81385e-20
WBGene00007643	wild-type - 20ºC	csr-1a(cmp135) - 20ºC	1.52028	4.81069e-09
WBGene00000670	wild-type - 20ºC	csr-1a(cmp135) - 20ºC	1.51863	0.00720736
WBGene00004374	wild-type - 20ºC	csr-1a(cmp135) - 20ºC	1.51436	3.34977e-09
WBGene00007806	wild-type - 20ºC	csr-1a(cmp135) - 20ºC	1.51311	2.13134e-09
WBGene00045038	wild-type - 20ºC	csr-1a(cmp135) - 20ºC	1.51264	2.90144e-10
WBGene00007440	wild-type - 20ºC	csr-1a(cmp135) - 20ºC	1.5126	1.04936e-14
WBGene00020684	wild-type - 20ºC	csr-1a(cmp135) - 20ºC	1.50908	2.03838e-16
WBGene00009729	wild-type - 20ºC	csr-1a(cmp135) - 20ºC	1.50789	4.32445e-06
WBGene00011898	wild-type - 20ºC	csr-1a(cmp135) - 20ºC	1.50694	7.99945e-06
WBGene00008483	wild-type - 20ºC	csr-1a(cmp135) - 20ºC	1.50429	1.23487e-05
WBGene00008741	wild-type - 20ºC	csr-1a(cmp135) - 20ºC	1.50371	2.35701e-25
WBGene00014944	wild-type - 20ºC	csr-1a(cmp135) - 20ºC	1.50361	0.00193329
WBGene00013520	wild-type - 20ºC	csr-1a(cmp135) - 20ºC	1.50143	5.77664e-13
WBGene00009824	wild-type - 20ºC	csr-1a(cmp135) - 20ºC	1.50053	5.05192e-10
WBGene00017548	wild-type - 20ºC	csr-1a(cmp135) - 20ºC	1.50046	2.63084e-13
WBGene00206364	wild-type - 20ºC	csr-1a(cmp135) - 20ºC	1.4989	0.000101203
WBGene00003473	wild-type - 20ºC	csr-1a(cmp135) - 20ºC	1.4975	0.00344266
WBGene00016670	wild-type - 20ºC	csr-1a(cmp135) - 20ºC	1.49708	0.00112584
WBGene00017724	wild-type - 20ºC	csr-1a(cmp135) - 20ºC	1.49526	2.61585e-15
WBGene00022038	wild-type - 20ºC	csr-1a(cmp135) - 20ºC	1.49475	3.536e-15
WBGene00077732	wild-type - 20ºC	csr-1a(cmp135) - 20ºC	1.49427	6.13782e-06
WBGene00003540	wild-type - 20ºC	csr-1a(cmp135) - 20ºC	1.49338	0.00585806
WBGene00016926	wild-type - 20ºC	csr-1a(cmp135) - 20ºC	1.49333	0.00875003
WBGene00019839	wild-type - 20ºC	csr-1a(cmp135) - 20ºC	1.49266	0.00254234
WBGene00008336	wild-type - 20ºC	csr-1a(cmp135) - 20ºC	1.48949	2.7594e-17
WBGene00003554	wild-type - 20ºC	csr-1a(cmp135) - 20ºC	1.4893	4.10712e-20
WBGene00000616	wild-type - 20ºC	csr-1a(cmp135) - 20ºC	1.48912	1.86203e-13
WBGene00016163	wild-type - 20ºC	csr-1a(cmp135) - 20ºC	1.4883	0.000251623
WBGene00003981	wild-type - 20ºC	csr-1a(cmp135) - 20ºC	1.48828	7.65829e-20
WBGene00009651	wild-type - 20ºC	csr-1a(cmp135) - 20ºC	1.48817	0.00690479
WBGene00004242	wild-type - 20ºC	csr-1a(cmp135) - 20ºC	1.48677	5.434e-05
WBGene00006954	wild-type - 20ºC	csr-1a(cmp135) - 20ºC	1.48604	6.75313e-10
WBGene00012058	wild-type - 20ºC	csr-1a(cmp135) - 20ºC	1.48291	2.16368e-07
WBGene00011624	wild-type - 20ºC	csr-1a(cmp135) - 20ºC	1.48213	1.36895e-07
WBGene00000699	wild-type - 20ºC	csr-1a(cmp135) - 20ºC	1.48122	3.15462e-47
WBGene00045239	wild-type - 20ºC	csr-1a(cmp135) - 20ºC	1.48052	0.00396239
WBGene00021252	wild-type - 20ºC	csr-1a(cmp135) - 20ºC	1.47969	1.07631e-18
WBGene00002095	wild-type - 20ºC	csr-1a(cmp135) - 20ºC	1.4772	7.46049e-05
WBGene00008439	wild-type - 20ºC	csr-1a(cmp135) - 20ºC	1.47704	8.52403e-11
WBGene00016912	wild-type - 20ºC	csr-1a(cmp135) - 20ºC	1.47406	1.28157e-06
WBGene00010004	wild-type - 20ºC	csr-1a(cmp135) - 20ºC	1.47293	0.0028084
WBGene00010899	wild-type - 20ºC	csr-1a(cmp135) - 20ºC	1.47274	2.34222e-21
WBGene00000759	wild-type - 20ºC	csr-1a(cmp135) - 20ºC	1.47237	1.7441e-18
WBGene00195209	wild-type - 20ºC	csr-1a(cmp135) - 20ºC	1.47173	6.44116e-05
WBGene00007753	wild-type - 20ºC	csr-1a(cmp135) - 20ºC	1.47169	4.31494e-16
WBGene00000647	wild-type - 20ºC	csr-1a(cmp135) - 20ºC	1.47167	3.41051e-30
WBGene00000646	wild-type - 20ºC	csr-1a(cmp135) - 20ºC	1.47164	0.00094161
WBGene00008944	wild-type - 20ºC	csr-1a(cmp135) - 20ºC	1.46997	4.62053e-34
WBGene00021005	wild-type - 20ºC	csr-1a(cmp135) - 20ºC	1.46986	0.0015122
WBGene00008676	wild-type - 20ºC	csr-1a(cmp135) - 20ºC	1.46983	0.000494285
WBGene00011999	wild-type - 20ºC	csr-1a(cmp135) - 20ºC	1.46901	0.00150551
WBGene00021094	wild-type - 20ºC	csr-1a(cmp135) - 20ºC	1.4677	0.00150514
WBGene00236787	wild-type - 20ºC	csr-1a(cmp135) - 20ºC	1.46553	0.00653038
WBGene00012301	wild-type - 20ºC	csr-1a(cmp135) - 20ºC	1.46531	0.00642905
WBGene00006016	wild-type - 20ºC	csr-1a(cmp135) - 20ºC	1.46505	0.00118325
WBGene00009877	wild-type - 20ºC	csr-1a(cmp135) - 20ºC	1.46427	0.00234073
WBGene00007751	wild-type - 20ºC	csr-1a(cmp135) - 20ºC	1.46399	1.66362e-05
WBGene00044106	wild-type - 20ºC	csr-1a(cmp135) - 20ºC	1.46365	0.00951348
WBGene00013439	wild-type - 20ºC	csr-1a(cmp135) - 20ºC	1.46293	9.59416e-34
WBGene00010113	wild-type - 20ºC	csr-1a(cmp135) - 20ºC	1.46216	9.40956e-16
WBGene00009280	wild-type - 20ºC	csr-1a(cmp135) - 20ºC	1.46182	0.00666393
WBGene00015698	wild-type - 20ºC	csr-1a(cmp135) - 20ºC	1.46063	7.14424e-08
WBGene00001606	wild-type - 20ºC	csr-1a(cmp135) - 20ºC	1.45831	3.84746e-09
WBGene00003542	wild-type - 20ºC	csr-1a(cmp135) - 20ºC	1.4575	4.76002e-11
WBGene00009998	wild-type - 20ºC	csr-1a(cmp135) - 20ºC	1.45698	0.0021435
WBGene00010351	wild-type - 20ºC	csr-1a(cmp135) - 20ºC	1.45677	9.29504e-10
WBGene00009467	wild-type - 20ºC	csr-1a(cmp135) - 20ºC	1.45673	0.00403022
WBGene00007153	wild-type - 20ºC	csr-1a(cmp135) - 20ºC	1.45437	9.58757e-26
WBGene00010917	wild-type - 20ºC	csr-1a(cmp135) - 20ºC	1.452	0.00313152
WBGene00016230	wild-type - 20ºC	csr-1a(cmp135) - 20ºC	1.45084	0.00160801
WBGene00019517	wild-type - 20ºC	csr-1a(cmp135) - 20ºC	1.44518	0.00651507
WBGene00010774	wild-type - 20ºC	csr-1a(cmp135) - 20ºC	1.44507	1.45957e-21
WBGene00017515	wild-type - 20ºC	csr-1a(cmp135) - 20ºC	1.44411	1.2218e-36
WBGene00008865	wild-type - 20ºC	csr-1a(cmp135) - 20ºC	1.44369	1.28601e-23
WBGene00015913	wild-type - 20ºC	csr-1a(cmp135) - 20ºC	1.44345	2.7639e-35
WBGene00007962	wild-type - 20ºC	csr-1a(cmp135) - 20ºC	1.44345	0.00258956
WBGene00003864	wild-type - 20ºC	csr-1a(cmp135) - 20ºC	1.43857	7.72529e-07
WBGene00018241	wild-type - 20ºC	csr-1a(cmp135) - 20ºC	1.43754	5.89183e-16
WBGene00019351	wild-type - 20ºC	csr-1a(cmp135) - 20ºC	1.4367	1.49606e-45
WBGene00194674	wild-type - 20ºC	csr-1a(cmp135) - 20ºC	1.43389	4.45759e-07
WBGene00015768	wild-type - 20ºC	csr-1a(cmp135) - 20ºC	1.43345	3.28463e-07
WBGene00015472	wild-type - 20ºC	csr-1a(cmp135) - 20ºC	1.43234	5.03146e-35
WBGene00012185	wild-type - 20ºC	csr-1a(cmp135) - 20ºC	1.43181	4.43404e-11
WBGene00045401	wild-type - 20ºC	csr-1a(cmp135) - 20ºC	1.43159	0.000100756
WBGene00000760	wild-type - 20ºC	csr-1a(cmp135) - 20ºC	1.4314	0.00167637
WBGene00010294	wild-type - 20ºC	csr-1a(cmp135) - 20ºC	1.42948	0.00801401
WBGene00021116	wild-type - 20ºC	csr-1a(cmp135) - 20ºC	1.4282	1.75424e-06
WBGene00021072	wild-type - 20ºC	csr-1a(cmp135) - 20ºC	1.42706	0.00195083
WBGene00009251	wild-type - 20ºC	csr-1a(cmp135) - 20ºC	1.42292	0.00166795
WBGene00015264	wild-type - 20ºC	csr-1a(cmp135) - 20ºC	1.42285	2.27881e-11
WBGene00044761	wild-type - 20ºC	csr-1a(cmp135) - 20ºC	1.42148	6.15298e-13
WBGene00001607	wild-type - 20ºC	csr-1a(cmp135) - 20ºC	1.42142	2.10075e-09
WBGene00009496	wild-type - 20ºC	csr-1a(cmp135) - 20ºC	1.42	2.67854e-08
WBGene00019236	wild-type - 20ºC	csr-1a(cmp135) - 20ºC	1.41932	8.62785e-18
WBGene00018200	wild-type - 20ºC	csr-1a(cmp135) - 20ºC	1.41679	1.17686e-15
WBGene00045053	wild-type - 20ºC	csr-1a(cmp135) - 20ºC	1.41648	2.32901e-18
WBGene00017436	wild-type - 20ºC	csr-1a(cmp135) - 20ºC	1.41427	8.39048e-09
WBGene00235374	wild-type - 20ºC	csr-1a(cmp135) - 20ºC	1.41215	0.00047223
WBGene00000678	wild-type - 20ºC	csr-1a(cmp135) - 20ºC	1.41158	1.70749e-23
WBGene00001397	wild-type - 20ºC	csr-1a(cmp135) - 20ºC	1.41122	0.00523747
WBGene00021464	wild-type - 20ºC	csr-1a(cmp135) - 20ºC	1.41104	5.74144e-11
WBGene00018750	wild-type - 20ºC	csr-1a(cmp135) - 20ºC	1.40961	0.000900046
WBGene00194768	wild-type - 20ºC	csr-1a(cmp135) - 20ºC	1.40938	0.00191547
WBGene00044574	wild-type - 20ºC	csr-1a(cmp135) - 20ºC	1.40719	1.91465e-05
WBGene00004008	wild-type - 20ºC	csr-1a(cmp135) - 20ºC	1.40711	0.00563619
WBGene00044636	wild-type - 20ºC	csr-1a(cmp135) - 20ºC	1.40686	4.22431e-08
WBGene00021118	wild-type - 20ºC	csr-1a(cmp135) - 20ºC	1.40667	0.00200486
WBGene00019645	wild-type - 20ºC	csr-1a(cmp135) - 20ºC	1.40597	5.11799e-42
WBGene00219771	wild-type - 20ºC	csr-1a(cmp135) - 20ºC	1.40584	4.43924e-08
WBGene00011869	wild-type - 20ºC	csr-1a(cmp135) - 20ºC	1.40382	2.06682e-06
WBGene00019352	wild-type - 20ºC	csr-1a(cmp135) - 20ºC	1.4036	7.17699e-07
WBGene00020497	wild-type - 20ºC	csr-1a(cmp135) - 20ºC	1.40286	2.90635e-12
WBGene00194849	wild-type - 20ºC	csr-1a(cmp135) - 20ºC	1.4026	0.00755467
WBGene00045461	wild-type - 20ºC	csr-1a(cmp135) - 20ºC	1.40167	1.02417e-12
WBGene00015453	wild-type - 20ºC	csr-1a(cmp135) - 20ºC	1.39631	6.61223e-10
WBGene00006942	wild-type - 20ºC	csr-1a(cmp135) - 20ºC	1.3962	6.28175e-29
WBGene00010018	wild-type - 20ºC	csr-1a(cmp135) - 20ºC	1.39536	0.000138213
WBGene00018749	wild-type - 20ºC	csr-1a(cmp135) - 20ºC	1.39523	0.00294746
WBGene00008535	wild-type - 20ºC	csr-1a(cmp135) - 20ºC	1.39513	0.00172637
WBGene00019270	wild-type - 20ºC	csr-1a(cmp135) - 20ºC	1.39302	3.17687e-21
WBGene00020254	wild-type - 20ºC	csr-1a(cmp135) - 20ºC	1.38986	0.0103274
WBGene00015930	wild-type - 20ºC	csr-1a(cmp135) - 20ºC	1.38941	1.06897e-21
WBGene00007939	wild-type - 20ºC	csr-1a(cmp135) - 20ºC	1.38789	1.30246e-14
WBGene00235391	wild-type - 20ºC	csr-1a(cmp135) - 20ºC	1.38737	0.0120118
WBGene00194680	wild-type - 20ºC	csr-1a(cmp135) - 20ºC	1.38535	0.00544244
WBGene00007656	wild-type - 20ºC	csr-1a(cmp135) - 20ºC	1.38384	0.00626523
WBGene00012101	wild-type - 20ºC	csr-1a(cmp135) - 20ºC	1.38186	1.83993e-10
WBGene00011489	wild-type - 20ºC	csr-1a(cmp135) - 20ºC	1.38179	2.29156e-09
WBGene00008228	wild-type - 20ºC	csr-1a(cmp135) - 20ºC	1.38173	2.15796e-19
WBGene00000642	wild-type - 20ºC	csr-1a(cmp135) - 20ºC	1.38126	0.00248137
WBGene00010354	wild-type - 20ºC	csr-1a(cmp135) - 20ºC	1.38089	6.19659e-07
WBGene00000652	wild-type - 20ºC	csr-1a(cmp135) - 20ºC	1.38058	3.16095e-23
WBGene00003844	wild-type - 20ºC	csr-1a(cmp135) - 20ºC	1.37979	7.79783e-44
WBGene00044724	wild-type - 20ºC	csr-1a(cmp135) - 20ºC	1.37912	2.53566e-15
WBGene00011124	wild-type - 20ºC	csr-1a(cmp135) - 20ºC	1.37858	5.96815e-08
WBGene00016468	wild-type - 20ºC	csr-1a(cmp135) - 20ºC	1.37848	4.03959e-19
WBGene00007598	wild-type - 20ºC	csr-1a(cmp135) - 20ºC	1.37732	0.00247936
WBGene00011052	wild-type - 20ºC	csr-1a(cmp135) - 20ºC	1.37703	0.0101054
WBGene00015839	wild-type - 20ºC	csr-1a(cmp135) - 20ºC	1.3755	0.00565577
WBGene00008388	wild-type - 20ºC	csr-1a(cmp135) - 20ºC	1.37549	0.0149765
WBGene00015981	wild-type - 20ºC	csr-1a(cmp135) - 20ºC	1.37514	5.78845e-18
WBGene00008655	wild-type - 20ºC	csr-1a(cmp135) - 20ºC	1.37443	6.98102e-13
WBGene00011350	wild-type - 20ºC	csr-1a(cmp135) - 20ºC	1.37242	3.40345e-05
WBGene00004246	wild-type - 20ºC	csr-1a(cmp135) - 20ºC	1.37227	0.000501844
WBGene00007356	wild-type - 20ºC	csr-1a(cmp135) - 20ºC	1.37084	0.00931504
WBGene00022642	wild-type - 20ºC	csr-1a(cmp135) - 20ºC	1.37027	3.61292e-20
WBGene00010137	wild-type - 20ºC	csr-1a(cmp135) - 20ºC	1.37002	1.35593e-05
WBGene00004100	wild-type - 20ºC	csr-1a(cmp135) - 20ºC	1.37	0.0121091
WBGene00020766	wild-type - 20ºC	csr-1a(cmp135) - 20ºC	1.36958	0.00383513
WBGene00016866	wild-type - 20ºC	csr-1a(cmp135) - 20ºC	1.36938	1.95046e-09
WBGene00000934	wild-type - 20ºC	csr-1a(cmp135) - 20ºC	1.36679	0.00299228
WBGene00020903	wild-type - 20ºC	csr-1a(cmp135) - 20ºC	1.36511	2.11059e-12
WBGene00008303	wild-type - 20ºC	csr-1a(cmp135) - 20ºC	1.36326	0.00273095
WBGene00219316	wild-type - 20ºC	csr-1a(cmp135) - 20ºC	1.36298	2.02247e-29
WBGene00006388	wild-type - 20ºC	csr-1a(cmp135) - 20ºC	1.36283	0.000368009
WBGene00016589	wild-type - 20ºC	csr-1a(cmp135) - 20ºC	1.36226	9.88737e-32
WBGene00012217	wild-type - 20ºC	csr-1a(cmp135) - 20ºC	1.362	2.44699e-05
WBGene00019473	wild-type - 20ºC	csr-1a(cmp135) - 20ºC	1.36032	3.03798e-10
WBGene00004149	wild-type - 20ºC	csr-1a(cmp135) - 20ºC	1.35648	0.0132381
WBGene00016285	wild-type - 20ºC	csr-1a(cmp135) - 20ºC	1.35578	2.84189e-05
WBGene00017923	wild-type - 20ºC	csr-1a(cmp135) - 20ºC	1.35549	2.56824e-27
WBGene00235279	wild-type - 20ºC	csr-1a(cmp135) - 20ºC	1.35397	0.0148719
WBGene00011262	wild-type - 20ºC	csr-1a(cmp135) - 20ºC	1.3535	0.000880267
WBGene00001647	wild-type - 20ºC	csr-1a(cmp135) - 20ºC	1.35306	8.9785e-10
WBGene00000516	wild-type - 20ºC	csr-1a(cmp135) - 20ºC	1.35016	4.17578e-22
WBGene00021060	wild-type - 20ºC	csr-1a(cmp135) - 20ºC	1.34987	1.23116e-25
WBGene00016595	wild-type - 20ºC	csr-1a(cmp135) - 20ºC	1.34943	4.21634e-13
WBGene00016958	wild-type - 20ºC	csr-1a(cmp135) - 20ºC	1.34757	1.21783e-12
WBGene00022544	wild-type - 20ºC	csr-1a(cmp135) - 20ºC	1.34654	0.00954234
WBGene00011809	wild-type - 20ºC	csr-1a(cmp135) - 20ºC	1.34555	0.0144123
WBGene00020813	wild-type - 20ºC	csr-1a(cmp135) - 20ºC	1.34282	6.62782e-06
WBGene00021446	wild-type - 20ºC	csr-1a(cmp135) - 20ºC	1.34178	3.2528e-08
WBGene00000645	wild-type - 20ºC	csr-1a(cmp135) - 20ºC	1.34123	0.00324529
WBGene00007963	wild-type - 20ºC	csr-1a(cmp135) - 20ºC	1.33998	9.95258e-09
WBGene00015295	wild-type - 20ºC	csr-1a(cmp135) - 20ºC	1.33909	1.35718e-13
WBGene00021148	wild-type - 20ºC	csr-1a(cmp135) - 20ºC	1.33816	6.10154e-30
WBGene00000133	wild-type - 20ºC	csr-1a(cmp135) - 20ºC	1.33653	0.00249777
WBGene00012716	wild-type - 20ºC	csr-1a(cmp135) - 20ºC	1.33608	0.000222365
WBGene00045052	wild-type - 20ºC	csr-1a(cmp135) - 20ºC	1.33495	2.19403e-15
WBGene00000984	wild-type - 20ºC	csr-1a(cmp135) - 20ºC	1.33478	2.04407e-23
WBGene00001757	wild-type - 20ºC	csr-1a(cmp135) - 20ºC	1.33296	1.83375e-05
WBGene00011554	wild-type - 20ºC	csr-1a(cmp135) - 20ºC	1.33271	3.21513e-13
WBGene00008290	wild-type - 20ºC	csr-1a(cmp135) - 20ºC	1.3324	0.0168561
WBGene00021814	wild-type - 20ºC	csr-1a(cmp135) - 20ºC	1.33033	4.08215e-12
WBGene00044235	wild-type - 20ºC	csr-1a(cmp135) - 20ºC	1.3284	0.0119262
WBGene00020801	wild-type - 20ºC	csr-1a(cmp135) - 20ºC	1.32491	1.588e-13
WBGene00012278	wild-type - 20ºC	csr-1a(cmp135) - 20ºC	1.32388	0.00836043
WBGene00018036	wild-type - 20ºC	csr-1a(cmp135) - 20ºC	1.32286	7.05289e-36
WBGene00015545	wild-type - 20ºC	csr-1a(cmp135) - 20ºC	1.32184	1.1606e-31
WBGene00019519	wild-type - 20ºC	csr-1a(cmp135) - 20ºC	1.32161	1.12954e-05
WBGene00012921	wild-type - 20ºC	csr-1a(cmp135) - 20ºC	1.32119	7.01542e-06
WBGene00006461	wild-type - 20ºC	csr-1a(cmp135) - 20ºC	1.3205	1.58501e-20
WBGene00020277	wild-type - 20ºC	csr-1a(cmp135) - 20ºC	1.31602	2.11622e-06
WBGene00010172	wild-type - 20ºC	csr-1a(cmp135) - 20ºC	1.31517	0.00304428
WBGene00000558	wild-type - 20ºC	csr-1a(cmp135) - 20ºC	1.31419	3.07189e-09
WBGene00050948	wild-type - 20ºC	csr-1a(cmp135) - 20ºC	1.31189	0.018732
WBGene00000603	wild-type - 20ºC	csr-1a(cmp135) - 20ºC	1.31083	6.31825e-19
WBGene00004124	wild-type - 20ºC	csr-1a(cmp135) - 20ºC	1.31035	1.87929e-09
WBGene00044783	wild-type - 20ºC	csr-1a(cmp135) - 20ºC	1.30807	0.000724116
WBGene00015883	wild-type - 20ºC	csr-1a(cmp135) - 20ºC	1.30709	0.0223626
WBGene00005005	wild-type - 20ºC	csr-1a(cmp135) - 20ºC	1.30688	0.0183021
WBGene00002043	wild-type - 20ºC	csr-1a(cmp135) - 20ºC	1.30551	2.27083e-18
WBGene00018286	wild-type - 20ºC	csr-1a(cmp135) - 20ºC	1.30427	6.36409e-16
WBGene00017009	wild-type - 20ºC	csr-1a(cmp135) - 20ºC	1.30412	0.00819611
WBGene00017312	wild-type - 20ºC	csr-1a(cmp135) - 20ºC	1.30404	3.59815e-05
WBGene00008167	wild-type - 20ºC	csr-1a(cmp135) - 20ºC	1.30324	1.22417e-09
WBGene00018249	wild-type - 20ºC	csr-1a(cmp135) - 20ºC	1.30193	4.21634e-13
WBGene00015631	wild-type - 20ºC	csr-1a(cmp135) - 20ºC	1.30036	0.00216012
WBGene00007687	wild-type - 20ºC	csr-1a(cmp135) - 20ºC	1.30012	0.00545033
WBGene00015853	wild-type - 20ºC	csr-1a(cmp135) - 20ºC	1.29674	2.59689e-10
WBGene00195050	wild-type - 20ºC	csr-1a(cmp135) - 20ºC	1.29671	0.00763118
WBGene00020478	wild-type - 20ºC	csr-1a(cmp135) - 20ºC	1.29661	3.54042e-05
WBGene00012140	wild-type - 20ºC	csr-1a(cmp135) - 20ºC	1.29602	2.58462e-12
WBGene00009255	wild-type - 20ºC	csr-1a(cmp135) - 20ºC	1.29551	0.0135072
WBGene00015829	wild-type - 20ºC	csr-1a(cmp135) - 20ºC	1.29502	9.15568e-05
WBGene00017721	wild-type - 20ºC	csr-1a(cmp135) - 20ºC	1.294	0.0205345
WBGene00001506	wild-type - 20ºC	csr-1a(cmp135) - 20ºC	1.29159	4.813e-09
WBGene00018829	wild-type - 20ºC	csr-1a(cmp135) - 20ºC	1.2902	7.56889e-05
WBGene00021117	wild-type - 20ºC	csr-1a(cmp135) - 20ºC	1.28962	0.00186979
WBGene00194670	wild-type - 20ºC	csr-1a(cmp135) - 20ºC	1.2882	1.95172e-10
WBGene00003497	wild-type - 20ºC	csr-1a(cmp135) - 20ºC	1.28812	3.67721e-16
WBGene00018946	wild-type - 20ºC	csr-1a(cmp135) - 20ºC	1.28809	1.76679e-07
WBGene00017450	wild-type - 20ºC	csr-1a(cmp135) - 20ºC	1.28807	5.59793e-05
WBGene00002058	wild-type - 20ºC	csr-1a(cmp135) - 20ºC	1.28464	3.57889e-23
WBGene00010761	wild-type - 20ºC	csr-1a(cmp135) - 20ºC	1.28392	0.0216212
WBGene00020321	wild-type - 20ºC	csr-1a(cmp135) - 20ºC	1.28382	8.8867e-17
WBGene00007506	wild-type - 20ºC	csr-1a(cmp135) - 20ºC	1.2835	1.26826e-11
WBGene00016303	wild-type - 20ºC	csr-1a(cmp135) - 20ºC	1.2828	0.0213574
WBGene00015479	wild-type - 20ºC	csr-1a(cmp135) - 20ºC	1.28225	8.68371e-12
WBGene00044019	wild-type - 20ºC	csr-1a(cmp135) - 20ºC	1.28178	1.00144e-24
WBGene00011135	wild-type - 20ºC	csr-1a(cmp135) - 20ºC	1.28169	0.00339856
WBGene00021445	wild-type - 20ºC	csr-1a(cmp135) - 20ºC	1.28158	0.000586353
WBGene00011364	wild-type - 20ºC	csr-1a(cmp135) - 20ºC	1.28151	3.28593e-16
WBGene00017461	wild-type - 20ºC	csr-1a(cmp135) - 20ºC	1.28033	4.77048e-05
WBGene00045275	wild-type - 20ºC	csr-1a(cmp135) - 20ºC	1.27801	1.58868e-10
WBGene00015906	wild-type - 20ºC	csr-1a(cmp135) - 20ºC	1.27688	0.00339093
WBGene00000672	wild-type - 20ºC	csr-1a(cmp135) - 20ºC	1.27639	4.6412e-18
WBGene00007957	wild-type - 20ºC	csr-1a(cmp135) - 20ºC	1.27599	1.67068e-09
WBGene00021653	wild-type - 20ºC	csr-1a(cmp135) - 20ºC	1.27434	0.0182487
WBGene00007452	wild-type - 20ºC	csr-1a(cmp135) - 20ºC	1.27389	0.00848206
WBGene00009488	wild-type - 20ºC	csr-1a(cmp135) - 20ºC	1.27357	4.48205e-05
WBGene00021621	wild-type - 20ºC	csr-1a(cmp135) - 20ºC	1.27224	0.0145778
WBGene00014233	wild-type - 20ºC	csr-1a(cmp135) - 20ºC	1.27163	9.54279e-16
WBGene00019547	wild-type - 20ºC	csr-1a(cmp135) - 20ºC	1.26614	3.67724e-05
WBGene00016845	wild-type - 20ºC	csr-1a(cmp135) - 20ºC	1.26532	5.59756e-05
WBGene00009857	wild-type - 20ºC	csr-1a(cmp135) - 20ºC	1.26463	0.0186354
WBGene00015843	wild-type - 20ºC	csr-1a(cmp135) - 20ºC	1.26453	2.11628e-05
WBGene00018807	wild-type - 20ºC	csr-1a(cmp135) - 20ºC	1.26411	2.24753e-06
WBGene00006609	wild-type - 20ºC	csr-1a(cmp135) - 20ºC	1.26348	9.16968e-19
WBGene00021795	wild-type - 20ºC	csr-1a(cmp135) - 20ºC	1.26306	1.62159e-06
WBGene00001777	wild-type - 20ºC	csr-1a(cmp135) - 20ºC	1.26151	1.32763e-09
WBGene00044696	wild-type - 20ºC	csr-1a(cmp135) - 20ºC	1.26082	1.96581e-27
WBGene00003524	wild-type - 20ºC	csr-1a(cmp135) - 20ºC	1.26055	5.00596e-05
WBGene00010701	wild-type - 20ºC	csr-1a(cmp135) - 20ºC	1.26025	6.06432e-29
WBGene00018706	wild-type - 20ºC	csr-1a(cmp135) - 20ºC	1.25715	2.40185e-10
WBGene00007295	wild-type - 20ºC	csr-1a(cmp135) - 20ºC	1.25665	2.34529e-05
WBGene00000685	wild-type - 20ºC	csr-1a(cmp135) - 20ºC	1.25647	2.11842e-10
WBGene00003837	wild-type - 20ºC	csr-1a(cmp135) - 20ºC	1.25627	1.26282e-06
WBGene00021547	wild-type - 20ºC	csr-1a(cmp135) - 20ºC	1.25503	7.37546e-09
WBGene00018755	wild-type - 20ºC	csr-1a(cmp135) - 20ºC	1.25477	3.70393e-19
WBGene00005092	wild-type - 20ºC	csr-1a(cmp135) - 20ºC	1.25402	0.014478
WBGene00011691	wild-type - 20ºC	csr-1a(cmp135) - 20ºC	1.25358	0.0253177
WBGene00009659	wild-type - 20ºC	csr-1a(cmp135) - 20ºC	1.25355	0.0254269
WBGene00003216	wild-type - 20ºC	csr-1a(cmp135) - 20ºC	1.2532	0.00431855
WBGene00017555	wild-type - 20ºC	csr-1a(cmp135) - 20ºC	1.25252	0.00325578
WBGene00010467	wild-type - 20ºC	csr-1a(cmp135) - 20ºC	1.252	7.0499e-06
WBGene00010613	wild-type - 20ºC	csr-1a(cmp135) - 20ºC	1.25059	0.00496635
WBGene00017838	wild-type - 20ºC	csr-1a(cmp135) - 20ºC	1.2503	6.03873e-09
WBGene00044539	wild-type - 20ºC	csr-1a(cmp135) - 20ºC	1.24883	0.0223774
WBGene00001722	wild-type - 20ºC	csr-1a(cmp135) - 20ºC	1.24864	0.0249675
WBGene00020148	wild-type - 20ºC	csr-1a(cmp135) - 20ºC	1.24783	2.79117e-16
WBGene00009398	wild-type - 20ºC	csr-1a(cmp135) - 20ºC	1.24579	0.0215957
WBGene00000895	wild-type - 20ºC	csr-1a(cmp135) - 20ºC	1.24569	2.45275e-10
WBGene00015048	wild-type - 20ºC	csr-1a(cmp135) - 20ºC	1.24464	1.39084e-26
WBGene00003095	wild-type - 20ºC	csr-1a(cmp135) - 20ºC	1.24269	0.00428957
WBGene00018602	wild-type - 20ºC	csr-1a(cmp135) - 20ºC	1.24261	1.24406e-11
WBGene00020878	wild-type - 20ºC	csr-1a(cmp135) - 20ºC	1.24079	9.08415e-07
WBGene00009186	wild-type - 20ºC	csr-1a(cmp135) - 20ºC	1.23977	1.47827e-08
WBGene00016234	wild-type - 20ºC	csr-1a(cmp135) - 20ºC	1.23936	2.59275e-10
WBGene00016585	wild-type - 20ºC	csr-1a(cmp135) - 20ºC	1.23722	2.81033e-19
WBGene00003879	wild-type - 20ºC	csr-1a(cmp135) - 20ºC	1.23634	0.0195008
WBGene00009393	wild-type - 20ºC	csr-1a(cmp135) - 20ºC	1.2358	6.10353e-27
WBGene00008997	wild-type - 20ºC	csr-1a(cmp135) - 20ºC	1.23531	3.50393e-07
WBGene00045268	wild-type - 20ºC	csr-1a(cmp135) - 20ºC	1.23495	0.0233367
WBGene00009396	wild-type - 20ºC	csr-1a(cmp135) - 20ºC	1.23452	5.90128e-18
WBGene00010289	wild-type - 20ºC	csr-1a(cmp135) - 20ºC	1.23286	2.05456e-10
WBGene00012813	wild-type - 20ºC	csr-1a(cmp135) - 20ºC	1.23165	7.34147e-15
WBGene00015339	wild-type - 20ºC	csr-1a(cmp135) - 20ºC	1.23021	1.66281e-10
WBGene00012940	wild-type - 20ºC	csr-1a(cmp135) - 20ºC	1.22993	0.000978731
WBGene00050975	wild-type - 20ºC	csr-1a(cmp135) - 20ºC	1.22908	0.0192635
WBGene00010237	wild-type - 20ºC	csr-1a(cmp135) - 20ºC	1.22734	0.00674594
WBGene00015682	wild-type - 20ºC	csr-1a(cmp135) - 20ºC	1.22712	0.024374
WBGene00008492	wild-type - 20ºC	csr-1a(cmp135) - 20ºC	1.22671	0.0021205
WBGene00022567	wild-type - 20ºC	csr-1a(cmp135) - 20ºC	1.22652	0.000935524
WBGene00016453	wild-type - 20ºC	csr-1a(cmp135) - 20ºC	1.22594	0.00638952
WBGene00009871	wild-type - 20ºC	csr-1a(cmp135) - 20ºC	1.22518	0.0265856
WBGene00001683	wild-type - 20ºC	csr-1a(cmp135) - 20ºC	1.22515	1.71144e-10
WBGene00023427	wild-type - 20ºC	csr-1a(cmp135) - 20ºC	1.22415	0.0019066
WBGene00000711	wild-type - 20ºC	csr-1a(cmp135) - 20ºC	1.22382	1.78801e-18
WBGene00021743	wild-type - 20ºC	csr-1a(cmp135) - 20ºC	1.22347	1.95509e-05
WBGene00008936	wild-type - 20ºC	csr-1a(cmp135) - 20ºC	1.22326	4.86315e-18
WBGene00006194	wild-type - 20ºC	csr-1a(cmp135) - 20ºC	1.22119	0.0176467
WBGene00015886	wild-type - 20ºC	csr-1a(cmp135) - 20ºC	1.22082	0.00178805
WBGene00022743	wild-type - 20ºC	csr-1a(cmp135) - 20ºC	1.22053	9.50049e-16
WBGene00044760	wild-type - 20ºC	csr-1a(cmp135) - 20ºC	1.22044	0.0137378
WBGene00008926	wild-type - 20ºC	csr-1a(cmp135) - 20ºC	1.21885	9.50633e-18
WBGene00012959	wild-type - 20ºC	csr-1a(cmp135) - 20ºC	1.21778	0.0251834
WBGene00021876	wild-type - 20ºC	csr-1a(cmp135) - 20ºC	1.21772	0.00485877
WBGene00017291	wild-type - 20ºC	csr-1a(cmp135) - 20ºC	1.21754	2.25794e-10
WBGene00017582	wild-type - 20ºC	csr-1a(cmp135) - 20ºC	1.21724	8.59787e-12
WBGene00016795	wild-type - 20ºC	csr-1a(cmp135) - 20ºC	1.21173	0.00841443
WBGene00017499	wild-type - 20ºC	csr-1a(cmp135) - 20ºC	1.21061	0.00051325
WBGene00000639	wild-type - 20ºC	csr-1a(cmp135) - 20ºC	1.21003	1.41547e-13
WBGene00022590	wild-type - 20ºC	csr-1a(cmp135) - 20ºC	1.20992	0.00521549
WBGene00043980	wild-type - 20ºC	csr-1a(cmp135) - 20ºC	1.20852	0.00246106
WBGene00044210	wild-type - 20ºC	csr-1a(cmp135) - 20ºC	1.20813	1.28213e-06
WBGene00006555	wild-type - 20ºC	csr-1a(cmp135) - 20ºC	1.2081	0.0299147
WBGene00019152	wild-type - 20ºC	csr-1a(cmp135) - 20ºC	1.2068	0.0298685
WBGene00269434	wild-type - 20ºC	csr-1a(cmp135) - 20ºC	1.20568	4.86031e-10
WBGene00009274	wild-type - 20ºC	csr-1a(cmp135) - 20ºC	1.20526	3.03006e-22
WBGene00020167	wild-type - 20ºC	csr-1a(cmp135) - 20ºC	1.20516	0.00280775
WBGene00044478	wild-type - 20ºC	csr-1a(cmp135) - 20ºC	1.20502	0.00976589
WBGene00003230	wild-type - 20ºC	csr-1a(cmp135) - 20ºC	1.20489	3.71098e-05
WBGene00012850	wild-type - 20ºC	csr-1a(cmp135) - 20ºC	1.20353	8.50569e-11
WBGene00015984	wild-type - 20ºC	csr-1a(cmp135) - 20ºC	1.20295	0.0256391
WBGene00021212	wild-type - 20ºC	csr-1a(cmp135) - 20ºC	1.20256	0.0129331
WBGene00016719	wild-type - 20ºC	csr-1a(cmp135) - 20ºC	1.20247	5.64191e-13
WBGene00020035	wild-type - 20ºC	csr-1a(cmp135) - 20ºC	1.20153	9.28345e-06
WBGene00020047	wild-type - 20ºC	csr-1a(cmp135) - 20ºC	1.20082	1.85191e-08
WBGene00018273	wild-type - 20ºC	csr-1a(cmp135) - 20ºC	1.19939	0.0180386
WBGene00014077	wild-type - 20ºC	csr-1a(cmp135) - 20ºC	1.197	0.0135154
WBGene00019732	wild-type - 20ºC	csr-1a(cmp135) - 20ºC	1.19515	1.07459e-05
WBGene00011712	wild-type - 20ºC	csr-1a(cmp135) - 20ºC	1.19423	0.0281031
WBGene00019153	wild-type - 20ºC	csr-1a(cmp135) - 20ºC	1.19378	0.000468024
WBGene00007926	wild-type - 20ºC	csr-1a(cmp135) - 20ºC	1.19194	4.71434e-12
WBGene00015671	wild-type - 20ºC	csr-1a(cmp135) - 20ºC	1.18998	6.96556e-14
WBGene00019131	wild-type - 20ºC	csr-1a(cmp135) - 20ºC	1.18959	0.0235765
WBGene00020188	wild-type - 20ºC	csr-1a(cmp135) - 20ºC	1.18942	0.000134665
WBGene00044213	wild-type - 20ºC	csr-1a(cmp135) - 20ºC	1.18885	0.00206759
WBGene00019341	wild-type - 20ºC	csr-1a(cmp135) - 20ºC	1.18856	0.00949237
WBGene00010111	wild-type - 20ºC	csr-1a(cmp135) - 20ºC	1.18842	1.75203e-14
WBGene00003683	wild-type - 20ºC	csr-1a(cmp135) - 20ºC	1.18649	0.03152
WBGene00021587	wild-type - 20ºC	csr-1a(cmp135) - 20ºC	1.18224	0.000324732
WBGene00002257	wild-type - 20ºC	csr-1a(cmp135) - 20ºC	1.18207	1.97796e-15
WBGene00015225	wild-type - 20ºC	csr-1a(cmp135) - 20ºC	1.17956	0.0167654
WBGene00045336	wild-type - 20ºC	csr-1a(cmp135) - 20ºC	1.17908	0.0185006
WBGene00020237	wild-type - 20ºC	csr-1a(cmp135) - 20ºC	1.17764	0.00847764
WBGene00002983	wild-type - 20ºC	csr-1a(cmp135) - 20ºC	1.17701	0.000946298
WBGene00020910	wild-type - 20ºC	csr-1a(cmp135) - 20ºC	1.17592	0.00434649
WBGene00015947	wild-type - 20ºC	csr-1a(cmp135) - 20ºC	1.17589	4.25924e-18
WBGene00015087	wild-type - 20ºC	csr-1a(cmp135) - 20ºC	1.17571	5.42419e-07
WBGene00021869	wild-type - 20ºC	csr-1a(cmp135) - 20ºC	1.17475	1.06787e-13
WBGene00012610	wild-type - 20ºC	csr-1a(cmp135) - 20ºC	1.17453	1.32469e-13
WBGene00010185	wild-type - 20ºC	csr-1a(cmp135) - 20ºC	1.17438	0.00310096
WBGene00001990	wild-type - 20ºC	csr-1a(cmp135) - 20ºC	1.17377	0.0016142
WBGene00195024	wild-type - 20ºC	csr-1a(cmp135) - 20ºC	1.1728	0.027153
WBGene00007177	wild-type - 20ºC	csr-1a(cmp135) - 20ºC	1.17262	4.91895e-05
WBGene00011950	wild-type - 20ºC	csr-1a(cmp135) - 20ºC	1.17095	0.0127093
WBGene00019721	wild-type - 20ºC	csr-1a(cmp135) - 20ºC	1.17094	0.03422
WBGene00020652	wild-type - 20ºC	csr-1a(cmp135) - 20ºC	1.17088	0.000181855
WBGene00001937	wild-type - 20ºC	csr-1a(cmp135) - 20ºC	1.17066	0.0293422
WBGene00021048	wild-type - 20ºC	csr-1a(cmp135) - 20ºC	1.16739	2.48376e-29
WBGene00006589	wild-type - 20ºC	csr-1a(cmp135) - 20ºC	1.16731	0.0253149
WBGene00017051	wild-type - 20ºC	csr-1a(cmp135) - 20ºC	1.16711	1.93394e-05
WBGene00015791	wild-type - 20ºC	csr-1a(cmp135) - 20ºC	1.16627	5.60307e-15
WBGene00019674	wild-type - 20ºC	csr-1a(cmp135) - 20ºC	1.16591	1.27907e-12
WBGene00044035	wild-type - 20ºC	csr-1a(cmp135) - 20ºC	1.16341	3.75743e-10
WBGene00009872	wild-type - 20ºC	csr-1a(cmp135) - 20ºC	1.16312	0.0373686
WBGene00010948	wild-type - 20ºC	csr-1a(cmp135) - 20ºC	1.16293	3.84396e-05
WBGene00044687	wild-type - 20ºC	csr-1a(cmp135) - 20ºC	1.16275	0.0079397
WBGene00005063	wild-type - 20ºC	csr-1a(cmp135) - 20ºC	1.16109	0.0145513
WBGene00013931	wild-type - 20ºC	csr-1a(cmp135) - 20ºC	1.16086	0.00595456
WBGene00010617	wild-type - 20ºC	csr-1a(cmp135) - 20ºC	1.1608	7.17299e-05
WBGene00018661	wild-type - 20ºC	csr-1a(cmp135) - 20ºC	1.16077	0.0379344
WBGene00017474	wild-type - 20ºC	csr-1a(cmp135) - 20ºC	1.16014	0.0209137
WBGene00016025	wild-type - 20ºC	csr-1a(cmp135) - 20ºC	1.15934	0.00924007
WBGene00003096	wild-type - 20ºC	csr-1a(cmp135) - 20ºC	1.15925	0.0207986
WBGene00001578	wild-type - 20ºC	csr-1a(cmp135) - 20ºC	1.15892	1.8065e-31
WBGene00009203	wild-type - 20ºC	csr-1a(cmp135) - 20ºC	1.15788	0.00421564
WBGene00014148	wild-type - 20ºC	csr-1a(cmp135) - 20ºC	1.15646	2.05341e-21
WBGene00004987	wild-type - 20ºC	csr-1a(cmp135) - 20ºC	1.15642	0.0167253
WBGene00009834	wild-type - 20ºC	csr-1a(cmp135) - 20ºC	1.15601	0.0083993
WBGene00011501	wild-type - 20ºC	csr-1a(cmp135) - 20ºC	1.15591	1.38821e-09
WBGene00019731	wild-type - 20ºC	csr-1a(cmp135) - 20ºC	1.15573	6.19497e-09
WBGene00021596	wild-type - 20ºC	csr-1a(cmp135) - 20ºC	1.1553	0.00128547
WBGene00011660	wild-type - 20ºC	csr-1a(cmp135) - 20ºC	1.15525	3.12259e-05
WBGene00005003	wild-type - 20ºC	csr-1a(cmp135) - 20ºC	1.15445	7.00248e-07
WBGene00017986	wild-type - 20ºC	csr-1a(cmp135) - 20ºC	1.15397	1.28997e-05
WBGene00002980	wild-type - 20ºC	csr-1a(cmp135) - 20ºC	1.1535	1.02808e-10
WBGene00044059	wild-type - 20ºC	csr-1a(cmp135) - 20ºC	1.15313	0.0297455
WBGene00002140	wild-type - 20ºC	csr-1a(cmp135) - 20ºC	1.15269	1.7663e-07
WBGene00045397	wild-type - 20ºC	csr-1a(cmp135) - 20ºC	1.15181	9.49706e-10
WBGene00219592	wild-type - 20ºC	csr-1a(cmp135) - 20ºC	1.15137	0.0242043
WBGene00021763	wild-type - 20ºC	csr-1a(cmp135) - 20ºC	1.15101	8.582e-08
WBGene00018225	wild-type - 20ºC	csr-1a(cmp135) - 20ºC	1.14862	0.0082588
WBGene00001755	wild-type - 20ºC	csr-1a(cmp135) - 20ºC	1.14782	5.20966e-22
WBGene00009512	wild-type - 20ºC	csr-1a(cmp135) - 20ºC	1.14768	4.21042e-08
WBGene00016502	wild-type - 20ºC	csr-1a(cmp135) - 20ºC	1.14755	0.00702042
WBGene00044446	wild-type - 20ºC	csr-1a(cmp135) - 20ºC	1.14725	0.000158419
WBGene00021236	wild-type - 20ºC	csr-1a(cmp135) - 20ºC	1.14707	0.000282656
WBGene00010133	wild-type - 20ºC	csr-1a(cmp135) - 20ºC	1.1468	4.35715e-07
WBGene00009983	wild-type - 20ºC	csr-1a(cmp135) - 20ºC	1.14555	3.39262e-10
WBGene00008824	wild-type - 20ºC	csr-1a(cmp135) - 20ºC	1.14515	0.00816942
WBGene00006224	wild-type - 20ºC	csr-1a(cmp135) - 20ºC	1.14475	0.0039852
WBGene00021354	wild-type - 20ºC	csr-1a(cmp135) - 20ºC	1.14413	5.58011e-18
WBGene00015388	wild-type - 20ºC	csr-1a(cmp135) - 20ºC	1.13924	0.00250299
WBGene00008255	wild-type - 20ºC	csr-1a(cmp135) - 20ºC	1.13892	5.24158e-08
WBGene00016360	wild-type - 20ºC	csr-1a(cmp135) - 20ºC	1.13865	3.0457e-05
WBGene00001914	wild-type - 20ºC	csr-1a(cmp135) - 20ºC	1.13841	0.000163337
WBGene00000733	wild-type - 20ºC	csr-1a(cmp135) - 20ºC	1.13832	4.20011e-09
WBGene00022353	wild-type - 20ºC	csr-1a(cmp135) - 20ºC	1.13793	2.06507e-09
WBGene00015044	wild-type - 20ºC	csr-1a(cmp135) - 20ºC	1.13783	2.59904e-05
WBGene00045096	wild-type - 20ºC	csr-1a(cmp135) - 20ºC	1.13689	0.00972442
WBGene00003531	wild-type - 20ºC	csr-1a(cmp135) - 20ºC	1.1368	0.0313026
WBGene00003783	wild-type - 20ºC	csr-1a(cmp135) - 20ºC	1.13652	0.00434649
WBGene00018005	wild-type - 20ºC	csr-1a(cmp135) - 20ºC	1.13613	0.0195141
WBGene00019569	wild-type - 20ºC	csr-1a(cmp135) - 20ºC	1.13547	0.0407579
WBGene00007773	wild-type - 20ºC	csr-1a(cmp135) - 20ºC	1.13472	0.0250921
WBGene00044109	wild-type - 20ºC	csr-1a(cmp135) - 20ºC	1.13351	2.40789e-09
WBGene00164969	wild-type - 20ºC	csr-1a(cmp135) - 20ºC	1.13286	0.0400484
WBGene00013887	wild-type - 20ºC	csr-1a(cmp135) - 20ºC	1.13205	0.000463125
WBGene00020357	wild-type - 20ºC	csr-1a(cmp135) - 20ºC	1.13021	0.00954234
WBGene00015077	wild-type - 20ºC	csr-1a(cmp135) - 20ºC	1.12957	0.0388946
WBGene00016998	wild-type - 20ºC	csr-1a(cmp135) - 20ºC	1.12873	4.71243e-05
WBGene00009859	wild-type - 20ºC	csr-1a(cmp135) - 20ºC	1.12832	0.00890575
WBGene00012824	wild-type - 20ºC	csr-1a(cmp135) - 20ºC	1.12744	8.27784e-05
WBGene00017594	wild-type - 20ºC	csr-1a(cmp135) - 20ºC	1.12538	2.47205e-10
WBGene00020260	wild-type - 20ºC	csr-1a(cmp135) - 20ºC	1.12532	4.63413e-05
WBGene00017459	wild-type - 20ºC	csr-1a(cmp135) - 20ºC	1.12514	0.0018572
WBGene00015783	wild-type - 20ºC	csr-1a(cmp135) - 20ºC	1.12497	2.49297e-17
WBGene00006618	wild-type - 20ºC	csr-1a(cmp135) - 20ºC	1.1246	0.000121521
WBGene00012822	wild-type - 20ºC	csr-1a(cmp135) - 20ºC	1.12363	0.00024516
WBGene00009626	wild-type - 20ºC	csr-1a(cmp135) - 20ºC	1.12312	0.00085535
WBGene00008105	wild-type - 20ºC	csr-1a(cmp135) - 20ºC	1.12172	0.0217526
WBGene00017892	wild-type - 20ºC	csr-1a(cmp135) - 20ºC	1.12127	4.03719e-11
WBGene00018268	wild-type - 20ºC	csr-1a(cmp135) - 20ºC	1.12127	1.79516e-09
WBGene00015919	wild-type - 20ºC	csr-1a(cmp135) - 20ºC	1.12098	6.34042e-05
WBGene00017095	wild-type - 20ºC	csr-1a(cmp135) - 20ºC	1.12091	0.0435998
WBGene00000283	wild-type - 20ºC	csr-1a(cmp135) - 20ºC	1.11832	3.92329e-15
WBGene00001564	wild-type - 20ºC	csr-1a(cmp135) - 20ºC	1.11754	7.33523e-15
WBGene00020585	wild-type - 20ºC	csr-1a(cmp135) - 20ºC	1.11685	0.000219304
WBGene00009773	wild-type - 20ºC	csr-1a(cmp135) - 20ºC	1.1152	3.0444e-05
WBGene00015028	wild-type - 20ºC	csr-1a(cmp135) - 20ºC	1.11442	0.0398347
WBGene00017336	wild-type - 20ºC	csr-1a(cmp135) - 20ºC	1.11386	4.4747e-08
WBGene00019682	wild-type - 20ºC	csr-1a(cmp135) - 20ºC	1.1138	2.46504e-26
WBGene00021338	wild-type - 20ºC	csr-1a(cmp135) - 20ºC	1.11327	0.0477751
WBGene00009109	wild-type - 20ºC	csr-1a(cmp135) - 20ºC	1.11314	0.0465471
WBGene00001879	wild-type - 20ºC	csr-1a(cmp135) - 20ºC	1.11302	3.13745e-06
WBGene00012633	wild-type - 20ºC	csr-1a(cmp135) - 20ºC	1.11214	7.73335e-06
WBGene00007336	wild-type - 20ºC	csr-1a(cmp135) - 20ºC	1.11143	9.66996e-23
WBGene00018465	wild-type - 20ºC	csr-1a(cmp135) - 20ºC	1.11102	6.43506e-14
WBGene00009099	wild-type - 20ºC	csr-1a(cmp135) - 20ºC	1.1093	0.0452096
WBGene00014047	wild-type - 20ºC	csr-1a(cmp135) - 20ºC	1.1092	0.0388719
WBGene00002130	wild-type - 20ºC	csr-1a(cmp135) - 20ºC	1.1088	0.000527301
WBGene00018466	wild-type - 20ºC	csr-1a(cmp135) - 20ºC	1.10807	0.000724501
WBGene00020270	wild-type - 20ºC	csr-1a(cmp135) - 20ºC	1.10625	0.0195822
WBGene00007580	wild-type - 20ºC	csr-1a(cmp135) - 20ºC	1.10581	8.62876e-07
WBGene00021966	wild-type - 20ºC	csr-1a(cmp135) - 20ºC	1.10488	0.0109182
WBGene00015333	wild-type - 20ºC	csr-1a(cmp135) - 20ºC	1.10356	7.83569e-06
WBGene00077701	wild-type - 20ºC	csr-1a(cmp135) - 20ºC	1.10182	0.000469148
WBGene00000692	wild-type - 20ºC	csr-1a(cmp135) - 20ºC	1.09867	8.31208e-22
WBGene00000172	wild-type - 20ºC	csr-1a(cmp135) - 20ºC	1.09764	9.16665e-17
WBGene00012279	wild-type - 20ºC	csr-1a(cmp135) - 20ºC	1.0973	0.00122774
WBGene00017592	wild-type - 20ºC	csr-1a(cmp135) - 20ºC	1.09637	1.27076e-16
WBGene00015574	wild-type - 20ºC	csr-1a(cmp135) - 20ºC	1.09599	1.56811e-09
WBGene00009663	wild-type - 20ºC	csr-1a(cmp135) - 20ºC	1.0945	4.27181e-13
WBGene00021715	wild-type - 20ºC	csr-1a(cmp135) - 20ºC	1.09427	1.13826e-16
WBGene00012074	wild-type - 20ºC	csr-1a(cmp135) - 20ºC	1.09339	0.0111734
WBGene00013227	wild-type - 20ºC	csr-1a(cmp135) - 20ºC	1.09317	8.41388e-17
WBGene00007999	wild-type - 20ºC	csr-1a(cmp135) - 20ºC	1.09042	1.6344e-27
WBGene00020280	wild-type - 20ºC	csr-1a(cmp135) - 20ºC	1.08788	1.68526e-19
WBGene00003717	wild-type - 20ºC	csr-1a(cmp135) - 20ºC	1.08781	0.0460832
WBGene00044743	wild-type - 20ºC	csr-1a(cmp135) - 20ºC	1.08544	9.68393e-12
WBGene00011805	wild-type - 20ºC	csr-1a(cmp135) - 20ºC	1.08426	0.0336715
WBGene00022649	wild-type - 20ºC	csr-1a(cmp135) - 20ºC	1.08425	4.64876e-12
WBGene00015577	wild-type - 20ºC	csr-1a(cmp135) - 20ºC	1.08332	3.84808e-16
WBGene00017780	wild-type - 20ºC	csr-1a(cmp135) - 20ºC	1.08249	3.30269e-12
WBGene00014253	wild-type - 20ºC	csr-1a(cmp135) - 20ºC	1.08152	4.46924e-20
WBGene00004817	wild-type - 20ºC	csr-1a(cmp135) - 20ºC	1.08033	0.00985869
WBGene00015936	wild-type - 20ºC	csr-1a(cmp135) - 20ºC	1.08012	0.000188961
WBGene00022820	wild-type - 20ºC	csr-1a(cmp135) - 20ºC	1.07984	0.011887
WBGene00007648	wild-type - 20ºC	csr-1a(cmp135) - 20ºC	1.07984	0.011887
WBGene00009895	wild-type - 20ºC	csr-1a(cmp135) - 20ºC	1.07942	0.00914237
WBGene00021336	wild-type - 20ºC	csr-1a(cmp135) - 20ºC	1.07899	9.97947e-08
WBGene00000256	wild-type - 20ºC	csr-1a(cmp135) - 20ºC	1.07579	6.11033e-14
WBGene00012869	wild-type - 20ºC	csr-1a(cmp135) - 20ºC	1.07553	5.50698e-12
WBGene00010256	wild-type - 20ºC	csr-1a(cmp135) - 20ºC	1.07552	0.0287767
WBGene00008794	wild-type - 20ºC	csr-1a(cmp135) - 20ºC	1.0755	0.00618515
WBGene00000644	wild-type - 20ºC	csr-1a(cmp135) - 20ºC	1.07487	1.85755e-08
WBGene00006695	wild-type - 20ºC	csr-1a(cmp135) - 20ºC	1.0742	0.0403251
WBGene00015849	wild-type - 20ºC	csr-1a(cmp135) - 20ºC	1.07334	1.9077e-05
WBGene00003816	wild-type - 20ºC	csr-1a(cmp135) - 20ºC	1.07304	1.38146e-07
WBGene00001403	wild-type - 20ºC	csr-1a(cmp135) - 20ºC	1.07254	3.05359e-12
WBGene00012530	wild-type - 20ºC	csr-1a(cmp135) - 20ºC	1.0725	1.01877e-14
WBGene00003590	wild-type - 20ºC	csr-1a(cmp135) - 20ºC	1.07175	5.05886e-11
WBGene00003674	wild-type - 20ºC	csr-1a(cmp135) - 20ºC	1.07175	2.35673e-08
WBGene00011097	wild-type - 20ºC	csr-1a(cmp135) - 20ºC	1.07153	0.000172964
WBGene00009394	wild-type - 20ºC	csr-1a(cmp135) - 20ºC	1.07132	4.56757e-22
WBGene00018207	wild-type - 20ºC	csr-1a(cmp135) - 20ºC	1.07124	0.0219526
WBGene00020651	wild-type - 20ºC	csr-1a(cmp135) - 20ºC	1.07053	1.50853e-09
WBGene00017364	wild-type - 20ºC	csr-1a(cmp135) - 20ºC	1.06899	0.0163574
WBGene00017490	wild-type - 20ºC	csr-1a(cmp135) - 20ºC	1.06858	0.000762745
WBGene00007421	wild-type - 20ºC	csr-1a(cmp135) - 20ºC	1.0678	4.22349e-08
WBGene00016534	wild-type - 20ºC	csr-1a(cmp135) - 20ºC	1.06721	0.000210699
WBGene00017538	wild-type - 20ºC	csr-1a(cmp135) - 20ºC	1.06666	0.0122045
WBGene00219755	wild-type - 20ºC	csr-1a(cmp135) - 20ºC	1.06654	0.0068328
WBGene00006106	wild-type - 20ºC	csr-1a(cmp135) - 20ºC	1.06585	0.0121972
WBGene00001247	wild-type - 20ºC	csr-1a(cmp135) - 20ºC	1.06406	1.07057e-15
WBGene00010058	wild-type - 20ºC	csr-1a(cmp135) - 20ºC	1.06378	0.0124777
WBGene00002013	wild-type - 20ºC	csr-1a(cmp135) - 20ºC	1.0616	0.0258925
WBGene00011099	wild-type - 20ºC	csr-1a(cmp135) - 20ºC	1.06126	0.000914542
WBGene00007553	wild-type - 20ºC	csr-1a(cmp135) - 20ºC	1.06094	0.0413382
WBGene00020006	wild-type - 20ºC	csr-1a(cmp135) - 20ºC	1.06041	5.22243e-09
WBGene00000217	wild-type - 20ºC	csr-1a(cmp135) - 20ºC	1.06022	7.56e-29
WBGene00015110	wild-type - 20ºC	csr-1a(cmp135) - 20ºC	1.05954	1.70003e-08
WBGene00022858	wild-type - 20ºC	csr-1a(cmp135) - 20ºC	1.05874	0.0048709
WBGene00019858	wild-type - 20ºC	csr-1a(cmp135) - 20ºC	1.05823	0.0470416
WBGene00010299	wild-type - 20ºC	csr-1a(cmp135) - 20ºC	1.05794	0.0453973
WBGene00018779	wild-type - 20ºC	csr-1a(cmp135) - 20ºC	1.05716	2.85192e-16
WBGene00017054	wild-type - 20ºC	csr-1a(cmp135) - 20ºC	1.05674	1.64134e-07
WBGene00017547	wild-type - 20ºC	csr-1a(cmp135) - 20ºC	1.05634	4.06322e-10
WBGene00269383	wild-type - 20ºC	csr-1a(cmp135) - 20ºC	1.05584	6.8043e-06
WBGene00000626	wild-type - 20ºC	csr-1a(cmp135) - 20ºC	1.05536	2.87315e-10
WBGene00010336	wild-type - 20ºC	csr-1a(cmp135) - 20ºC	1.05388	1.12705e-19
WBGene00021721	wild-type - 20ºC	csr-1a(cmp135) - 20ºC	1.05339	2.32382e-10
WBGene00014472	wild-type - 20ºC	csr-1a(cmp135) - 20ºC	1.05337	5.9148e-09
WBGene00007072	wild-type - 20ºC	csr-1a(cmp135) - 20ºC	1.05267	1.28978e-11
WBGene00017771	wild-type - 20ºC	csr-1a(cmp135) - 20ºC	1.05257	4.98061e-13
WBGene00000906	wild-type - 20ºC	csr-1a(cmp135) - 20ºC	1.05224	0.00219819
WBGene00004114	wild-type - 20ºC	csr-1a(cmp135) - 20ºC	1.05102	0.0498115
WBGene00013256	wild-type - 20ºC	csr-1a(cmp135) - 20ºC	1.05026	4.84507e-22
WBGene00020954	wild-type - 20ºC	csr-1a(cmp135) - 20ºC	1.05026	0.00873901
WBGene00045415	wild-type - 20ºC	csr-1a(cmp135) - 20ºC	1.04951	0.0072254
WBGene00016555	wild-type - 20ºC	csr-1a(cmp135) - 20ºC	1.04754	2.38642e-11
WBGene00019783	wild-type - 20ºC	csr-1a(cmp135) - 20ºC	1.04727	0.0248086
WBGene00019833	wild-type - 20ºC	csr-1a(cmp135) - 20ºC	1.04722	0.000411973
WBGene00013923	wild-type - 20ºC	csr-1a(cmp135) - 20ºC	1.0472	0.00167678
WBGene00007811	wild-type - 20ºC	csr-1a(cmp135) - 20ºC	1.04679	1.30755e-13
WBGene00001884	wild-type - 20ºC	csr-1a(cmp135) - 20ºC	1.04589	0.00444331
WBGene00044291	wild-type - 20ºC	csr-1a(cmp135) - 20ºC	1.04548	4.43099e-09
WBGene00008319	wild-type - 20ºC	csr-1a(cmp135) - 20ºC	1.04508	0.0298685
WBGene00012810	wild-type - 20ºC	csr-1a(cmp135) - 20ºC	1.04506	4.81382e-05
WBGene00012910	wild-type - 20ºC	csr-1a(cmp135) - 20ºC	1.04476	2.54014e-06
WBGene00019164	wild-type - 20ºC	csr-1a(cmp135) - 20ºC	1.04377	2.58268e-14
WBGene00015851	wild-type - 20ºC	csr-1a(cmp135) - 20ºC	1.04372	0.0466758
WBGene00015692	wild-type - 20ºC	csr-1a(cmp135) - 20ºC	1.04366	0.000135547
WBGene00017487	wild-type - 20ºC	csr-1a(cmp135) - 20ºC	1.042	1.79403e-12
WBGene00018227	wild-type - 20ºC	csr-1a(cmp135) - 20ºC	1.04184	0.00886621
WBGene00019014	wild-type - 20ºC	csr-1a(cmp135) - 20ºC	1.04174	1.90958e-10
WBGene00011733	wild-type - 20ºC	csr-1a(cmp135) - 20ºC	1.0416	1.44376e-05
WBGene00011300	wild-type - 20ºC	csr-1a(cmp135) - 20ºC	1.04082	1.52281e-14
WBGene00017933	wild-type - 20ºC	csr-1a(cmp135) - 20ºC	1.04041	0.0153849
WBGene00016951	wild-type - 20ºC	csr-1a(cmp135) - 20ºC	1.03984	1.15864e-06
WBGene00022396	wild-type - 20ºC	csr-1a(cmp135) - 20ºC	1.03958	0.000179359
WBGene00008915	wild-type - 20ºC	csr-1a(cmp135) - 20ºC	1.03644	6.21425e-08
WBGene00005146	wild-type - 20ºC	csr-1a(cmp135) - 20ºC	1.03638	0.0153305
WBGene00003184	wild-type - 20ºC	csr-1a(cmp135) - 20ºC	1.03569	5.33683e-05
WBGene00016870	wild-type - 20ºC	csr-1a(cmp135) - 20ºC	1.03486	0.000332647
WBGene00269355	wild-type - 20ºC	csr-1a(cmp135) - 20ºC	1.03472	0.00271981
WBGene00206485	wild-type - 20ºC	csr-1a(cmp135) - 20ºC	1.03465	0.00565122
WBGene00011335	wild-type - 20ºC	csr-1a(cmp135) - 20ºC	1.03406	6.53692e-10
WBGene00016898	wild-type - 20ºC	csr-1a(cmp135) - 20ºC	1.03393	0.0418239
WBGene00011430	wild-type - 20ºC	csr-1a(cmp135) - 20ºC	1.03385	3.80232e-06
WBGene00016939	wild-type - 20ºC	csr-1a(cmp135) - 20ºC	1.03378	3.19609e-07
WBGene00020491	wild-type - 20ºC	csr-1a(cmp135) - 20ºC	1.03375	9.63939e-13
WBGene00009656	wild-type - 20ºC	csr-1a(cmp135) - 20ºC	1.033	0.00796865
WBGene00020941	wild-type - 20ºC	csr-1a(cmp135) - 20ºC	1.03053	0.0373147
WBGene00017667	wild-type - 20ºC	csr-1a(cmp135) - 20ºC	1.02929	8.39048e-09
WBGene00013996	wild-type - 20ºC	csr-1a(cmp135) - 20ºC	1.0292	5.72541e-08
WBGene00000687	wild-type - 20ºC	csr-1a(cmp135) - 20ºC	1.02893	9.41074e-08
WBGene00016717	wild-type - 20ºC	csr-1a(cmp135) - 20ºC	1.0272	2.12829e-10
WBGene00235133	wild-type - 20ºC	csr-1a(cmp135) - 20ºC	1.02687	0.00311556
WBGene00018138	wild-type - 20ºC	csr-1a(cmp135) - 20ºC	1.02686	0.00744965
WBGene00018645	wild-type - 20ºC	csr-1a(cmp135) - 20ºC	1.02649	0.0337928
WBGene00012383	wild-type - 20ºC	csr-1a(cmp135) - 20ºC	1.02635	8.77689e-07
WBGene00000461	wild-type - 20ºC	csr-1a(cmp135) - 20ºC	1.0262	0.0165043
WBGene00001912	wild-type - 20ºC	csr-1a(cmp135) - 20ºC	1.02612	0.00298265
WBGene00007180	wild-type - 20ºC	csr-1a(cmp135) - 20ºC	1.02524	1.83596e-07
WBGene00011880	wild-type - 20ºC	csr-1a(cmp135) - 20ºC	1.0245	0.000332656
WBGene00000522	wild-type - 20ºC	csr-1a(cmp135) - 20ºC	1.02429	1.57465e-08
WBGene00001044	wild-type - 20ºC	csr-1a(cmp135) - 20ºC	1.02374	0.00961198
WBGene00077593	wild-type - 20ºC	csr-1a(cmp135) - 20ºC	1.02305	0.0120118
WBGene00007365	wild-type - 20ºC	csr-1a(cmp135) - 20ºC	1.02305	3.72952e-06
WBGene00009466	wild-type - 20ºC	csr-1a(cmp135) - 20ºC	1.02304	0.00242713
WBGene00019215	wild-type - 20ºC	csr-1a(cmp135) - 20ºC	1.02295	2.74279e-09
WBGene00219280	wild-type - 20ºC	csr-1a(cmp135) - 20ºC	1.02292	0.0158184
WBGene00001888	wild-type - 20ºC	csr-1a(cmp135) - 20ºC	1.02104	0.00675804
WBGene00011997	wild-type - 20ºC	csr-1a(cmp135) - 20ºC	1.02021	0.010627
WBGene00019516	wild-type - 20ºC	csr-1a(cmp135) - 20ºC	1.02015	3.66953e-05
WBGene00021260	wild-type - 20ºC	csr-1a(cmp135) - 20ºC	1.01975	5.11062e-07
WBGene00002057	wild-type - 20ºC	csr-1a(cmp135) - 20ºC	1.01974	1.75832e-16
WBGene00014178	wild-type - 20ºC	csr-1a(cmp135) - 20ºC	1.0197	0.0477751
WBGene00006951	wild-type - 20ºC	csr-1a(cmp135) - 20ºC	1.01958	5.16508e-13
WBGene00009840	wild-type - 20ºC	csr-1a(cmp135) - 20ºC	1.01839	0.000395765
WBGene00021019	wild-type - 20ºC	csr-1a(cmp135) - 20ºC	1.01778	0.000107603
WBGene00018195	wild-type - 20ºC	csr-1a(cmp135) - 20ºC	1.01567	9.75724e-16
WBGene00019234	wild-type - 20ºC	csr-1a(cmp135) - 20ºC	1.01464	0.00555883
WBGene00015529	wild-type - 20ºC	csr-1a(cmp135) - 20ºC	1.01442	3.22894e-05
WBGene00022633	wild-type - 20ºC	csr-1a(cmp135) - 20ºC	1.01432	2.30021e-08
WBGene00020352	wild-type - 20ºC	csr-1a(cmp135) - 20ºC	1.01427	0.0121091
WBGene00015908	wild-type - 20ºC	csr-1a(cmp135) - 20ºC	1.01286	0.00218435
WBGene00023515	wild-type - 20ºC	csr-1a(cmp135) - 20ºC	1.01231	0.0435675
WBGene00019214	wild-type - 20ºC	csr-1a(cmp135) - 20ºC	1.0114	0.002233
WBGene00002992	wild-type - 20ºC	csr-1a(cmp135) - 20ºC	1.00993	0.0300836
WBGene00020720	wild-type - 20ºC	csr-1a(cmp135) - 20ºC	1.00888	0.0140918
WBGene00018803	wild-type - 20ºC	csr-1a(cmp135) - 20ºC	1.00865	0.000400957
WBGene00017500	wild-type - 20ºC	csr-1a(cmp135) - 20ºC	1.00825	0.00517386
WBGene00017574	wild-type - 20ºC	csr-1a(cmp135) - 20ºC	1.00791	1.53474e-12
WBGene00013228	wild-type - 20ºC	csr-1a(cmp135) - 20ºC	1.00782	9.10812e-19
WBGene00018540	wild-type - 20ºC	csr-1a(cmp135) - 20ºC	1.00681	0.000438739
WBGene00015597	wild-type - 20ºC	csr-1a(cmp135) - 20ºC	1.00675	0.0298416
WBGene00001510	wild-type - 20ºC	csr-1a(cmp135) - 20ºC	1.0067	1.88542e-14
WBGene00000061	wild-type - 20ºC	csr-1a(cmp135) - 20ºC	1.00545	0.0441198
WBGene00020449	wild-type - 20ºC	csr-1a(cmp135) - 20ºC	1.00532	3.71538e-06
WBGene00016425	wild-type - 20ºC	csr-1a(cmp135) - 20ºC	1.00508	2.97685e-16
WBGene00000473	wild-type - 20ºC	csr-1a(cmp135) - 20ºC	1.00482	3.40384e-10
WBGene00003878	wild-type - 20ºC	csr-1a(cmp135) - 20ºC	1.00377	3.78161e-10
WBGene00011167	wild-type - 20ºC	csr-1a(cmp135) - 20ºC	1.00173	2.04785e-06
WBGene00015541	wild-type - 20ºC	csr-1a(cmp135) - 20ºC	1.00067	6.92463e-10
WBGene00016576	wild-type - 20ºC	csr-1a(cmp135) - 20ºC	0.999619	1.17957e-07
WBGene00013208	wild-type - 20ºC	csr-1a(cmp135) - 20ºC	0.999201	0.00166795
WBGene00001891	wild-type - 20ºC	csr-1a(cmp135) - 20ºC	0.999054	0.00105511
WBGene00020578	wild-type - 20ºC	csr-1a(cmp135) - 20ºC	0.996321	0.046416
WBGene00015789	wild-type - 20ºC	csr-1a(cmp135) - 20ºC	0.99575	8.72294e-08
WBGene00003104	wild-type - 20ºC	csr-1a(cmp135) - 20ºC	0.994162	5.43051e-08
WBGene00012554	wild-type - 20ºC	csr-1a(cmp135) - 20ºC	0.993287	1.03619e-14
WBGene00021535	wild-type - 20ºC	csr-1a(cmp135) - 20ºC	0.993206	1.9202e-10
WBGene00021879	wild-type - 20ºC	csr-1a(cmp135) - 20ºC	0.993132	1.01834e-23
WBGene00021167	wild-type - 20ºC	csr-1a(cmp135) - 20ºC	0.99266	6.45933e-05
WBGene00012212	wild-type - 20ºC	csr-1a(cmp135) - 20ºC	0.992066	0.0190883
WBGene00020455	wild-type - 20ºC	csr-1a(cmp135) - 20ºC	0.991525	8.24191e-10
WBGene00044728	wild-type - 20ºC	csr-1a(cmp135) - 20ºC	0.991035	3.59352e-06
WBGene00022076	wild-type - 20ºC	csr-1a(cmp135) - 20ºC	0.990992	2.65149e-06
WBGene00018931	wild-type - 20ºC	csr-1a(cmp135) - 20ºC	0.990733	2.02729e-05
WBGene00010475	wild-type - 20ºC	csr-1a(cmp135) - 20ºC	0.990406	1.47594e-07
WBGene00017022	wild-type - 20ºC	csr-1a(cmp135) - 20ºC	0.990067	0.00760909
WBGene00009102	wild-type - 20ºC	csr-1a(cmp135) - 20ºC	0.987575	0.00011511
WBGene00003572	wild-type - 20ºC	csr-1a(cmp135) - 20ºC	0.987306	4.47316e-08
WBGene00017257	wild-type - 20ºC	csr-1a(cmp135) - 20ºC	0.986208	1.59634e-08
WBGene00010049	wild-type - 20ºC	csr-1a(cmp135) - 20ºC	0.985894	1.25288e-11
WBGene00021818	wild-type - 20ºC	csr-1a(cmp135) - 20ºC	0.984007	5.20607e-07
WBGene00004984	wild-type - 20ºC	csr-1a(cmp135) - 20ºC	0.983418	5.33565e-05
WBGene00009048	wild-type - 20ºC	csr-1a(cmp135) - 20ºC	0.983058	0.0131012
WBGene00011098	wild-type - 20ºC	csr-1a(cmp135) - 20ºC	0.981211	0.0333103
WBGene00017452	wild-type - 20ºC	csr-1a(cmp135) - 20ºC	0.980452	0.00188479
WBGene00020144	wild-type - 20ºC	csr-1a(cmp135) - 20ºC	0.980139	0.00131368
WBGene00012306	wild-type - 20ºC	csr-1a(cmp135) - 20ºC	0.978433	7.08193e-17
WBGene00009820	wild-type - 20ºC	csr-1a(cmp135) - 20ºC	0.978249	0.00281609
WBGene00022789	wild-type - 20ºC	csr-1a(cmp135) - 20ºC	0.977129	0.00120285
WBGene00044570	wild-type - 20ºC	csr-1a(cmp135) - 20ºC	0.97708	0.000290925
WBGene00016556	wild-type - 20ºC	csr-1a(cmp135) - 20ºC	0.977012	0.00229073
WBGene00017160	wild-type - 20ºC	csr-1a(cmp135) - 20ºC	0.976682	3.59499e-05
WBGene00007278	wild-type - 20ºC	csr-1a(cmp135) - 20ºC	0.976234	0.000198336
WBGene00010422	wild-type - 20ºC	csr-1a(cmp135) - 20ºC	0.975778	0.000834898
WBGene00009070	wild-type - 20ºC	csr-1a(cmp135) - 20ºC	0.9736	0.0141894
WBGene00016394	wild-type - 20ºC	csr-1a(cmp135) - 20ºC	0.972088	0.000439243
WBGene00008770	wild-type - 20ºC	csr-1a(cmp135) - 20ºC	0.971908	1.00423e-05
WBGene00008441	wild-type - 20ºC	csr-1a(cmp135) - 20ºC	0.970838	8.16942e-15
WBGene00011081	wild-type - 20ºC	csr-1a(cmp135) - 20ºC	0.970551	0.0108849
WBGene00018742	wild-type - 20ºC	csr-1a(cmp135) - 20ºC	0.968886	0.025491
WBGene00016340	wild-type - 20ºC	csr-1a(cmp135) - 20ºC	0.967215	0.0211753
WBGene00001476	wild-type - 20ºC	csr-1a(cmp135) - 20ºC	0.966498	1.39893e-16
WBGene00008832	wild-type - 20ºC	csr-1a(cmp135) - 20ºC	0.966266	2.29366e-09
WBGene00022706	wild-type - 20ºC	csr-1a(cmp135) - 20ºC	0.965823	0.00533171
WBGene00020467	wild-type - 20ºC	csr-1a(cmp135) - 20ºC	0.965688	0.00720137
WBGene00013329	wild-type - 20ºC	csr-1a(cmp135) - 20ºC	0.965383	3.16704e-06
WBGene00045293	wild-type - 20ºC	csr-1a(cmp135) - 20ºC	0.964775	0.023161
WBGene00015251	wild-type - 20ºC	csr-1a(cmp135) - 20ºC	0.964769	7.56649e-07
WBGene00021975	wild-type - 20ºC	csr-1a(cmp135) - 20ºC	0.964365	2.82882e-09
WBGene00003771	wild-type - 20ºC	csr-1a(cmp135) - 20ºC	0.963824	1.99499e-14
WBGene00015759	wild-type - 20ºC	csr-1a(cmp135) - 20ºC	0.963541	0.000197426
WBGene00189961	wild-type - 20ºC	csr-1a(cmp135) - 20ºC	0.963279	0.0229318
WBGene00015494	wild-type - 20ºC	csr-1a(cmp135) - 20ºC	0.963107	4.61593e-08
WBGene00016332	wild-type - 20ºC	csr-1a(cmp135) - 20ºC	0.959423	7.05066e-08
WBGene00009796	wild-type - 20ºC	csr-1a(cmp135) - 20ºC	0.959163	8.89584e-12
WBGene00044788	wild-type - 20ºC	csr-1a(cmp135) - 20ºC	0.958346	0.049188
WBGene00009355	wild-type - 20ºC	csr-1a(cmp135) - 20ºC	0.958139	1.26845e-06
WBGene00206388	wild-type - 20ºC	csr-1a(cmp135) - 20ºC	0.957837	0.0200089
WBGene00012682	wild-type - 20ºC	csr-1a(cmp135) - 20ºC	0.957729	0.022731
WBGene00007220	wild-type - 20ºC	csr-1a(cmp135) - 20ºC	0.957606	0.000162663
WBGene00007973	wild-type - 20ºC	csr-1a(cmp135) - 20ºC	0.956609	0.000445542
WBGene00000746	wild-type - 20ºC	csr-1a(cmp135) - 20ºC	0.956531	7.06449e-09
WBGene00017071	wild-type - 20ºC	csr-1a(cmp135) - 20ºC	0.954492	1.8514e-10
WBGene00219748	wild-type - 20ºC	csr-1a(cmp135) - 20ºC	0.953574	0.0148915
WBGene00003997	wild-type - 20ºC	csr-1a(cmp135) - 20ºC	0.953124	1.96823e-08
WBGene00015278	wild-type - 20ºC	csr-1a(cmp135) - 20ºC	0.952506	4.0036e-13
WBGene00014987	wild-type - 20ºC	csr-1a(cmp135) - 20ºC	0.952066	0.0189167
WBGene00001577	wild-type - 20ºC	csr-1a(cmp135) - 20ºC	0.951654	0.000310247
WBGene00003692	wild-type - 20ºC	csr-1a(cmp135) - 20ºC	0.951591	2.25649e-05
WBGene00009957	wild-type - 20ºC	csr-1a(cmp135) - 20ºC	0.951406	5.73803e-07
WBGene00012823	wild-type - 20ºC	csr-1a(cmp135) - 20ºC	0.951278	0.000363559
WBGene00000212	wild-type - 20ºC	csr-1a(cmp135) - 20ºC	0.951089	0.000115267
WBGene00013266	wild-type - 20ºC	csr-1a(cmp135) - 20ºC	0.95079	4.73302e-08
WBGene00003474	wild-type - 20ºC	csr-1a(cmp135) - 20ºC	0.950585	0.0156198
WBGene00007302	wild-type - 20ºC	csr-1a(cmp135) - 20ºC	0.948866	3.55651e-06
WBGene00011673	wild-type - 20ºC	csr-1a(cmp135) - 20ºC	0.948844	0.00303223
WBGene00009428	wild-type - 20ºC	csr-1a(cmp135) - 20ºC	0.948627	0.0275627
WBGene00007303	wild-type - 20ºC	csr-1a(cmp135) - 20ºC	0.94774	0.0202596
WBGene00016265	wild-type - 20ºC	csr-1a(cmp135) - 20ºC	0.946984	6.98496e-05
WBGene00019713	wild-type - 20ºC	csr-1a(cmp135) - 20ºC	0.946455	6.52612e-18
WBGene00002137	wild-type - 20ºC	csr-1a(cmp135) - 20ºC	0.945459	1.34156e-17
WBGene00008477	wild-type - 20ºC	csr-1a(cmp135) - 20ºC	0.944698	0.00504783
WBGene00004123	wild-type - 20ºC	csr-1a(cmp135) - 20ºC	0.944309	0.00101084
WBGene00219803	wild-type - 20ºC	csr-1a(cmp135) - 20ºC	0.943457	0.0179905
WBGene00022712	wild-type - 20ºC	csr-1a(cmp135) - 20ºC	0.943288	3.22493e-12
WBGene00016259	wild-type - 20ºC	csr-1a(cmp135) - 20ºC	0.943019	3.43709e-11
WBGene00020784	wild-type - 20ºC	csr-1a(cmp135) - 20ºC	0.941781	5.22347e-12
WBGene00020075	wild-type - 20ºC	csr-1a(cmp135) - 20ºC	0.940968	5.24495e-05
WBGene00015381	wild-type - 20ºC	csr-1a(cmp135) - 20ºC	0.939189	1.06429e-07
WBGene00012901	wild-type - 20ºC	csr-1a(cmp135) - 20ºC	0.936496	7.32144e-09
WBGene00008954	wild-type - 20ºC	csr-1a(cmp135) - 20ºC	0.936237	4.80125e-08
WBGene00009295	wild-type - 20ºC	csr-1a(cmp135) - 20ºC	0.934942	0.00933763
WBGene00001985	wild-type - 20ºC	csr-1a(cmp135) - 20ºC	0.934691	0.0126054
WBGene00045276	wild-type - 20ºC	csr-1a(cmp135) - 20ºC	0.934181	7.00964e-09
WBGene00206484	wild-type - 20ºC	csr-1a(cmp135) - 20ºC	0.934115	0.0349163
WBGene00045457	wild-type - 20ºC	csr-1a(cmp135) - 20ºC	0.933366	0.00249526
WBGene00016003	wild-type - 20ºC	csr-1a(cmp135) - 20ºC	0.932963	5.42377e-05
WBGene00006431	wild-type - 20ºC	csr-1a(cmp135) - 20ºC	0.932523	0.000987787
WBGene00016048	wild-type - 20ºC	csr-1a(cmp135) - 20ºC	0.932369	2.37397e-12
WBGene00019373	wild-type - 20ºC	csr-1a(cmp135) - 20ºC	0.932322	1.19066e-14
WBGene00010723	wild-type - 20ºC	csr-1a(cmp135) - 20ºC	0.930198	3.72892e-09
WBGene00007573	wild-type - 20ºC	csr-1a(cmp135) - 20ºC	0.929992	1.50146e-06
WBGene00002999	wild-type - 20ºC	csr-1a(cmp135) - 20ºC	0.929889	6.61223e-10
WBGene00018350	wild-type - 20ºC	csr-1a(cmp135) - 20ºC	0.928921	6.04406e-12
WBGene00022673	wild-type - 20ºC	csr-1a(cmp135) - 20ºC	0.928902	9.53221e-09
WBGene00004309	wild-type - 20ºC	csr-1a(cmp135) - 20ºC	0.927532	9.32699e-08
WBGene00010667	wild-type - 20ºC	csr-1a(cmp135) - 20ºC	0.926814	7.34722e-06
WBGene00010542	wild-type - 20ºC	csr-1a(cmp135) - 20ºC	0.926786	0.0253665
WBGene00012457	wild-type - 20ºC	csr-1a(cmp135) - 20ºC	0.926061	0.0017046
WBGene00020576	wild-type - 20ºC	csr-1a(cmp135) - 20ºC	0.925398	7.96905e-06
WBGene00018398	wild-type - 20ºC	csr-1a(cmp135) - 20ºC	0.925024	3.1016e-13
WBGene00018134	wild-type - 20ºC	csr-1a(cmp135) - 20ºC	0.924367	0.00148109
WBGene00004796	wild-type - 20ºC	csr-1a(cmp135) - 20ºC	0.921539	6.87345e-16
WBGene00021977	wild-type - 20ºC	csr-1a(cmp135) - 20ºC	0.921424	1.93395e-07
WBGene00008732	wild-type - 20ºC	csr-1a(cmp135) - 20ºC	0.920448	2.21227e-05
WBGene00020725	wild-type - 20ºC	csr-1a(cmp135) - 20ºC	0.918589	6.83214e-06
WBGene00010008	wild-type - 20ºC	csr-1a(cmp135) - 20ºC	0.91802	2.14511e-08
WBGene00020011	wild-type - 20ºC	csr-1a(cmp135) - 20ºC	0.917828	0.010595
WBGene00013578	wild-type - 20ºC	csr-1a(cmp135) - 20ºC	0.916823	3.56557e-09
WBGene00004169	wild-type - 20ºC	csr-1a(cmp135) - 20ºC	0.916698	4.68027e-15
WBGene00022683	wild-type - 20ºC	csr-1a(cmp135) - 20ºC	0.915609	0.000151438
WBGene00021149	wild-type - 20ºC	csr-1a(cmp135) - 20ºC	0.914895	2.64116e-12
WBGene00044301	wild-type - 20ºC	csr-1a(cmp135) - 20ºC	0.914741	0.0286503
WBGene00010900	wild-type - 20ºC	csr-1a(cmp135) - 20ºC	0.914626	0.00149381
WBGene00020256	wild-type - 20ºC	csr-1a(cmp135) - 20ºC	0.914042	2.83235e-11
WBGene00022324	wild-type - 20ºC	csr-1a(cmp135) - 20ºC	0.913751	0.000109489
WBGene00077770	wild-type - 20ºC	csr-1a(cmp135) - 20ºC	0.913549	8.02906e-08
WBGene00003577	wild-type - 20ºC	csr-1a(cmp135) - 20ºC	0.913197	4.01419e-14
WBGene00175027	wild-type - 20ºC	csr-1a(cmp135) - 20ºC	0.912645	5.02761e-06
WBGene00003409	wild-type - 20ºC	csr-1a(cmp135) - 20ºC	0.912286	2.97483e-10
WBGene00014667	wild-type - 20ºC	csr-1a(cmp135) - 20ºC	0.912189	1.40701e-05
WBGene00009798	wild-type - 20ºC	csr-1a(cmp135) - 20ºC	0.912177	1.47378e-13
WBGene00007619	wild-type - 20ºC	csr-1a(cmp135) - 20ºC	0.912127	0.0418406
WBGene00006063	wild-type - 20ºC	csr-1a(cmp135) - 20ºC	0.911252	3.98994e-06
WBGene00017730	wild-type - 20ºC	csr-1a(cmp135) - 20ºC	0.910628	0.000411951
WBGene00006628	wild-type - 20ºC	csr-1a(cmp135) - 20ºC	0.910594	0.000883551
WBGene00014099	wild-type - 20ºC	csr-1a(cmp135) - 20ºC	0.909389	0.0389137
WBGene00194908	wild-type - 20ºC	csr-1a(cmp135) - 20ºC	0.909323	0.000137072
WBGene00007070	wild-type - 20ºC	csr-1a(cmp135) - 20ºC	0.907923	1.07485e-12
WBGene00011220	wild-type - 20ºC	csr-1a(cmp135) - 20ºC	0.907876	0.0308772
WBGene00009741	wild-type - 20ºC	csr-1a(cmp135) - 20ºC	0.907854	3.62747e-09
WBGene00021519	wild-type - 20ºC	csr-1a(cmp135) - 20ºC	0.907657	0.00381761
WBGene00006047	wild-type - 20ºC	csr-1a(cmp135) - 20ºC	0.906604	0.00413841
WBGene00021744	wild-type - 20ºC	csr-1a(cmp135) - 20ºC	0.906564	0.0306258
WBGene00015522	wild-type - 20ºC	csr-1a(cmp135) - 20ºC	0.90559	0.00565577
WBGene00006372	wild-type - 20ºC	csr-1a(cmp135) - 20ºC	0.905097	7.80129e-10
WBGene00044527	wild-type - 20ºC	csr-1a(cmp135) - 20ºC	0.904116	9.7431e-11
WBGene00007496	wild-type - 20ºC	csr-1a(cmp135) - 20ºC	0.903372	0.0405455
WBGene00008880	wild-type - 20ºC	csr-1a(cmp135) - 20ºC	0.902469	7.81615e-05
WBGene00044206	wild-type - 20ºC	csr-1a(cmp135) - 20ºC	0.902271	0.0440097
WBGene00008296	wild-type - 20ºC	csr-1a(cmp135) - 20ºC	0.901734	1.44585e-06
WBGene00008012	wild-type - 20ºC	csr-1a(cmp135) - 20ºC	0.90152	0.0309148
WBGene00014000	wild-type - 20ºC	csr-1a(cmp135) - 20ºC	0.901504	7.69165e-09
WBGene00044779	wild-type - 20ºC	csr-1a(cmp135) - 20ºC	0.900932	0.0146665
WBGene00002188	wild-type - 20ºC	csr-1a(cmp135) - 20ºC	0.900398	0.000395997
WBGene00012546	wild-type - 20ºC	csr-1a(cmp135) - 20ºC	0.899374	2.17656e-07
WBGene00014251	wild-type - 20ºC	csr-1a(cmp135) - 20ºC	0.898796	2.50146e-09
WBGene00018353	wild-type - 20ºC	csr-1a(cmp135) - 20ºC	0.898756	1.7145e-08
WBGene00022586	wild-type - 20ºC	csr-1a(cmp135) - 20ºC	0.898706	0.01025
WBGene00194726	wild-type - 20ºC	csr-1a(cmp135) - 20ºC	0.897145	0.0455675
WBGene00189956	wild-type - 20ºC	csr-1a(cmp135) - 20ºC	0.896768	0.000213048
WBGene00003729	wild-type - 20ºC	csr-1a(cmp135) - 20ºC	0.896501	0.0056644
WBGene00010421	wild-type - 20ºC	csr-1a(cmp135) - 20ºC	0.895509	1.58723e-06
WBGene00003561	wild-type - 20ºC	csr-1a(cmp135) - 20ºC	0.895434	8.83526e-08
WBGene00044811	wild-type - 20ºC	csr-1a(cmp135) - 20ºC	0.894221	0.00503463
WBGene00017089	wild-type - 20ºC	csr-1a(cmp135) - 20ºC	0.893659	7.34722e-06
WBGene00011829	wild-type - 20ºC	csr-1a(cmp135) - 20ºC	0.892837	0.00439156
WBGene00006212	wild-type - 20ºC	csr-1a(cmp135) - 20ºC	0.89243	0.000119805
WBGene00009533	wild-type - 20ºC	csr-1a(cmp135) - 20ºC	0.890613	0.000138355
WBGene00011330	wild-type - 20ºC	csr-1a(cmp135) - 20ºC	0.890544	7.03388e-08
WBGene00012840	wild-type - 20ºC	csr-1a(cmp135) - 20ºC	0.890096	3.35509e-15
WBGene00021781	wild-type - 20ºC	csr-1a(cmp135) - 20ºC	0.888999	0.0294701
WBGene00010050	wild-type - 20ºC	csr-1a(cmp135) - 20ºC	0.888989	4.33553e-15
WBGene00016599	wild-type - 20ºC	csr-1a(cmp135) - 20ºC	0.888317	8.78148e-13
WBGene00021691	wild-type - 20ºC	csr-1a(cmp135) - 20ºC	0.888169	1.85495e-13
WBGene00006585	wild-type - 20ºC	csr-1a(cmp135) - 20ºC	0.888096	1.31002e-08
WBGene00023036	wild-type - 20ºC	csr-1a(cmp135) - 20ºC	0.887761	9.88365e-05
WBGene00044395	wild-type - 20ºC	csr-1a(cmp135) - 20ºC	0.886767	3.08611e-07
WBGene00007797	wild-type - 20ºC	csr-1a(cmp135) - 20ºC	0.886394	0.00017131
WBGene00015085	wild-type - 20ºC	csr-1a(cmp135) - 20ºC	0.885633	0.00317104
WBGene00015650	wild-type - 20ºC	csr-1a(cmp135) - 20ºC	0.884881	7.22513e-15
WBGene00008484	wild-type - 20ºC	csr-1a(cmp135) - 20ºC	0.883407	0.00604255
WBGene00045405	wild-type - 20ºC	csr-1a(cmp135) - 20ºC	0.88256	0.0313263
WBGene00000974	wild-type - 20ºC	csr-1a(cmp135) - 20ºC	0.882329	4.04929e-06
WBGene00013610	wild-type - 20ºC	csr-1a(cmp135) - 20ºC	0.88213	0.00860557
WBGene00023407	wild-type - 20ºC	csr-1a(cmp135) - 20ºC	0.881395	6.26631e-05
WBGene00017968	wild-type - 20ºC	csr-1a(cmp135) - 20ºC	0.880268	0.000122499
WBGene00013514	wild-type - 20ºC	csr-1a(cmp135) - 20ºC	0.877866	0.000114853
WBGene00007833	wild-type - 20ºC	csr-1a(cmp135) - 20ºC	0.877163	3.12259e-05
WBGene00017583	wild-type - 20ºC	csr-1a(cmp135) - 20ºC	0.876628	2.65406e-05
WBGene00017861	wild-type - 20ºC	csr-1a(cmp135) - 20ºC	0.875988	9.86152e-09
WBGene00014173	wild-type - 20ºC	csr-1a(cmp135) - 20ºC	0.87483	0.0142695
WBGene00004238	wild-type - 20ºC	csr-1a(cmp135) - 20ºC	0.874748	1.78813e-07
WBGene00011399	wild-type - 20ºC	csr-1a(cmp135) - 20ºC	0.874152	4.23125e-15
WBGene00018282	wild-type - 20ºC	csr-1a(cmp135) - 20ºC	0.874073	1.9671e-05
WBGene00000971	wild-type - 20ºC	csr-1a(cmp135) - 20ºC	0.874034	7.54616e-06
WBGene00011464	wild-type - 20ºC	csr-1a(cmp135) - 20ºC	0.873648	1.32694e-09
WBGene00012819	wild-type - 20ºC	csr-1a(cmp135) - 20ºC	0.873083	0.0143724
WBGene00021397	wild-type - 20ºC	csr-1a(cmp135) - 20ºC	0.872508	0.000263025
WBGene00019337	wild-type - 20ºC	csr-1a(cmp135) - 20ºC	0.872299	0.0206126
WBGene00010505	wild-type - 20ºC	csr-1a(cmp135) - 20ºC	0.872253	0.00796834
WBGene00010684	wild-type - 20ºC	csr-1a(cmp135) - 20ºC	0.872124	0.0493019
WBGene00000972	wild-type - 20ºC	csr-1a(cmp135) - 20ºC	0.871786	0.0163574
WBGene00011643	wild-type - 20ºC	csr-1a(cmp135) - 20ºC	0.871343	0.0200089
WBGene00019761	wild-type - 20ºC	csr-1a(cmp135) - 20ºC	0.871027	0.00029375
WBGene00016788	wild-type - 20ºC	csr-1a(cmp135) - 20ºC	0.870813	0.000104951
WBGene00011509	wild-type - 20ºC	csr-1a(cmp135) - 20ºC	0.870645	0.000522365
WBGene00018153	wild-type - 20ºC	csr-1a(cmp135) - 20ºC	0.870443	0.000103537
WBGene00013330	wild-type - 20ºC	csr-1a(cmp135) - 20ºC	0.869697	0.00626422
WBGene00001858	wild-type - 20ºC	csr-1a(cmp135) - 20ºC	0.868516	0.0383857
WBGene00013895	wild-type - 20ºC	csr-1a(cmp135) - 20ºC	0.866503	2.25407e-13
WBGene00004394	wild-type - 20ºC	csr-1a(cmp135) - 20ºC	0.865025	3.65107e-08
WBGene00017681	wild-type - 20ºC	csr-1a(cmp135) - 20ºC	0.86499	0.000113746
WBGene00022191	wild-type - 20ºC	csr-1a(cmp135) - 20ºC	0.864559	0.00439482
WBGene00012149	wild-type - 20ºC	csr-1a(cmp135) - 20ºC	0.864405	1.43099e-17
WBGene00017881	wild-type - 20ºC	csr-1a(cmp135) - 20ºC	0.864232	4.23773e-12
WBGene00001158	wild-type - 20ºC	csr-1a(cmp135) - 20ºC	0.863866	0.0103392
WBGene00019644	wild-type - 20ºC	csr-1a(cmp135) - 20ºC	0.86341	6.01939e-05
WBGene00014252	wild-type - 20ºC	csr-1a(cmp135) - 20ºC	0.862706	1.53301e-09
WBGene00010935	wild-type - 20ºC	csr-1a(cmp135) - 20ºC	0.862644	1.00969e-08
WBGene00021597	wild-type - 20ºC	csr-1a(cmp135) - 20ºC	0.862085	4.40125e-12
WBGene00005703	wild-type - 20ºC	csr-1a(cmp135) - 20ºC	0.862084	0.0300836
WBGene00009899	wild-type - 20ºC	csr-1a(cmp135) - 20ºC	0.861709	7.07028e-08
WBGene00003912	wild-type - 20ºC	csr-1a(cmp135) - 20ºC	0.861174	3.45959e-06
WBGene00013349	wild-type - 20ºC	csr-1a(cmp135) - 20ºC	0.861143	0.00436397
WBGene00010036	wild-type - 20ºC	csr-1a(cmp135) - 20ºC	0.860785	0.00214261
WBGene00018119	wild-type - 20ºC	csr-1a(cmp135) - 20ºC	0.860217	0.00740622
WBGene00015793	wild-type - 20ºC	csr-1a(cmp135) - 20ºC	0.859351	1.09878e-11
WBGene00012646	wild-type - 20ºC	csr-1a(cmp135) - 20ºC	0.85925	1.68816e-09
WBGene00015590	wild-type - 20ºC	csr-1a(cmp135) - 20ºC	0.858768	0.0174037
WBGene00019720	wild-type - 20ºC	csr-1a(cmp135) - 20ºC	0.857223	2.04766e-09
WBGene00008227	wild-type - 20ºC	csr-1a(cmp135) - 20ºC	0.857087	1.3501e-05
WBGene00011803	wild-type - 20ºC	csr-1a(cmp135) - 20ºC	0.856599	2.65659e-07
WBGene00007391	wild-type - 20ºC	csr-1a(cmp135) - 20ºC	0.855695	0.0435942
WBGene00044737	wild-type - 20ºC	csr-1a(cmp135) - 20ºC	0.855116	2.6874e-09
WBGene00020456	wild-type - 20ºC	csr-1a(cmp135) - 20ºC	0.855097	1.73476e-09
WBGene00044612	wild-type - 20ºC	csr-1a(cmp135) - 20ºC	0.854528	2.13069e-06
WBGene00018035	wild-type - 20ºC	csr-1a(cmp135) - 20ºC	0.85434	1.79782e-08
WBGene00016237	wild-type - 20ºC	csr-1a(cmp135) - 20ºC	0.853337	0.00734936
WBGene00009374	wild-type - 20ºC	csr-1a(cmp135) - 20ºC	0.853224	3.09002e-06
WBGene00044792	wild-type - 20ºC	csr-1a(cmp135) - 20ºC	0.853178	1.13194e-06
WBGene00019830	wild-type - 20ºC	csr-1a(cmp135) - 20ºC	0.852998	2.24145e-06
WBGene00017625	wild-type - 20ºC	csr-1a(cmp135) - 20ºC	0.852588	7.47118e-06
WBGene00000966	wild-type - 20ºC	csr-1a(cmp135) - 20ºC	0.852249	1.61555e-08
WBGene00011494	wild-type - 20ºC	csr-1a(cmp135) - 20ºC	0.852019	0.0184896
WBGene00021531	wild-type - 20ºC	csr-1a(cmp135) - 20ºC	0.851619	9.59098e-06
WBGene00011291	wild-type - 20ºC	csr-1a(cmp135) - 20ºC	0.851566	5.49556e-15
WBGene00269375	wild-type - 20ºC	csr-1a(cmp135) - 20ºC	0.851068	0.0185081
WBGene00000786	wild-type - 20ºC	csr-1a(cmp135) - 20ºC	0.85011	1.4651e-11
WBGene00015172	wild-type - 20ºC	csr-1a(cmp135) - 20ºC	0.849663	2.95631e-05
WBGene00016707	wild-type - 20ºC	csr-1a(cmp135) - 20ºC	0.849257	0.00127765
WBGene00021262	wild-type - 20ºC	csr-1a(cmp135) - 20ºC	0.849075	1.52676e-07
WBGene00007097	wild-type - 20ºC	csr-1a(cmp135) - 20ºC	0.848601	0.0101608
WBGene00009528	wild-type - 20ºC	csr-1a(cmp135) - 20ºC	0.848556	5.11644e-07
WBGene00021018	wild-type - 20ºC	csr-1a(cmp135) - 20ºC	0.847001	7.88472e-05
WBGene00011152	wild-type - 20ºC	csr-1a(cmp135) - 20ºC	0.846579	0.0278436
WBGene00017651	wild-type - 20ºC	csr-1a(cmp135) - 20ºC	0.845802	0.000972046
WBGene00008486	wild-type - 20ºC	csr-1a(cmp135) - 20ºC	0.844881	1.06912e-07
WBGene00000611	wild-type - 20ºC	csr-1a(cmp135) - 20ºC	0.844232	3.65777e-07
WBGene00017327	wild-type - 20ºC	csr-1a(cmp135) - 20ºC	0.842618	2.26925e-05
WBGene00010924	wild-type - 20ºC	csr-1a(cmp135) - 20ºC	0.842422	5.24209e-10
WBGene00003067	wild-type - 20ºC	csr-1a(cmp135) - 20ºC	0.8407	0.0196332
WBGene00011190	wild-type - 20ºC	csr-1a(cmp135) - 20ºC	0.840156	0.00157155
WBGene00018084	wild-type - 20ºC	csr-1a(cmp135) - 20ºC	0.839397	0.0428702
WBGene00010411	wild-type - 20ºC	csr-1a(cmp135) - 20ºC	0.839298	0.00918269
WBGene00007445	wild-type - 20ºC	csr-1a(cmp135) - 20ºC	0.838679	0.00259599
WBGene00013541	wild-type - 20ºC	csr-1a(cmp135) - 20ºC	0.838592	6.73447e-11
WBGene00011593	wild-type - 20ºC	csr-1a(cmp135) - 20ºC	0.838542	0.0133247
WBGene00044396	wild-type - 20ºC	csr-1a(cmp135) - 20ºC	0.838506	0.000117536
WBGene00019183	wild-type - 20ºC	csr-1a(cmp135) - 20ºC	0.836065	0.0198142
WBGene00009684	wild-type - 20ºC	csr-1a(cmp135) - 20ºC	0.835732	0.0145743
WBGene00219216	wild-type - 20ºC	csr-1a(cmp135) - 20ºC	0.835634	7.62939e-05
WBGene00010188	wild-type - 20ºC	csr-1a(cmp135) - 20ºC	0.834027	0.000223855
WBGene00003229	wild-type - 20ºC	csr-1a(cmp135) - 20ºC	0.833537	0.000669263
WBGene00000675	wild-type - 20ºC	csr-1a(cmp135) - 20ºC	0.832559	0.00631931
WBGene00012168	wild-type - 20ºC	csr-1a(cmp135) - 20ºC	0.832063	5.0073e-06
WBGene00011988	wild-type - 20ºC	csr-1a(cmp135) - 20ºC	0.831883	0.007054
WBGene00010666	wild-type - 20ºC	csr-1a(cmp135) - 20ºC	0.831856	0.00577912
WBGene00017567	wild-type - 20ºC	csr-1a(cmp135) - 20ºC	0.831481	1.93091e-07
WBGene00016657	wild-type - 20ºC	csr-1a(cmp135) - 20ºC	0.831378	5.35284e-05
WBGene00022130	wild-type - 20ºC	csr-1a(cmp135) - 20ºC	0.831122	1.78012e-05
WBGene00021979	wild-type - 20ºC	csr-1a(cmp135) - 20ºC	0.829951	0.0303486
WBGene00009356	wild-type - 20ºC	csr-1a(cmp135) - 20ºC	0.829344	0.000275686
WBGene00015111	wild-type - 20ºC	csr-1a(cmp135) - 20ºC	0.828529	0.0300836
WBGene00009505	wild-type - 20ºC	csr-1a(cmp135) - 20ºC	0.8282	3.19896e-11
WBGene00020107	wild-type - 20ºC	csr-1a(cmp135) - 20ºC	0.827758	1.51159e-10
WBGene00004512	wild-type - 20ºC	csr-1a(cmp135) - 20ºC	0.827723	4.9127e-07
WBGene00004985	wild-type - 20ºC	csr-1a(cmp135) - 20ºC	0.827494	0.0196864
WBGene00008644	wild-type - 20ºC	csr-1a(cmp135) - 20ºC	0.826924	8.84912e-05
WBGene00002269	wild-type - 20ºC	csr-1a(cmp135) - 20ºC	0.82618	2.68312e-10
WBGene00010116	wild-type - 20ºC	csr-1a(cmp135) - 20ºC	0.825814	1.3402e-07
WBGene00004206	wild-type - 20ºC	csr-1a(cmp135) - 20ºC	0.825723	9.34546e-10
WBGene00019859	wild-type - 20ºC	csr-1a(cmp135) - 20ºC	0.825676	0.00264783
WBGene00020166	wild-type - 20ºC	csr-1a(cmp135) - 20ºC	0.825283	7.34147e-15
WBGene00195176	wild-type - 20ºC	csr-1a(cmp135) - 20ºC	0.825141	7.85015e-06
WBGene00002011	wild-type - 20ºC	csr-1a(cmp135) - 20ºC	0.821964	5.76562e-05
WBGene00004898	wild-type - 20ºC	csr-1a(cmp135) - 20ºC	0.821253	3.13095e-09
WBGene00005001	wild-type - 20ºC	csr-1a(cmp135) - 20ºC	0.820683	3.12416e-09
WBGene00012431	wild-type - 20ºC	csr-1a(cmp135) - 20ºC	0.820478	0.011645
WBGene00020158	wild-type - 20ºC	csr-1a(cmp135) - 20ºC	0.8202	5.6846e-13
WBGene00045488	wild-type - 20ºC	csr-1a(cmp135) - 20ºC	0.820179	0.0183913
WBGene00016291	wild-type - 20ºC	csr-1a(cmp135) - 20ºC	0.820111	0.00124556
WBGene00008905	wild-type - 20ºC	csr-1a(cmp135) - 20ºC	0.819801	0.000179693
WBGene00001462	wild-type - 20ºC	csr-1a(cmp135) - 20ºC	0.819633	0.0233714
WBGene00000621	wild-type - 20ºC	csr-1a(cmp135) - 20ºC	0.819287	0.0462114
WBGene00011388	wild-type - 20ºC	csr-1a(cmp135) - 20ºC	0.819016	0.0406728
WBGene00014016	wild-type - 20ºC	csr-1a(cmp135) - 20ºC	0.81863	2.29156e-09
WBGene00007958	wild-type - 20ºC	csr-1a(cmp135) - 20ºC	0.818501	0.0102942
WBGene00255714	wild-type - 20ºC	csr-1a(cmp135) - 20ºC	0.817925	0.0100031
WBGene00012107	wild-type - 20ºC	csr-1a(cmp135) - 20ºC	0.816071	0.000696892
WBGene00001597	wild-type - 20ºC	csr-1a(cmp135) - 20ºC	0.815722	0.00329241
WBGene00017427	wild-type - 20ºC	csr-1a(cmp135) - 20ºC	0.814503	1.45428e-09
WBGene00016505	wild-type - 20ºC	csr-1a(cmp135) - 20ºC	0.814387	0.00629702
WBGene00077757	wild-type - 20ºC	csr-1a(cmp135) - 20ºC	0.813819	0.0318955
WBGene00007692	wild-type - 20ºC	csr-1a(cmp135) - 20ºC	0.813703	4.187e-12
WBGene00020191	wild-type - 20ºC	csr-1a(cmp135) - 20ºC	0.811678	0.000178432
WBGene00010983	wild-type - 20ºC	csr-1a(cmp135) - 20ºC	0.810393	4.94254e-07
WBGene00013653	wild-type - 20ºC	csr-1a(cmp135) - 20ºC	0.810021	0.0449498
WBGene00000474	wild-type - 20ºC	csr-1a(cmp135) - 20ºC	0.80818	1.1667e-07
WBGene00007675	wild-type - 20ºC	csr-1a(cmp135) - 20ºC	0.80781	0.00812363
WBGene00007717	wild-type - 20ºC	csr-1a(cmp135) - 20ºC	0.80756	1.86705e-06
WBGene00016314	wild-type - 20ºC	csr-1a(cmp135) - 20ºC	0.807193	3.74337e-05
WBGene00022047	wild-type - 20ºC	csr-1a(cmp135) - 20ºC	0.80712	1.20414e-11
WBGene00020761	wild-type - 20ºC	csr-1a(cmp135) - 20ºC	0.806235	0.0175005
WBGene00004068	wild-type - 20ºC	csr-1a(cmp135) - 20ºC	0.806169	1.37096e-07
WBGene00008577	wild-type - 20ºC	csr-1a(cmp135) - 20ºC	0.805768	0.000684684
WBGene00009403	wild-type - 20ºC	csr-1a(cmp135) - 20ºC	0.805672	4.13786e-08
WBGene00007857	wild-type - 20ºC	csr-1a(cmp135) - 20ºC	0.805081	1.11291e-07
WBGene00022177	wild-type - 20ºC	csr-1a(cmp135) - 20ºC	0.804811	0.000331597
WBGene00002144	wild-type - 20ºC	csr-1a(cmp135) - 20ºC	0.803439	0.00854314
WBGene00001451	wild-type - 20ºC	csr-1a(cmp135) - 20ºC	0.803307	0.00182217
WBGene00017460	wild-type - 20ºC	csr-1a(cmp135) - 20ºC	0.803248	0.0102726
WBGene00009649	wild-type - 20ºC	csr-1a(cmp135) - 20ºC	0.803021	9.88763e-06
WBGene00004513	wild-type - 20ºC	csr-1a(cmp135) - 20ºC	0.802707	7.43816e-07
WBGene00021469	wild-type - 20ºC	csr-1a(cmp135) - 20ºC	0.802	3.76833e-06
WBGene00014915	wild-type - 20ºC	csr-1a(cmp135) - 20ºC	0.801838	0.0306258
WBGene00011945	wild-type - 20ºC	csr-1a(cmp135) - 20ºC	0.801099	0.0202157
WBGene00010150	wild-type - 20ºC	csr-1a(cmp135) - 20ºC	0.800676	5.73082e-12
WBGene00004894	wild-type - 20ºC	csr-1a(cmp135) - 20ºC	0.800473	1.63615e-07
WBGene00007981	wild-type - 20ºC	csr-1a(cmp135) - 20ºC	0.799853	1.33935e-05
WBGene00000788	wild-type - 20ºC	csr-1a(cmp135) - 20ºC	0.799446	7.45678e-09
WBGene00000741	wild-type - 20ºC	csr-1a(cmp135) - 20ºC	0.798863	5.982e-05
WBGene00002054	wild-type - 20ºC	csr-1a(cmp135) - 20ºC	0.798594	1.84007e-13
WBGene00001433	wild-type - 20ºC	csr-1a(cmp135) - 20ºC	0.79851	2.47514e-05
WBGene00018806	wild-type - 20ºC	csr-1a(cmp135) - 20ºC	0.798407	0.00169629
WBGene00012143	wild-type - 20ºC	csr-1a(cmp135) - 20ºC	0.79746	0.00122485
WBGene00010194	wild-type - 20ºC	csr-1a(cmp135) - 20ºC	0.796813	0.0138813
WBGene00016542	wild-type - 20ºC	csr-1a(cmp135) - 20ºC	0.795456	1.25155e-10
WBGene00011713	wild-type - 20ºC	csr-1a(cmp135) - 20ºC	0.795167	0.00139967
WBGene00044807	wild-type - 20ºC	csr-1a(cmp135) - 20ºC	0.795067	0.0193053
WBGene00050906	wild-type - 20ºC	csr-1a(cmp135) - 20ºC	0.79464	0.038062
WBGene00000458	wild-type - 20ºC	csr-1a(cmp135) - 20ºC	0.794452	0.00570005
WBGene00016027	wild-type - 20ºC	csr-1a(cmp135) - 20ºC	0.794006	7.53983e-07
WBGene00045013	wild-type - 20ºC	csr-1a(cmp135) - 20ºC	0.793814	0.000125386
WBGene00022532	wild-type - 20ºC	csr-1a(cmp135) - 20ºC	0.793054	5.70471e-05
WBGene00010454	wild-type - 20ºC	csr-1a(cmp135) - 20ºC	0.792934	0.00501116
WBGene00023021	wild-type - 20ºC	csr-1a(cmp135) - 20ºC	0.792556	6.90181e-08
WBGene00004096	wild-type - 20ºC	csr-1a(cmp135) - 20ºC	0.791441	0.00017131
WBGene00019487	wild-type - 20ºC	csr-1a(cmp135) - 20ºC	0.790589	1.15396e-07
WBGene00010977	wild-type - 20ºC	csr-1a(cmp135) - 20ºC	0.790422	1.90921e-07
WBGene00003710	wild-type - 20ºC	csr-1a(cmp135) - 20ºC	0.78991	0.00188655
WBGene00020453	wild-type - 20ºC	csr-1a(cmp135) - 20ºC	0.789802	0.00126748
WBGene00000480	wild-type - 20ºC	csr-1a(cmp135) - 20ºC	0.789334	5.94215e-09
WBGene00003456	wild-type - 20ºC	csr-1a(cmp135) - 20ºC	0.788701	0.0123777
WBGene00009839	wild-type - 20ºC	csr-1a(cmp135) - 20ºC	0.788414	0.0165735
WBGene00004192	wild-type - 20ºC	csr-1a(cmp135) - 20ºC	0.787535	0.0109868
WBGene00009660	wild-type - 20ºC	csr-1a(cmp135) - 20ºC	0.787444	2.70281e-05
WBGene00006651	wild-type - 20ºC	csr-1a(cmp135) - 20ºC	0.787316	2.07635e-10
WBGene00022805	wild-type - 20ºC	csr-1a(cmp135) - 20ºC	0.787006	0.000569908
WBGene00020616	wild-type - 20ºC	csr-1a(cmp135) - 20ºC	0.786671	6.17426e-07
WBGene00019827	wild-type - 20ºC	csr-1a(cmp135) - 20ºC	0.785852	8.56997e-14
WBGene00007695	wild-type - 20ºC	csr-1a(cmp135) - 20ºC	0.785092	8.96818e-07
WBGene00006996	wild-type - 20ºC	csr-1a(cmp135) - 20ºC	0.783141	1.04071e-07
WBGene00006562	wild-type - 20ºC	csr-1a(cmp135) - 20ºC	0.783139	3.87738e-05
WBGene00004062	wild-type - 20ºC	csr-1a(cmp135) - 20ºC	0.78258	7.20176e-16
WBGene00044607	wild-type - 20ºC	csr-1a(cmp135) - 20ºC	0.780923	0.000427526
WBGene00008566	wild-type - 20ºC	csr-1a(cmp135) - 20ºC	0.780155	1.6908e-05
WBGene00010822	wild-type - 20ºC	csr-1a(cmp135) - 20ºC	0.779928	2.92231e-07
WBGene00006530	wild-type - 20ºC	csr-1a(cmp135) - 20ºC	0.779833	1.48359e-13
WBGene00004058	wild-type - 20ºC	csr-1a(cmp135) - 20ºC	0.779766	2.77228e-12
WBGene00010215	wild-type - 20ºC	csr-1a(cmp135) - 20ºC	0.779688	9.6445e-05
WBGene00021732	wild-type - 20ºC	csr-1a(cmp135) - 20ºC	0.777931	0.000205761
WBGene00007525	wild-type - 20ºC	csr-1a(cmp135) - 20ºC	0.777156	0.00104492
WBGene00009023	wild-type - 20ºC	csr-1a(cmp135) - 20ºC	0.77706	2.25009e-07
WBGene00004896	wild-type - 20ºC	csr-1a(cmp135) - 20ºC	0.775271	2.37354e-10
WBGene00001599	wild-type - 20ºC	csr-1a(cmp135) - 20ºC	0.774652	0.00450212
WBGene00008226	wild-type - 20ºC	csr-1a(cmp135) - 20ºC	0.774505	0.000473856
WBGene00012435	wild-type - 20ºC	csr-1a(cmp135) - 20ºC	0.774301	0.0154641
WBGene00000649	wild-type - 20ºC	csr-1a(cmp135) - 20ºC	0.773357	1.0145e-08
WBGene00016281	wild-type - 20ºC	csr-1a(cmp135) - 20ºC	0.773061	0.00345523
WBGene00004310	wild-type - 20ºC	csr-1a(cmp135) - 20ºC	0.772913	2.21967e-06
WBGene00019127	wild-type - 20ºC	csr-1a(cmp135) - 20ºC	0.772101	1.07847e-14
WBGene00019763	wild-type - 20ºC	csr-1a(cmp135) - 20ºC	0.771861	0.00224674
WBGene00000534	wild-type - 20ºC	csr-1a(cmp135) - 20ºC	0.771718	1.35644e-08
WBGene00010697	wild-type - 20ºC	csr-1a(cmp135) - 20ºC	0.771555	5.26761e-11
WBGene00003150	wild-type - 20ºC	csr-1a(cmp135) - 20ºC	0.771099	1.01008e-08
WBGene00013124	wild-type - 20ºC	csr-1a(cmp135) - 20ºC	0.769385	0.00210439
WBGene00022515	wild-type - 20ºC	csr-1a(cmp135) - 20ºC	0.768757	4.97451e-11
WBGene00010907	wild-type - 20ºC	csr-1a(cmp135) - 20ºC	0.768017	0.0212368
WBGene00019492	wild-type - 20ºC	csr-1a(cmp135) - 20ºC	0.76763	1.81864e-15
WBGene00015433	wild-type - 20ºC	csr-1a(cmp135) - 20ºC	0.766948	2.90989e-05
WBGene00019960	wild-type - 20ºC	csr-1a(cmp135) - 20ºC	0.766312	1.60783e-05
WBGene00000111	wild-type - 20ºC	csr-1a(cmp135) - 20ºC	0.764812	3.75065e-05
WBGene00195060	wild-type - 20ºC	csr-1a(cmp135) - 20ºC	0.763981	0.0424947
WBGene00011571	wild-type - 20ºC	csr-1a(cmp135) - 20ºC	0.763938	3.37932e-14
WBGene00016152	wild-type - 20ºC	csr-1a(cmp135) - 20ºC	0.763677	0.0295445
WBGene00023451	wild-type - 20ºC	csr-1a(cmp135) - 20ºC	0.763444	3.96328e-06
WBGene00003828	wild-type - 20ºC	csr-1a(cmp135) - 20ºC	0.76315	7.39287e-07
WBGene00016415	wild-type - 20ºC	csr-1a(cmp135) - 20ºC	0.763038	3.73123e-10
WBGene00018333	wild-type - 20ºC	csr-1a(cmp135) - 20ºC	0.762018	0.0106719
WBGene00017478	wild-type - 20ºC	csr-1a(cmp135) - 20ºC	0.76089	1.00718e-06
WBGene00019365	wild-type - 20ºC	csr-1a(cmp135) - 20ºC	0.76081	2.70304e-09
WBGene00020847	wild-type - 20ºC	csr-1a(cmp135) - 20ºC	0.759893	3.92876e-09
WBGene00003090	wild-type - 20ºC	csr-1a(cmp135) - 20ºC	0.75965	3.03079e-15
WBGene00012889	wild-type - 20ºC	csr-1a(cmp135) - 20ºC	0.758932	0.00250037
WBGene00002368	wild-type - 20ºC	csr-1a(cmp135) - 20ºC	0.758703	0.00509683
WBGene00017244	wild-type - 20ºC	csr-1a(cmp135) - 20ºC	0.758644	2.31953e-12
WBGene00011530	wild-type - 20ºC	csr-1a(cmp135) - 20ºC	0.758531	5.94652e-05
WBGene00008876	wild-type - 20ºC	csr-1a(cmp135) - 20ºC	0.758157	4.43081e-06
WBGene00008425	wild-type - 20ºC	csr-1a(cmp135) - 20ºC	0.758103	3.87351e-07
WBGene00013198	wild-type - 20ºC	csr-1a(cmp135) - 20ºC	0.757922	0.032505
WBGene00017398	wild-type - 20ºC	csr-1a(cmp135) - 20ºC	0.757758	1.99075e-05
WBGene00012293	wild-type - 20ºC	csr-1a(cmp135) - 20ºC	0.7574	0.0463449
WBGene00019869	wild-type - 20ºC	csr-1a(cmp135) - 20ºC	0.757296	4.81711e-07
WBGene00013284	wild-type - 20ºC	csr-1a(cmp135) - 20ºC	0.755899	1.21996e-08
WBGene00011746	wild-type - 20ºC	csr-1a(cmp135) - 20ºC	0.755282	0.0021771
WBGene00006053	wild-type - 20ºC	csr-1a(cmp135) - 20ºC	0.755148	4.47883e-07
WBGene00001413	wild-type - 20ºC	csr-1a(cmp135) - 20ºC	0.755097	0.0154407
WBGene00008061	wild-type - 20ºC	csr-1a(cmp135) - 20ºC	0.75505	0.00506647
WBGene00010440	wild-type - 20ºC	csr-1a(cmp135) - 20ºC	0.753689	5.79794e-08
WBGene00007810	wild-type - 20ºC	csr-1a(cmp135) - 20ºC	0.753587	4.605e-05
WBGene00195233	wild-type - 20ºC	csr-1a(cmp135) - 20ºC	0.752944	0.00129205
WBGene00008043	wild-type - 20ºC	csr-1a(cmp135) - 20ºC	0.752563	3.53749e-06
WBGene00006470	wild-type - 20ºC	csr-1a(cmp135) - 20ºC	0.751932	8.57799e-06
WBGene00011278	wild-type - 20ºC	csr-1a(cmp135) - 20ºC	0.7504	0.00114631
WBGene00009809	wild-type - 20ºC	csr-1a(cmp135) - 20ºC	0.748302	0.000684452
WBGene00011441	wild-type - 20ºC	csr-1a(cmp135) - 20ºC	0.748186	9.06213e-09
WBGene00009534	wild-type - 20ºC	csr-1a(cmp135) - 20ºC	0.747371	1.01717e-05
WBGene00020300	wild-type - 20ºC	csr-1a(cmp135) - 20ºC	0.745962	0.000101296
WBGene00018210	wild-type - 20ºC	csr-1a(cmp135) - 20ºC	0.745747	5.96611e-07
WBGene00009561	wild-type - 20ºC	csr-1a(cmp135) - 20ºC	0.745443	0.000154906
WBGene00011821	wild-type - 20ºC	csr-1a(cmp135) - 20ºC	0.745362	5.95144e-10
WBGene00011182	wild-type - 20ºC	csr-1a(cmp135) - 20ºC	0.745209	1.74661e-06
WBGene00017103	wild-type - 20ºC	csr-1a(cmp135) - 20ºC	0.744878	6.11176e-05
WBGene00011737	wild-type - 20ºC	csr-1a(cmp135) - 20ºC	0.743332	4.3297e-10
WBGene00017931	wild-type - 20ºC	csr-1a(cmp135) - 20ºC	0.743086	2.54657e-06
WBGene00001571	wild-type - 20ºC	csr-1a(cmp135) - 20ºC	0.742756	0.0252692
WBGene00007343	wild-type - 20ºC	csr-1a(cmp135) - 20ºC	0.742219	7.00248e-07
WBGene00015073	wild-type - 20ºC	csr-1a(cmp135) - 20ºC	0.741868	0.0202999
WBGene00018756	wild-type - 20ºC	csr-1a(cmp135) - 20ºC	0.741701	5.63116e-12
WBGene00019744	wild-type - 20ºC	csr-1a(cmp135) - 20ºC	0.741391	6.1618e-06
WBGene00016013	wild-type - 20ºC	csr-1a(cmp135) - 20ºC	0.7402	0.00220561
WBGene00015455	wild-type - 20ºC	csr-1a(cmp135) - 20ºC	0.739937	0.0303745
WBGene00004075	wild-type - 20ºC	csr-1a(cmp135) - 20ºC	0.739877	3.85841e-07
WBGene00001466	wild-type - 20ºC	csr-1a(cmp135) - 20ºC	0.738735	0.0021281
WBGene00022028	wild-type - 20ºC	csr-1a(cmp135) - 20ºC	0.737781	0.00227331
WBGene00008659	wild-type - 20ºC	csr-1a(cmp135) - 20ºC	0.737743	0.0104584
WBGene00007841	wild-type - 20ºC	csr-1a(cmp135) - 20ºC	0.737543	0.00109243
WBGene00020393	wild-type - 20ºC	csr-1a(cmp135) - 20ºC	0.736924	2.57303e-10
WBGene00007324	wild-type - 20ºC	csr-1a(cmp135) - 20ºC	0.735433	5.90081e-06
WBGene00019404	wild-type - 20ºC	csr-1a(cmp135) - 20ºC	0.735414	0.00691762
WBGene00011888	wild-type - 20ºC	csr-1a(cmp135) - 20ºC	0.735175	0.000236056
WBGene00016506	wild-type - 20ºC	csr-1a(cmp135) - 20ºC	0.734827	0.00379892
WBGene00012481	wild-type - 20ºC	csr-1a(cmp135) - 20ºC	0.734114	0.000387999
WBGene00022201	wild-type - 20ºC	csr-1a(cmp135) - 20ºC	0.733174	4.53515e-10
WBGene00008500	wild-type - 20ºC	csr-1a(cmp135) - 20ºC	0.733132	7.16339e-05
WBGene00007660	wild-type - 20ºC	csr-1a(cmp135) - 20ºC	0.733104	0.0416761
WBGene00020865	wild-type - 20ºC	csr-1a(cmp135) - 20ºC	0.733078	1.15182e-05
WBGene00016756	wild-type - 20ºC	csr-1a(cmp135) - 20ºC	0.733023	1.52393e-06
WBGene00015335	wild-type - 20ºC	csr-1a(cmp135) - 20ºC	0.731705	0.000797883
WBGene00004030	wild-type - 20ºC	csr-1a(cmp135) - 20ºC	0.731146	0.000194732
WBGene00009578	wild-type - 20ºC	csr-1a(cmp135) - 20ºC	0.730927	9.85316e-06
WBGene00017971	wild-type - 20ºC	csr-1a(cmp135) - 20ºC	0.730756	3.5191e-09
WBGene00000665	wild-type - 20ºC	csr-1a(cmp135) - 20ºC	0.730378	7.05751e-10
WBGene00016710	wild-type - 20ºC	csr-1a(cmp135) - 20ºC	0.730244	1.29078e-07
WBGene00009093	wild-type - 20ºC	csr-1a(cmp135) - 20ºC	0.729534	0.00065997
WBGene00018424	wild-type - 20ºC	csr-1a(cmp135) - 20ºC	0.729521	0.00789686
WBGene00077453	wild-type - 20ºC	csr-1a(cmp135) - 20ºC	0.729125	0.00417395
WBGene00003633	wild-type - 20ºC	csr-1a(cmp135) - 20ºC	0.729028	2.47304e-05
WBGene00012755	wild-type - 20ºC	csr-1a(cmp135) - 20ºC	0.728493	3.22881e-06
WBGene00000219	wild-type - 20ºC	csr-1a(cmp135) - 20ºC	0.72764	7.58027e-08
WBGene00011668	wild-type - 20ºC	csr-1a(cmp135) - 20ºC	0.727252	0.00040825
WBGene00015897	wild-type - 20ºC	csr-1a(cmp135) - 20ºC	0.727221	1.58485e-05
WBGene00016269	wild-type - 20ºC	csr-1a(cmp135) - 20ºC	0.725904	3.12738e-06
WBGene00016288	wild-type - 20ºC	csr-1a(cmp135) - 20ºC	0.724636	0.044016
WBGene00017807	wild-type - 20ºC	csr-1a(cmp135) - 20ºC	0.724595	0.000308174
WBGene00194815	wild-type - 20ºC	csr-1a(cmp135) - 20ºC	0.723876	0.0242593
WBGene00014002	wild-type - 20ºC	csr-1a(cmp135) - 20ºC	0.723368	0.0140251
WBGene00012319	wild-type - 20ºC	csr-1a(cmp135) - 20ºC	0.723061	2.35072e-07
WBGene00016046	wild-type - 20ºC	csr-1a(cmp135) - 20ºC	0.722535	1.33297e-06
WBGene00017069	wild-type - 20ºC	csr-1a(cmp135) - 20ºC	0.722102	0.0231091
WBGene00015569	wild-type - 20ºC	csr-1a(cmp135) - 20ºC	0.721675	0.000213057
WBGene00013650	wild-type - 20ºC	csr-1a(cmp135) - 20ºC	0.721572	2.18547e-09
WBGene00000967	wild-type - 20ºC	csr-1a(cmp135) - 20ºC	0.721291	6.46633e-13
WBGene00021768	wild-type - 20ºC	csr-1a(cmp135) - 20ºC	0.72126	3.03284e-06
WBGene00002138	wild-type - 20ºC	csr-1a(cmp135) - 20ºC	0.720891	4.03818e-13
WBGene00020528	wild-type - 20ºC	csr-1a(cmp135) - 20ºC	0.720558	0.000671471
WBGene00219859	wild-type - 20ºC	csr-1a(cmp135) - 20ºC	0.719741	0.0036225
WBGene00010931	wild-type - 20ºC	csr-1a(cmp135) - 20ºC	0.719418	0.0300452
WBGene00019572	wild-type - 20ºC	csr-1a(cmp135) - 20ºC	0.718288	2.98246e-11
WBGene00018085	wild-type - 20ºC	csr-1a(cmp135) - 20ºC	0.717112	0.00152284
WBGene00009439	wild-type - 20ºC	csr-1a(cmp135) - 20ºC	0.716147	0.000176236
WBGene00013836	wild-type - 20ºC	csr-1a(cmp135) - 20ºC	0.715691	0.0151964
WBGene00012640	wild-type - 20ºC	csr-1a(cmp135) - 20ºC	0.715309	0.000568179
WBGene00017151	wild-type - 20ºC	csr-1a(cmp135) - 20ºC	0.715282	0.00795628
WBGene00016106	wild-type - 20ºC	csr-1a(cmp135) - 20ºC	0.714093	0.000119417
WBGene00013763	wild-type - 20ºC	csr-1a(cmp135) - 20ºC	0.713244	0.00133292
WBGene00016891	wild-type - 20ºC	csr-1a(cmp135) - 20ºC	0.71324	0.0112749
WBGene00007624	wild-type - 20ºC	csr-1a(cmp135) - 20ºC	0.712554	0.00107253
WBGene00011495	wild-type - 20ºC	csr-1a(cmp135) - 20ºC	0.712242	0.000200857
WBGene00019545	wild-type - 20ºC	csr-1a(cmp135) - 20ºC	0.71206	0.0182008
WBGene00235315	wild-type - 20ºC	csr-1a(cmp135) - 20ºC	0.710625	0.00731219
WBGene00016344	wild-type - 20ºC	csr-1a(cmp135) - 20ºC	0.7105	0.0460685
WBGene00016461	wild-type - 20ºC	csr-1a(cmp135) - 20ºC	0.710394	0.0189715
WBGene00003605	wild-type - 20ºC	csr-1a(cmp135) - 20ºC	0.709987	0.0336499
WBGene00011270	wild-type - 20ºC	csr-1a(cmp135) - 20ºC	0.709574	1.17296e-08
WBGene00002056	wild-type - 20ºC	csr-1a(cmp135) - 20ºC	0.709203	1.25336e-09
WBGene00016612	wild-type - 20ºC	csr-1a(cmp135) - 20ºC	0.708548	0.0351171
WBGene00022680	wild-type - 20ºC	csr-1a(cmp135) - 20ºC	0.70851	5.03975e-05
WBGene00044654	wild-type - 20ºC	csr-1a(cmp135) - 20ºC	0.708348	0.0325317
WBGene00006639	wild-type - 20ºC	csr-1a(cmp135) - 20ºC	0.706966	0.00450025
WBGene00021123	wild-type - 20ºC	csr-1a(cmp135) - 20ºC	0.70602	0.00185776
WBGene00013035	wild-type - 20ºC	csr-1a(cmp135) - 20ºC	0.704949	1.71238e-08
WBGene00022797	wild-type - 20ºC	csr-1a(cmp135) - 20ºC	0.704834	0.00265271
WBGene00007652	wild-type - 20ºC	csr-1a(cmp135) - 20ºC	0.704769	4.20006e-05
WBGene00022549	wild-type - 20ºC	csr-1a(cmp135) - 20ºC	0.703516	5.0073e-06
WBGene00007985	wild-type - 20ºC	csr-1a(cmp135) - 20ºC	0.703044	0.00485711
WBGene00002251	wild-type - 20ºC	csr-1a(cmp135) - 20ºC	0.702502	7.75381e-07
WBGene00008476	wild-type - 20ºC	csr-1a(cmp135) - 20ºC	0.702441	7.36771e-05
WBGene00008442	wild-type - 20ºC	csr-1a(cmp135) - 20ºC	0.702232	1.88988e-05
WBGene00008709	wild-type - 20ºC	csr-1a(cmp135) - 20ºC	0.701898	0.00564025
WBGene00019511	wild-type - 20ºC	csr-1a(cmp135) - 20ºC	0.701837	3.15082e-06
WBGene00012532	wild-type - 20ºC	csr-1a(cmp135) - 20ºC	0.70179	6.62561e-05
WBGene00018427	wild-type - 20ºC	csr-1a(cmp135) - 20ºC	0.701287	0.0153092
WBGene00000214	wild-type - 20ºC	csr-1a(cmp135) - 20ºC	0.700796	1.65654e-10
WBGene00013704	wild-type - 20ºC	csr-1a(cmp135) - 20ºC	0.700687	0.00898571
WBGene00008385	wild-type - 20ºC	csr-1a(cmp135) - 20ºC	0.700479	0.000609543
WBGene00004988	wild-type - 20ºC	csr-1a(cmp135) - 20ºC	0.700062	6.52281e-08
WBGene00008851	wild-type - 20ºC	csr-1a(cmp135) - 20ºC	0.699117	0.000851894
WBGene00004286	wild-type - 20ºC	csr-1a(cmp135) - 20ºC	0.698354	3.85336e-07
WBGene00019895	wild-type - 20ºC	csr-1a(cmp135) - 20ºC	0.69799	1.12965e-09
WBGene00005019	wild-type - 20ºC	csr-1a(cmp135) - 20ºC	0.697428	2.72244e-06
WBGene00015532	wild-type - 20ºC	csr-1a(cmp135) - 20ºC	0.697239	0.0479649
WBGene00019986	wild-type - 20ºC	csr-1a(cmp135) - 20ºC	0.695797	2.24852e-11
WBGene00020567	wild-type - 20ºC	csr-1a(cmp135) - 20ºC	0.694654	2.10931e-06
WBGene00017261	wild-type - 20ºC	csr-1a(cmp135) - 20ºC	0.694129	5.22449e-08
WBGene00015227	wild-type - 20ºC	csr-1a(cmp135) - 20ºC	0.692981	0.0467119
WBGene00009984	wild-type - 20ºC	csr-1a(cmp135) - 20ºC	0.692508	0.00386378
WBGene00010491	wild-type - 20ºC	csr-1a(cmp135) - 20ºC	0.692335	9.17111e-05
WBGene00001758	wild-type - 20ºC	csr-1a(cmp135) - 20ºC	0.691997	3.91045e-07
WBGene00010755	wild-type - 20ºC	csr-1a(cmp135) - 20ºC	0.691985	1.03268e-09
WBGene00017961	wild-type - 20ºC	csr-1a(cmp135) - 20ºC	0.691159	0.000204933
WBGene00015519	wild-type - 20ºC	csr-1a(cmp135) - 20ºC	0.690075	0.000225749
WBGene00020909	wild-type - 20ºC	csr-1a(cmp135) - 20ºC	0.689585	3.00264e-05
WBGene00016997	wild-type - 20ºC	csr-1a(cmp135) - 20ºC	0.687715	3.11906e-06
WBGene00007650	wild-type - 20ºC	csr-1a(cmp135) - 20ºC	0.687709	2.37167e-10
WBGene00194769	wild-type - 20ºC	csr-1a(cmp135) - 20ºC	0.687504	0.0294492
WBGene00010833	wild-type - 20ºC	csr-1a(cmp135) - 20ºC	0.687427	0.00344141
WBGene00006627	wild-type - 20ºC	csr-1a(cmp135) - 20ºC	0.686446	0.0382662
WBGene00021050	wild-type - 20ºC	csr-1a(cmp135) - 20ºC	0.685985	1.96474e-11
WBGene00021993	wild-type - 20ºC	csr-1a(cmp135) - 20ºC	0.685607	0.00464837
WBGene00001934	wild-type - 20ºC	csr-1a(cmp135) - 20ºC	0.685536	0.00024387
WBGene00011226	wild-type - 20ºC	csr-1a(cmp135) - 20ºC	0.684717	1.5346e-05
WBGene00019117	wild-type - 20ºC	csr-1a(cmp135) - 20ºC	0.684553	0.00778515
WBGene00009582	wild-type - 20ºC	csr-1a(cmp135) - 20ºC	0.684127	1.02768e-07
WBGene00000218	wild-type - 20ºC	csr-1a(cmp135) - 20ºC	0.683854	1.21392e-09
WBGene00012221	wild-type - 20ºC	csr-1a(cmp135) - 20ºC	0.6822	0.000178785
WBGene00010836	wild-type - 20ºC	csr-1a(cmp135) - 20ºC	0.681869	0.0104746
WBGene00012527	wild-type - 20ºC	csr-1a(cmp135) - 20ºC	0.681666	0.0234133
WBGene00000216	wild-type - 20ºC	csr-1a(cmp135) - 20ºC	0.681662	1.47011e-10
WBGene00022646	wild-type - 20ºC	csr-1a(cmp135) - 20ºC	0.681483	3.11282e-07
WBGene00005642	wild-type - 20ºC	csr-1a(cmp135) - 20ºC	0.680399	0.000365003
WBGene00001067	wild-type - 20ºC	csr-1a(cmp135) - 20ºC	0.680096	2.34584e-07
WBGene00008309	wild-type - 20ºC	csr-1a(cmp135) - 20ºC	0.679971	0.00255822
WBGene00008401	wild-type - 20ºC	csr-1a(cmp135) - 20ºC	0.67993	0.00568152
WBGene00013881	wild-type - 20ºC	csr-1a(cmp135) - 20ºC	0.679884	0.0229207
WBGene00010339	wild-type - 20ºC	csr-1a(cmp135) - 20ºC	0.679666	1.04041e-05
WBGene00010308	wild-type - 20ºC	csr-1a(cmp135) - 20ºC	0.67845	1.84188e-07
WBGene00000691	wild-type - 20ºC	csr-1a(cmp135) - 20ºC	0.678412	4.67983e-05
WBGene00021969	wild-type - 20ºC	csr-1a(cmp135) - 20ºC	0.678128	0.038479
WBGene00001864	wild-type - 20ºC	csr-1a(cmp135) - 20ºC	0.677954	0.0402554
WBGene00007609	wild-type - 20ºC	csr-1a(cmp135) - 20ºC	0.677789	0.000149705
WBGene00013637	wild-type - 20ºC	csr-1a(cmp135) - 20ºC	0.677653	0.0151782
WBGene00013955	wild-type - 20ºC	csr-1a(cmp135) - 20ºC	0.677348	0.0173761
WBGene00045404	wild-type - 20ºC	csr-1a(cmp135) - 20ºC	0.677147	0.0295654
WBGene00021428	wild-type - 20ºC	csr-1a(cmp135) - 20ºC	0.67672	0.041003
WBGene00007557	wild-type - 20ºC	csr-1a(cmp135) - 20ºC	0.676515	4.3494e-06
WBGene00045455	wild-type - 20ºC	csr-1a(cmp135) - 20ºC	0.676334	0.0103022
WBGene00009165	wild-type - 20ºC	csr-1a(cmp135) - 20ºC	0.676072	1.95243e-07
WBGene00010648	wild-type - 20ºC	csr-1a(cmp135) - 20ºC	0.675708	0.000102695
WBGene00010175	wild-type - 20ºC	csr-1a(cmp135) - 20ºC	0.674314	0.00486318
WBGene00016067	wild-type - 20ºC	csr-1a(cmp135) - 20ºC	0.67413	0.000784151
WBGene00023408	wild-type - 20ºC	csr-1a(cmp135) - 20ºC	0.673994	0.000196774
WBGene00008352	wild-type - 20ºC	csr-1a(cmp135) - 20ºC	0.673709	0.00381016
WBGene00008213	wild-type - 20ºC	csr-1a(cmp135) - 20ºC	0.673466	0.0016454
WBGene00012130	wild-type - 20ºC	csr-1a(cmp135) - 20ºC	0.672726	0.00321063
WBGene00007155	wild-type - 20ºC	csr-1a(cmp135) - 20ºC	0.6721	4.44525e-09
WBGene00010541	wild-type - 20ºC	csr-1a(cmp135) - 20ºC	0.672052	0.0134554
WBGene00007453	wild-type - 20ºC	csr-1a(cmp135) - 20ºC	0.671893	0.000374929
WBGene00011938	wild-type - 20ºC	csr-1a(cmp135) - 20ºC	0.671716	5.32915e-06
WBGene00007591	wild-type - 20ºC	csr-1a(cmp135) - 20ºC	0.671247	9.48457e-09
WBGene00009797	wild-type - 20ºC	csr-1a(cmp135) - 20ºC	0.670265	0.000992626
WBGene00011439	wild-type - 20ºC	csr-1a(cmp135) - 20ºC	0.668198	0.000137706
WBGene00015279	wild-type - 20ºC	csr-1a(cmp135) - 20ºC	0.667087	0.00206759
WBGene00004810	wild-type - 20ºC	csr-1a(cmp135) - 20ºC	0.665576	1.77407e-05
WBGene00017070	wild-type - 20ºC	csr-1a(cmp135) - 20ºC	0.665363	5.42688e-08
WBGene00010644	wild-type - 20ºC	csr-1a(cmp135) - 20ºC	0.665303	1.68204e-05
WBGene00022861	wild-type - 20ºC	csr-1a(cmp135) - 20ºC	0.664908	0.000104951
WBGene00018351	wild-type - 20ºC	csr-1a(cmp135) - 20ºC	0.664483	5.60086e-05
WBGene00003695	wild-type - 20ºC	csr-1a(cmp135) - 20ºC	0.662285	0.000185342
WBGene00022847	wild-type - 20ºC	csr-1a(cmp135) - 20ºC	0.66183	1.97904e-05
WBGene00016274	wild-type - 20ºC	csr-1a(cmp135) - 20ºC	0.661483	0.0031396
WBGene00021984	wild-type - 20ºC	csr-1a(cmp135) - 20ºC	0.661269	7.97009e-05
WBGene00007210	wild-type - 20ºC	csr-1a(cmp135) - 20ºC	0.658975	1.04027e-06
WBGene00007216	wild-type - 20ºC	csr-1a(cmp135) - 20ºC	0.65826	4.58407e-06
WBGene00008200	wild-type - 20ºC	csr-1a(cmp135) - 20ºC	0.657663	2.93207e-06
WBGene00008440	wild-type - 20ºC	csr-1a(cmp135) - 20ºC	0.657553	0.025074
WBGene00020617	wild-type - 20ºC	csr-1a(cmp135) - 20ºC	0.65643	0.00223528
WBGene00008731	wild-type - 20ºC	csr-1a(cmp135) - 20ºC	0.655463	0.0166738
WBGene00003056	wild-type - 20ºC	csr-1a(cmp135) - 20ºC	0.655434	7.21583e-07
WBGene00014140	wild-type - 20ºC	csr-1a(cmp135) - 20ºC	0.654185	0.000266913
WBGene00013559	wild-type - 20ºC	csr-1a(cmp135) - 20ºC	0.653667	0.00334884
WBGene00003511	wild-type - 20ºC	csr-1a(cmp135) - 20ºC	0.65268	1.66105e-05
WBGene00045253	wild-type - 20ºC	csr-1a(cmp135) - 20ºC	0.652544	0.032378
WBGene00002052	wild-type - 20ºC	csr-1a(cmp135) - 20ºC	0.652521	7.32961e-07
WBGene00016586	wild-type - 20ºC	csr-1a(cmp135) - 20ºC	0.652274	0.0162463
WBGene00017969	wild-type - 20ºC	csr-1a(cmp135) - 20ºC	0.651493	7.30656e-09
WBGene00011564	wild-type - 20ºC	csr-1a(cmp135) - 20ºC	0.650978	2.27165e-07
WBGene00012970	wild-type - 20ºC	csr-1a(cmp135) - 20ºC	0.650496	0.000228245
WBGene00007855	wild-type - 20ºC	csr-1a(cmp135) - 20ºC	0.650346	0.00770027
WBGene00009008	wild-type - 20ºC	csr-1a(cmp135) - 20ºC	0.650213	0.0040896
WBGene00012468	wild-type - 20ºC	csr-1a(cmp135) - 20ºC	0.649902	3.80435e-07
WBGene00002259	wild-type - 20ºC	csr-1a(cmp135) - 20ºC	0.649293	0.00511405
WBGene00008969	wild-type - 20ºC	csr-1a(cmp135) - 20ºC	0.648565	0.00251802
WBGene00019017	wild-type - 20ºC	csr-1a(cmp135) - 20ºC	0.64837	3.41326e-05
WBGene00006702	wild-type - 20ºC	csr-1a(cmp135) - 20ºC	0.647341	6.16219e-07
WBGene00018462	wild-type - 20ºC	csr-1a(cmp135) - 20ºC	0.646975	0.00120246
WBGene00008917	wild-type - 20ºC	csr-1a(cmp135) - 20ºC	0.646883	2.5652e-05
WBGene00007558	wild-type - 20ºC	csr-1a(cmp135) - 20ºC	0.646525	0.000664918
WBGene00010910	wild-type - 20ºC	csr-1a(cmp135) - 20ºC	0.645563	0.00185776
WBGene00021714	wild-type - 20ºC	csr-1a(cmp135) - 20ºC	0.644846	0.000129292
WBGene00000139	wild-type - 20ºC	csr-1a(cmp135) - 20ºC	0.644455	0.000792084
WBGene00012122	wild-type - 20ºC	csr-1a(cmp135) - 20ºC	0.643758	0.0001598
WBGene00014244	wild-type - 20ºC	csr-1a(cmp135) - 20ºC	0.642847	1.09083e-05
WBGene00007268	wild-type - 20ºC	csr-1a(cmp135) - 20ºC	0.642793	0.0257568
WBGene00019282	wild-type - 20ºC	csr-1a(cmp135) - 20ºC	0.641558	0.000132833
WBGene00010001	wild-type - 20ºC	csr-1a(cmp135) - 20ºC	0.641357	0.0221579
WBGene00022337	wild-type - 20ºC	csr-1a(cmp135) - 20ºC	0.641287	0.00113599
WBGene00012253	wild-type - 20ºC	csr-1a(cmp135) - 20ºC	0.641114	6.57892e-10
WBGene00016114	wild-type - 20ºC	csr-1a(cmp135) - 20ºC	0.640216	0.019698
WBGene00219707	wild-type - 20ºC	csr-1a(cmp135) - 20ºC	0.638809	5.94167e-05
WBGene00019803	wild-type - 20ºC	csr-1a(cmp135) - 20ºC	0.637568	1.43493e-05
WBGene00000615	wild-type - 20ºC	csr-1a(cmp135) - 20ºC	0.63739	1.47099e-06
WBGene00018158	wild-type - 20ºC	csr-1a(cmp135) - 20ºC	0.637238	0.0250069
WBGene00219770	wild-type - 20ºC	csr-1a(cmp135) - 20ºC	0.637179	0.0158617
WBGene00009645	wild-type - 20ºC	csr-1a(cmp135) - 20ºC	0.63665	6.25732e-08
WBGene00007384	wild-type - 20ºC	csr-1a(cmp135) - 20ºC	0.636254	0.000988529
WBGene00003136	wild-type - 20ºC	csr-1a(cmp135) - 20ºC	0.635447	0.000365519
WBGene00001752	wild-type - 20ºC	csr-1a(cmp135) - 20ºC	0.635336	0.000134215
WBGene00002214	wild-type - 20ºC	csr-1a(cmp135) - 20ºC	0.63511	0.000915875
WBGene00021493	wild-type - 20ºC	csr-1a(cmp135) - 20ºC	0.634344	0.0031724
WBGene00013708	wild-type - 20ºC	csr-1a(cmp135) - 20ºC	0.633937	0.000111295
WBGene00012201	wild-type - 20ºC	csr-1a(cmp135) - 20ºC	0.632386	5.95076e-09
WBGene00004044	wild-type - 20ºC	csr-1a(cmp135) - 20ºC	0.632187	0.00215261
WBGene00006882	wild-type - 20ºC	csr-1a(cmp135) - 20ºC	0.631124	8.21341e-07
WBGene00006377	wild-type - 20ºC	csr-1a(cmp135) - 20ºC	0.631066	0.00826898
WBGene00020315	wild-type - 20ºC	csr-1a(cmp135) - 20ºC	0.630713	6.56501e-05
WBGene00043983	wild-type - 20ºC	csr-1a(cmp135) - 20ºC	0.630205	0.000411812
WBGene00000081	wild-type - 20ºC	csr-1a(cmp135) - 20ºC	0.630159	4.35782e-11
WBGene00011274	wild-type - 20ºC	csr-1a(cmp135) - 20ºC	0.630095	1.87452e-06
WBGene00016501	wild-type - 20ºC	csr-1a(cmp135) - 20ºC	0.629825	0.00625511
WBGene00002249	wild-type - 20ºC	csr-1a(cmp135) - 20ºC	0.629798	2.75844e-10
WBGene00004990	wild-type - 20ºC	csr-1a(cmp135) - 20ºC	0.629133	1.01021e-07
WBGene00003635	wild-type - 20ºC	csr-1a(cmp135) - 20ºC	0.628852	1.01132e-05
WBGene00021468	wild-type - 20ºC	csr-1a(cmp135) - 20ºC	0.62885	0.000463125
WBGene00019615	wild-type - 20ºC	csr-1a(cmp135) - 20ºC	0.628172	0.000338308
WBGene00014163	wild-type - 20ºC	csr-1a(cmp135) - 20ºC	0.627436	0.0234878
WBGene00000871	wild-type - 20ºC	csr-1a(cmp135) - 20ºC	0.62614	0.000274611
WBGene00018958	wild-type - 20ºC	csr-1a(cmp135) - 20ºC	0.626055	1.41796e-05
WBGene00015038	wild-type - 20ºC	csr-1a(cmp135) - 20ºC	0.624588	0.00101348
WBGene00018384	wild-type - 20ºC	csr-1a(cmp135) - 20ºC	0.624103	0.0224143
WBGene00000977	wild-type - 20ºC	csr-1a(cmp135) - 20ºC	0.624035	4.9158e-07
WBGene00004786	wild-type - 20ºC	csr-1a(cmp135) - 20ºC	0.623453	0.000881381
WBGene00000743	wild-type - 20ºC	csr-1a(cmp135) - 20ºC	0.622965	0.000830159
WBGene00000991	wild-type - 20ºC	csr-1a(cmp135) - 20ºC	0.622563	6.42536e-07
WBGene00003620	wild-type - 20ºC	csr-1a(cmp135) - 20ºC	0.622511	0.0053871
WBGene00021340	wild-type - 20ºC	csr-1a(cmp135) - 20ºC	0.622494	1.62194e-05
WBGene00003091	wild-type - 20ºC	csr-1a(cmp135) - 20ºC	0.622166	5.77414e-08
WBGene00000072	wild-type - 20ºC	csr-1a(cmp135) - 20ºC	0.622109	3.16888e-05
WBGene00007550	wild-type - 20ºC	csr-1a(cmp135) - 20ºC	0.621867	0.0106927
WBGene00022329	wild-type - 20ºC	csr-1a(cmp135) - 20ºC	0.621812	0.0121878
WBGene00007226	wild-type - 20ºC	csr-1a(cmp135) - 20ºC	0.621608	4.36791e-05
WBGene00017380	wild-type - 20ºC	csr-1a(cmp135) - 20ºC	0.621482	4.91895e-05
WBGene00002033	wild-type - 20ºC	csr-1a(cmp135) - 20ºC	0.620918	0.00380685
WBGene00020895	wild-type - 20ºC	csr-1a(cmp135) - 20ºC	0.619639	3.76279e-05
WBGene00008530	wild-type - 20ºC	csr-1a(cmp135) - 20ºC	0.619616	4.84139e-05
WBGene00045212	wild-type - 20ºC	csr-1a(cmp135) - 20ºC	0.619463	0.00636653
WBGene00044032	wild-type - 20ºC	csr-1a(cmp135) - 20ºC	0.619029	0.0138807
WBGene00001991	wild-type - 20ºC	csr-1a(cmp135) - 20ºC	0.617845	0.0207883
WBGene00017448	wild-type - 20ºC	csr-1a(cmp135) - 20ºC	0.616261	2.97216e-08
WBGene00010605	wild-type - 20ºC	csr-1a(cmp135) - 20ºC	0.615931	2.16414e-11
WBGene00004131	wild-type - 20ºC	csr-1a(cmp135) - 20ºC	0.615754	8.44824e-07
WBGene00001505	wild-type - 20ºC	csr-1a(cmp135) - 20ºC	0.615698	7.47118e-06
WBGene00020029	wild-type - 20ºC	csr-1a(cmp135) - 20ºC	0.61357	9.90388e-07
WBGene00077437	wild-type - 20ºC	csr-1a(cmp135) - 20ºC	0.613415	2.23729e-05
WBGene00023069	wild-type - 20ºC	csr-1a(cmp135) - 20ºC	0.61337	0.0096319
WBGene00003645	wild-type - 20ºC	csr-1a(cmp135) - 20ºC	0.613225	0.00338879
WBGene00007726	wild-type - 20ºC	csr-1a(cmp135) - 20ºC	0.612931	0.0136586
[truncated: 890 more rows]

## Sheet: cmp143 20C down
Supplementary Data 2, Sheet 4. mRNAs significantly down-regulated in csr-1a(cmp143) mutant animals at 20ºC
Gene name	Sample 1	Sample 2	log2FoldChange	adjusted p-value
WBGene00009326	wild-type - 20ºC	csr-1a(cmp143) - 20ºC	-3.78409	1.76631e-59
WBGene00012046	wild-type - 20ºC	csr-1a(cmp143) - 20ºC	-2.95409	3.88258e-15
WBGene00044515	wild-type - 20ºC	csr-1a(cmp143) - 20ºC	-2.93345	3.168e-12
WBGene00017060	wild-type - 20ºC	csr-1a(cmp143) - 20ºC	-2.72928	4.22196e-18
WBGene00009429	wild-type - 20ºC	csr-1a(cmp143) - 20ºC	-2.54734	1.40288e-26
WBGene00008584	wild-type - 20ºC	csr-1a(cmp143) - 20ºC	-2.09425	1.00758e-19
WBGene00015763	wild-type - 20ºC	csr-1a(cmp143) - 20ºC	-1.93202	1.18888e-06
WBGene00022103	wild-type - 20ºC	csr-1a(cmp143) - 20ºC	-1.90215	1.81647e-12
WBGene00019849	wild-type - 20ºC	csr-1a(cmp143) - 20ºC	-1.84317	2.64031e-06
WBGene00018839	wild-type - 20ºC	csr-1a(cmp143) - 20ºC	-1.77812	5.10174e-05
WBGene00003553	wild-type - 20ºC	csr-1a(cmp143) - 20ºC	-1.73649	8.90351e-15
WBGene00010472	wild-type - 20ºC	csr-1a(cmp143) - 20ºC	-1.72949	2.42038e-06
WBGene00009227	wild-type - 20ºC	csr-1a(cmp143) - 20ºC	-1.72563	4.22793e-07
WBGene00011054	wild-type - 20ºC	csr-1a(cmp143) - 20ºC	-1.7033	2.68264e-29
WBGene00012261	wild-type - 20ºC	csr-1a(cmp143) - 20ºC	-1.68898	3.14856e-10
WBGene00008152	wild-type - 20ºC	csr-1a(cmp143) - 20ºC	-1.68795	4.79256e-10
WBGene00012593	wild-type - 20ºC	csr-1a(cmp143) - 20ºC	-1.66869	7.39457e-07
WBGene00044617	wild-type - 20ºC	csr-1a(cmp143) - 20ºC	-1.66189	7.37328e-09
WBGene00009108	wild-type - 20ºC	csr-1a(cmp143) - 20ºC	-1.64986	7.3613e-07
WBGene00015268	wild-type - 20ºC	csr-1a(cmp143) - 20ºC	-1.6481	3.01079e-11
WBGene00016422	wild-type - 20ºC	csr-1a(cmp143) - 20ºC	-1.63603	5.77154e-10
WBGene00000402	wild-type - 20ºC	csr-1a(cmp143) - 20ºC	-1.62468	1.02472e-07
WBGene00022274	wild-type - 20ºC	csr-1a(cmp143) - 20ºC	-1.61547	1.51974e-10
WBGene00006366	wild-type - 20ºC	csr-1a(cmp143) - 20ºC	-1.60831	5.06091e-09
WBGene00011077	wild-type - 20ºC	csr-1a(cmp143) - 20ºC	-1.60601	1.45514e-10
WBGene00011107	wild-type - 20ºC	csr-1a(cmp143) - 20ºC	-1.59441	3.81458e-09
WBGene00000399	wild-type - 20ºC	csr-1a(cmp143) - 20ºC	-1.57892	3.94671e-08
WBGene00000624	wild-type - 20ºC	csr-1a(cmp143) - 20ºC	-1.56671	1.35438e-07
WBGene00001065	wild-type - 20ºC	csr-1a(cmp143) - 20ºC	-1.54921	5.69072e-13
WBGene00021249	wild-type - 20ºC	csr-1a(cmp143) - 20ºC	-1.54476	6.96753e-16
WBGene00018256	wild-type - 20ºC	csr-1a(cmp143) - 20ºC	-1.54286	9.29185e-12
WBGene00009926	wild-type - 20ºC	csr-1a(cmp143) - 20ºC	-1.54003	2.18428e-09
WBGene00008978	wild-type - 20ºC	csr-1a(cmp143) - 20ºC	-1.53739	1.67904e-07
WBGene00007479	wild-type - 20ºC	csr-1a(cmp143) - 20ºC	-1.53472	3.47725e-08
WBGene00021630	wild-type - 20ºC	csr-1a(cmp143) - 20ºC	-1.53384	1.66532e-05
WBGene00004005	wild-type - 20ºC	csr-1a(cmp143) - 20ºC	-1.51394	1.85319e-11
WBGene00012256	wild-type - 20ºC	csr-1a(cmp143) - 20ºC	-1.51076	4.48732e-09
WBGene00001064	wild-type - 20ºC	csr-1a(cmp143) - 20ºC	-1.50595	1.30916e-10
WBGene00008358	wild-type - 20ºC	csr-1a(cmp143) - 20ºC	-1.50309	2.89541e-05
WBGene00011952	wild-type - 20ºC	csr-1a(cmp143) - 20ºC	-1.50247	2.09343e-07
WBGene00012257	wild-type - 20ºC	csr-1a(cmp143) - 20ºC	-1.50035	1.38432e-09
WBGene00006948	wild-type - 20ºC	csr-1a(cmp143) - 20ºC	-1.49756	1.34742e-09
WBGene00013673	wild-type - 20ºC	csr-1a(cmp143) - 20ºC	-1.49735	5.52516e-10
WBGene00001072	wild-type - 20ºC	csr-1a(cmp143) - 20ºC	-1.49663	3.80527e-09
WBGene00044034	wild-type - 20ºC	csr-1a(cmp143) - 20ºC	-1.48302	0.000324237
WBGene00006956	wild-type - 20ºC	csr-1a(cmp143) - 20ºC	-1.48172	1.18805e-07
WBGene00012796	wild-type - 20ºC	csr-1a(cmp143) - 20ºC	-1.48168	7.09094e-09
WBGene00019198	wild-type - 20ºC	csr-1a(cmp143) - 20ºC	-1.47791	1.12165e-07
WBGene00012186	wild-type - 20ºC	csr-1a(cmp143) - 20ºC	-1.47484	0.000259786
WBGene00010673	wild-type - 20ºC	csr-1a(cmp143) - 20ºC	-1.47044	1.02508e-14
WBGene00011468	wild-type - 20ºC	csr-1a(cmp143) - 20ºC	-1.45574	1.36958e-05
WBGene00002827	wild-type - 20ºC	csr-1a(cmp143) - 20ºC	-1.45365	6.16752e-06
WBGene00023416	wild-type - 20ºC	csr-1a(cmp143) - 20ºC	-1.44241	1.56189e-06
WBGene00000722	wild-type - 20ºC	csr-1a(cmp143) - 20ºC	-1.4407	3.21701e-08
WBGene00002282	wild-type - 20ºC	csr-1a(cmp143) - 20ºC	-1.44014	4.77274e-08
WBGene00015419	wild-type - 20ºC	csr-1a(cmp143) - 20ºC	-1.43891	0.00125049
WBGene00008640	wild-type - 20ºC	csr-1a(cmp143) - 20ºC	-1.43704	2.31403e-05
WBGene00004224	wild-type - 20ºC	csr-1a(cmp143) - 20ºC	-1.43304	2.93074e-07
WBGene00000673	wild-type - 20ºC	csr-1a(cmp143) - 20ºC	-1.43019	1.14061e-06
WBGene00008964	wild-type - 20ºC	csr-1a(cmp143) - 20ºC	-1.42775	1.22319e-06
WBGene00016276	wild-type - 20ºC	csr-1a(cmp143) - 20ºC	-1.42632	5.025e-08
WBGene00000251	wild-type - 20ºC	csr-1a(cmp143) - 20ºC	-1.42182	1.11458e-09
WBGene00001071	wild-type - 20ºC	csr-1a(cmp143) - 20ºC	-1.41585	3.80527e-09
WBGene00008762	wild-type - 20ºC	csr-1a(cmp143) - 20ºC	-1.4158	3.51855e-08
WBGene00012255	wild-type - 20ºC	csr-1a(cmp143) - 20ºC	-1.41214	8.53392e-09
WBGene00020250	wild-type - 20ºC	csr-1a(cmp143) - 20ºC	-1.41206	5.09432e-08
WBGene00009094	wild-type - 20ºC	csr-1a(cmp143) - 20ºC	-1.40987	9.24526e-08
WBGene00012791	wild-type - 20ºC	csr-1a(cmp143) - 20ºC	-1.40947	4.94225e-08
WBGene00020083	wild-type - 20ºC	csr-1a(cmp143) - 20ºC	-1.40731	2.11251e-09
WBGene00001605	wild-type - 20ºC	csr-1a(cmp143) - 20ºC	-1.40558	3.68797e-06
WBGene00044074	wild-type - 20ºC	csr-1a(cmp143) - 20ºC	-1.40368	2.35566e-06
WBGene00015795	wild-type - 20ºC	csr-1a(cmp143) - 20ºC	-1.4007	6.97674e-08
WBGene00044744	wild-type - 20ºC	csr-1a(cmp143) - 20ºC	-1.3995	6.9405e-05
WBGene00008743	wild-type - 20ºC	csr-1a(cmp143) - 20ºC	-1.39946	1.24181e-15
WBGene00000905	wild-type - 20ºC	csr-1a(cmp143) - 20ºC	-1.39666	6.26697e-07
WBGene00008963	wild-type - 20ºC	csr-1a(cmp143) - 20ºC	-1.39534	1.5182e-07
WBGene00018743	wild-type - 20ºC	csr-1a(cmp143) - 20ºC	-1.3915	4.01151e-07
WBGene00001430	wild-type - 20ºC	csr-1a(cmp143) - 20ºC	-1.38994	1.82513e-13
WBGene00019212	wild-type - 20ºC	csr-1a(cmp143) - 20ºC	-1.38973	1.79889e-08
WBGene00017991	wild-type - 20ºC	csr-1a(cmp143) - 20ºC	-1.38641	4.46535e-09
WBGene00016683	wild-type - 20ºC	csr-1a(cmp143) - 20ºC	-1.38497	9.81293e-07
WBGene00009318	wild-type - 20ºC	csr-1a(cmp143) - 20ºC	-1.38432	2.39997e-07
WBGene00019540	wild-type - 20ºC	csr-1a(cmp143) - 20ºC	-1.38261	6.62221e-10
WBGene00019268	wild-type - 20ºC	csr-1a(cmp143) - 20ºC	-1.3812	7.11296e-09
WBGene00010835	wild-type - 20ºC	csr-1a(cmp143) - 20ºC	-1.38105	1.83586e-07
WBGene00017421	wild-type - 20ºC	csr-1a(cmp143) - 20ºC	-1.38036	1.39723e-07
WBGene00015019	wild-type - 20ºC	csr-1a(cmp143) - 20ºC	-1.3774	6.62057e-06
WBGene00010321	wild-type - 20ºC	csr-1a(cmp143) - 20ºC	-1.3761	9.16884e-08
WBGene00001069	wild-type - 20ºC	csr-1a(cmp143) - 20ºC	-1.37475	2.04956e-09
WBGene00018786	wild-type - 20ºC	csr-1a(cmp143) - 20ºC	-1.3735	3.03751e-08
WBGene00003968	wild-type - 20ºC	csr-1a(cmp143) - 20ºC	-1.37341	2.34068e-06
WBGene00045067	wild-type - 20ºC	csr-1a(cmp143) - 20ºC	-1.37302	0.000272878
WBGene00011079	wild-type - 20ºC	csr-1a(cmp143) - 20ºC	-1.36881	0.000648852
WBGene00044796	wild-type - 20ºC	csr-1a(cmp143) - 20ºC	-1.3687	8.38386e-07
WBGene00016403	wild-type - 20ºC	csr-1a(cmp143) - 20ºC	-1.36868	2.58981e-05
WBGene00007891	wild-type - 20ºC	csr-1a(cmp143) - 20ºC	-1.36837	2.56538e-07
WBGene00019563	wild-type - 20ºC	csr-1a(cmp143) - 20ºC	-1.36408	0.000669917
WBGene00021850	wild-type - 20ºC	csr-1a(cmp143) - 20ºC	-1.36282	8.9014e-09
WBGene00004229	wild-type - 20ºC	csr-1a(cmp143) - 20ºC	-1.36173	3.72666e-11
WBGene00013481	wild-type - 20ºC	csr-1a(cmp143) - 20ºC	-1.36159	3.94261e-13
WBGene00015300	wild-type - 20ºC	csr-1a(cmp143) - 20ºC	-1.3591	8.19079e-10
WBGene00004264	wild-type - 20ºC	csr-1a(cmp143) - 20ºC	-1.35869	2.99821e-10
WBGene00001070	wild-type - 20ºC	csr-1a(cmp143) - 20ºC	-1.3537	8.903e-09
WBGene00016512	wild-type - 20ºC	csr-1a(cmp143) - 20ºC	-1.34929	7.36793e-07
WBGene00018418	wild-type - 20ºC	csr-1a(cmp143) - 20ºC	-1.34827	9.82123e-08
WBGene00012594	wild-type - 20ºC	csr-1a(cmp143) - 20ºC	-1.34796	0.00350518
WBGene00020365	wild-type - 20ºC	csr-1a(cmp143) - 20ºC	-1.34304	3.56583e-08
WBGene00019148	wild-type - 20ºC	csr-1a(cmp143) - 20ºC	-1.34205	1.38418e-08
WBGene00021792	wild-type - 20ºC	csr-1a(cmp143) - 20ºC	-1.33737	0.00325636
WBGene00022033	wild-type - 20ºC	csr-1a(cmp143) - 20ºC	-1.33509	2.49419e-10
WBGene00019285	wild-type - 20ºC	csr-1a(cmp143) - 20ºC	-1.33442	3.3259e-08
WBGene00018124	wild-type - 20ºC	csr-1a(cmp143) - 20ºC	-1.32915	0.000331232
WBGene00009342	wild-type - 20ºC	csr-1a(cmp143) - 20ºC	-1.32477	6.1671e-09
WBGene00022024	wild-type - 20ºC	csr-1a(cmp143) - 20ºC	-1.32416	2.6902e-08
WBGene00012032	wild-type - 20ºC	csr-1a(cmp143) - 20ºC	-1.32158	2.05743e-08
WBGene00019021	wild-type - 20ºC	csr-1a(cmp143) - 20ºC	-1.32036	1.52602e-07
WBGene00012917	wild-type - 20ºC	csr-1a(cmp143) - 20ºC	-1.31928	3.98371e-08
WBGene00023395	wild-type - 20ºC	csr-1a(cmp143) - 20ºC	-1.31549	3.99696e-05
WBGene00016329	wild-type - 20ºC	csr-1a(cmp143) - 20ºC	-1.31259	2.58242e-09
WBGene00017937	wild-type - 20ºC	csr-1a(cmp143) - 20ºC	-1.31101	0.00268663
WBGene00011078	wild-type - 20ºC	csr-1a(cmp143) - 20ºC	-1.30955	8.94706e-05
WBGene00008128	wild-type - 20ºC	csr-1a(cmp143) - 20ºC	-1.3077	0.00401727
WBGene00012597	wild-type - 20ºC	csr-1a(cmp143) - 20ºC	-1.30489	0.0020979
WBGene00008511	wild-type - 20ºC	csr-1a(cmp143) - 20ºC	-1.30373	1.96652e-05
WBGene00012941	wild-type - 20ºC	csr-1a(cmp143) - 20ºC	-1.30176	0.000619781
WBGene00015298	wild-type - 20ºC	csr-1a(cmp143) - 20ºC	-1.29863	1.14751e-08
WBGene00000677	wild-type - 20ºC	csr-1a(cmp143) - 20ºC	-1.29724	9.40866e-06
WBGene00022816	wild-type - 20ºC	csr-1a(cmp143) - 20ºC	-1.29704	0.00265793
WBGene00016481	wild-type - 20ºC	csr-1a(cmp143) - 20ºC	-1.29702	6.27565e-06
WBGene00006947	wild-type - 20ºC	csr-1a(cmp143) - 20ºC	-1.29587	1.0395e-10
WBGene00017569	wild-type - 20ºC	csr-1a(cmp143) - 20ºC	-1.28825	5.48784e-05
WBGene00020701	wild-type - 20ºC	csr-1a(cmp143) - 20ºC	-1.28613	6.36349e-08
WBGene00019855	wild-type - 20ºC	csr-1a(cmp143) - 20ºC	-1.28588	1.71829e-06
WBGene00000623	wild-type - 20ºC	csr-1a(cmp143) - 20ºC	-1.2853	9.68382e-08
WBGene00020484	wild-type - 20ºC	csr-1a(cmp143) - 20ºC	-1.27915	0.000113232
WBGene00018425	wild-type - 20ºC	csr-1a(cmp143) - 20ºC	-1.27843	0.00262855
WBGene00017641	wild-type - 20ºC	csr-1a(cmp143) - 20ºC	-1.27668	3.10636e-17
WBGene00003107	wild-type - 20ºC	csr-1a(cmp143) - 20ºC	-1.27478	1.54045e-10
WBGene00002393	wild-type - 20ºC	csr-1a(cmp143) - 20ºC	-1.27388	5.81384e-06
WBGene00235305	wild-type - 20ºC	csr-1a(cmp143) - 20ºC	-1.27202	0.00238256
WBGene00008490	wild-type - 20ºC	csr-1a(cmp143) - 20ºC	-1.2715	0.00371876
WBGene00008292	wild-type - 20ºC	csr-1a(cmp143) - 20ºC	-1.26877	0.000192583
WBGene00018295	wild-type - 20ºC	csr-1a(cmp143) - 20ºC	-1.26746	0.000261519
WBGene00021963	wild-type - 20ºC	csr-1a(cmp143) - 20ºC	-1.26694	0.000151911
WBGene00044382	wild-type - 20ºC	csr-1a(cmp143) - 20ºC	-1.26323	0.00403167
WBGene00018127	wild-type - 20ºC	csr-1a(cmp143) - 20ºC	-1.26299	0.000209756
WBGene00008519	wild-type - 20ºC	csr-1a(cmp143) - 20ºC	-1.26223	0.000275112
WBGene00011023	wild-type - 20ºC	csr-1a(cmp143) - 20ºC	-1.26216	0.000342237
WBGene00003681	wild-type - 20ºC	csr-1a(cmp143) - 20ºC	-1.26209	4.83724e-08
WBGene00012123	wild-type - 20ºC	csr-1a(cmp143) - 20ºC	-1.26172	0.00401784
WBGene00019520	wild-type - 20ºC	csr-1a(cmp143) - 20ºC	-1.26007	2.65349e-08
WBGene00009889	wild-type - 20ºC	csr-1a(cmp143) - 20ºC	-1.2481	0.00069039
WBGene00012540	wild-type - 20ºC	csr-1a(cmp143) - 20ºC	-1.24602	2.62557e-07
WBGene00013489	wild-type - 20ºC	csr-1a(cmp143) - 20ºC	-1.24489	5.09686e-05
WBGene00022245	wild-type - 20ºC	csr-1a(cmp143) - 20ºC	-1.24128	1.23948e-05
WBGene00020487	wild-type - 20ºC	csr-1a(cmp143) - 20ºC	-1.24106	0.000719284
WBGene00013053	wild-type - 20ºC	csr-1a(cmp143) - 20ºC	-1.23675	0.000713585
WBGene00018744	wild-type - 20ºC	csr-1a(cmp143) - 20ºC	-1.235	9.67145e-09
WBGene00020973	wild-type - 20ºC	csr-1a(cmp143) - 20ºC	-1.23093	0.00240125
WBGene00011328	wild-type - 20ºC	csr-1a(cmp143) - 20ºC	-1.22594	8.78693e-05
WBGene00044631	wild-type - 20ºC	csr-1a(cmp143) - 20ºC	-1.2253	2.69974e-05
WBGene00017082	wild-type - 20ºC	csr-1a(cmp143) - 20ºC	-1.22479	1.36457e-07
WBGene00000620	wild-type - 20ºC	csr-1a(cmp143) - 20ºC	-1.22312	0.000109234
WBGene00020855	wild-type - 20ºC	csr-1a(cmp143) - 20ºC	-1.21858	4.19722e-06
WBGene00015152	wild-type - 20ºC	csr-1a(cmp143) - 20ºC	-1.21762	0.00361914
WBGene00012165	wild-type - 20ºC	csr-1a(cmp143) - 20ºC	-1.21671	0.00339552
WBGene00001636	wild-type - 20ºC	csr-1a(cmp143) - 20ºC	-1.2153	7.76095e-07
WBGene00012648	wild-type - 20ºC	csr-1a(cmp143) - 20ºC	-1.21515	2.43334e-05
WBGene00000702	wild-type - 20ºC	csr-1a(cmp143) - 20ºC	-1.21474	0.000110865
WBGene00002206	wild-type - 20ºC	csr-1a(cmp143) - 20ºC	-1.21213	0.000294727
WBGene00011951	wild-type - 20ºC	csr-1a(cmp143) - 20ºC	-1.20965	1.11193e-05
WBGene00011836	wild-type - 20ºC	csr-1a(cmp143) - 20ºC	-1.20919	1.37862e-07
WBGene00016136	wild-type - 20ºC	csr-1a(cmp143) - 20ºC	-1.20871	9.01159e-07
WBGene00012219	wild-type - 20ºC	csr-1a(cmp143) - 20ºC	-1.20841	0.000935828
WBGene00010092	wild-type - 20ºC	csr-1a(cmp143) - 20ºC	-1.20542	0.000110298
WBGene00008605	wild-type - 20ºC	csr-1a(cmp143) - 20ºC	-1.20491	2.65069e-10
WBGene00235114	wild-type - 20ºC	csr-1a(cmp143) - 20ºC	-1.20202	0.0102006
WBGene00012912	wild-type - 20ºC	csr-1a(cmp143) - 20ºC	-1.20068	4.89368e-10
WBGene00020991	wild-type - 20ºC	csr-1a(cmp143) - 20ºC	-1.19953	0.00028575
WBGene00001159	wild-type - 20ºC	csr-1a(cmp143) - 20ºC	-1.19484	2.44988e-07
WBGene00006952	wild-type - 20ºC	csr-1a(cmp143) - 20ºC	-1.19478	1.65329e-10
WBGene00021976	wild-type - 20ºC	csr-1a(cmp143) - 20ºC	-1.19359	0.00197107
WBGene00012596	wild-type - 20ºC	csr-1a(cmp143) - 20ºC	-1.19178	0.000216685
WBGene00015281	wild-type - 20ºC	csr-1a(cmp143) - 20ºC	-1.19135	0.00423318
WBGene00001692	wild-type - 20ºC	csr-1a(cmp143) - 20ºC	-1.19085	1.74313e-05
WBGene00018082	wild-type - 20ºC	csr-1a(cmp143) - 20ºC	-1.18741	7.40953e-05
WBGene00012545	wild-type - 20ºC	csr-1a(cmp143) - 20ºC	-1.18428	6.12668e-08
WBGene00023502	wild-type - 20ºC	csr-1a(cmp143) - 20ºC	-1.18217	0.00461276
WBGene00020501	wild-type - 20ºC	csr-1a(cmp143) - 20ºC	-1.18176	2.91242e-05
WBGene00010881	wild-type - 20ºC	csr-1a(cmp143) - 20ºC	-1.1808	6.22498e-07
WBGene00020846	wild-type - 20ºC	csr-1a(cmp143) - 20ºC	-1.17908	5.19953e-09
WBGene00008712	wild-type - 20ºC	csr-1a(cmp143) - 20ºC	-1.17893	1.7812e-05
WBGene00021650	wild-type - 20ºC	csr-1a(cmp143) - 20ºC	-1.17547	2.94467e-06
WBGene00011744	wild-type - 20ºC	csr-1a(cmp143) - 20ºC	-1.17481	8.79884e-05
WBGene00007530	wild-type - 20ºC	csr-1a(cmp143) - 20ºC	-1.17448	3.13037e-05
WBGene00235281	wild-type - 20ºC	csr-1a(cmp143) - 20ºC	-1.17341	0.00130315
WBGene00022757	wild-type - 20ºC	csr-1a(cmp143) - 20ºC	-1.17322	0.00597598
WBGene00009279	wild-type - 20ºC	csr-1a(cmp143) - 20ºC	-1.1725	0.00445397
WBGene00011407	wild-type - 20ºC	csr-1a(cmp143) - 20ºC	-1.17191	1.77891e-11
WBGene00022146	wild-type - 20ºC	csr-1a(cmp143) - 20ºC	-1.17191	1.23282e-06
WBGene00017560	wild-type - 20ºC	csr-1a(cmp143) - 20ºC	-1.17174	1.14751e-08
WBGene00019272	wild-type - 20ºC	csr-1a(cmp143) - 20ºC	-1.1705	5.463e-10
WBGene00007820	wild-type - 20ºC	csr-1a(cmp143) - 20ºC	-1.16711	6.25688e-06
WBGene00003460	wild-type - 20ºC	csr-1a(cmp143) - 20ºC	-1.16485	1.48533e-05
WBGene00003764	wild-type - 20ºC	csr-1a(cmp143) - 20ºC	-1.16463	2.23903e-06
WBGene00010125	wild-type - 20ºC	csr-1a(cmp143) - 20ºC	-1.16406	2.99397e-07
WBGene00010370	wild-type - 20ºC	csr-1a(cmp143) - 20ºC	-1.16263	1.94971e-08
WBGene00016749	wild-type - 20ºC	csr-1a(cmp143) - 20ºC	-1.16183	3.12699e-10
WBGene00000928	wild-type - 20ºC	csr-1a(cmp143) - 20ºC	-1.16163	4.68062e-07
WBGene00235369	wild-type - 20ºC	csr-1a(cmp143) - 20ºC	-1.16163	0.0137845
WBGene00016996	wild-type - 20ºC	csr-1a(cmp143) - 20ºC	-1.16026	8.82627e-05
WBGene00016625	wild-type - 20ºC	csr-1a(cmp143) - 20ºC	-1.16004	2.9105e-06
WBGene00012591	wild-type - 20ºC	csr-1a(cmp143) - 20ºC	-1.15866	1.57736e-05
WBGene00015523	wild-type - 20ºC	csr-1a(cmp143) - 20ºC	-1.15768	0.000834368
WBGene00013104	wild-type - 20ºC	csr-1a(cmp143) - 20ºC	-1.1531	6.81487e-10
WBGene00017819	wild-type - 20ºC	csr-1a(cmp143) - 20ºC	-1.15308	0.00015092
WBGene00020104	wild-type - 20ºC	csr-1a(cmp143) - 20ºC	-1.15287	2.0665e-10
WBGene00045246	wild-type - 20ºC	csr-1a(cmp143) - 20ºC	-1.15224	0.000835816
WBGene00015435	wild-type - 20ºC	csr-1a(cmp143) - 20ºC	-1.15155	0.0145378
WBGene00016675	wild-type - 20ºC	csr-1a(cmp143) - 20ºC	-1.14963	0.000528112
WBGene00019318	wild-type - 20ºC	csr-1a(cmp143) - 20ºC	-1.1489	1.4018e-07
WBGene00016419	wild-type - 20ºC	csr-1a(cmp143) - 20ºC	-1.14843	8.82365e-08
WBGene00000969	wild-type - 20ºC	csr-1a(cmp143) - 20ºC	-1.14839	2.88708e-06
WBGene00000401	wild-type - 20ºC	csr-1a(cmp143) - 20ºC	-1.14827	1.49735e-05
WBGene00012317	wild-type - 20ºC	csr-1a(cmp143) - 20ºC	-1.14679	2.05724e-08
WBGene00003888	wild-type - 20ºC	csr-1a(cmp143) - 20ºC	-1.1455	1.35816e-06
WBGene00000749	wild-type - 20ºC	csr-1a(cmp143) - 20ºC	-1.14363	0.000429377
WBGene00044530	wild-type - 20ºC	csr-1a(cmp143) - 20ºC	-1.14245	6.10181e-07
WBGene00019426	wild-type - 20ºC	csr-1a(cmp143) - 20ºC	-1.14196	0.00153334
WBGene00001068	wild-type - 20ºC	csr-1a(cmp143) - 20ºC	-1.13836	0.0102734
WBGene00020976	wild-type - 20ºC	csr-1a(cmp143) - 20ºC	-1.13748	0.0129451
WBGene00003482	wild-type - 20ºC	csr-1a(cmp143) - 20ºC	-1.13617	1.35886e-07
WBGene00011024	wild-type - 20ºC	csr-1a(cmp143) - 20ºC	-1.13495	0.00035297
WBGene00021353	wild-type - 20ºC	csr-1a(cmp143) - 20ºC	-1.13465	0.0155625
WBGene00269346	wild-type - 20ºC	csr-1a(cmp143) - 20ºC	-1.13464	0.00843343
WBGene00006544	wild-type - 20ºC	csr-1a(cmp143) - 20ºC	-1.13408	0.00381186
WBGene00004776	wild-type - 20ºC	csr-1a(cmp143) - 20ºC	-1.13377	0.00678285
WBGene00004219	wild-type - 20ºC	csr-1a(cmp143) - 20ºC	-1.13349	8.10513e-09
WBGene00001079	wild-type - 20ºC	csr-1a(cmp143) - 20ºC	-1.13291	1.38656e-08
WBGene00017184	wild-type - 20ºC	csr-1a(cmp143) - 20ºC	-1.13276	4.7634e-05
WBGene00016973	wild-type - 20ºC	csr-1a(cmp143) - 20ºC	-1.13206	0.000896608
WBGene00011891	wild-type - 20ºC	csr-1a(cmp143) - 20ºC	-1.13177	4.35047e-05
WBGene00016283	wild-type - 20ºC	csr-1a(cmp143) - 20ºC	-1.13081	0.00057521
WBGene00007987	wild-type - 20ºC	csr-1a(cmp143) - 20ºC	-1.13075	3.30878e-06
WBGene00010621	wild-type - 20ºC	csr-1a(cmp143) - 20ºC	-1.13057	7.10841e-09
WBGene00008656	wild-type - 20ºC	csr-1a(cmp143) - 20ºC	-1.12789	7.50261e-05
WBGene00017211	wild-type - 20ºC	csr-1a(cmp143) - 20ºC	-1.12397	0.00512895
WBGene00269337	wild-type - 20ºC	csr-1a(cmp143) - 20ºC	-1.12324	0.0063488
WBGene00012635	wild-type - 20ºC	csr-1a(cmp143) - 20ºC	-1.12313	1.58564e-08
WBGene00019751	wild-type - 20ºC	csr-1a(cmp143) - 20ºC	-1.12305	0.000512401
WBGene00015332	wild-type - 20ºC	csr-1a(cmp143) - 20ºC	-1.1223	7.84686e-05
WBGene00010205	wild-type - 20ºC	csr-1a(cmp143) - 20ºC	-1.11949	0.00058144
WBGene00013946	wild-type - 20ºC	csr-1a(cmp143) - 20ºC	-1.11832	0.000109175
WBGene00015510	wild-type - 20ºC	csr-1a(cmp143) - 20ºC	-1.11663	3.01982e-06
WBGene00009340	wild-type - 20ºC	csr-1a(cmp143) - 20ºC	-1.11542	6.33884e-06
WBGene00009414	wild-type - 20ºC	csr-1a(cmp143) - 20ºC	-1.11476	0.0186031
WBGene00013074	wild-type - 20ºC	csr-1a(cmp143) - 20ºC	-1.11421	0.00461708
WBGene00014030	wild-type - 20ºC	csr-1a(cmp143) - 20ºC	-1.11243	2.60911e-07
WBGene00220261	wild-type - 20ºC	csr-1a(cmp143) - 20ºC	-1.11057	2.45802e-05
WBGene00010033	wild-type - 20ºC	csr-1a(cmp143) - 20ºC	-1.10769	0.000267002
WBGene00219208	wild-type - 20ºC	csr-1a(cmp143) - 20ºC	-1.10713	1.96325e-05
WBGene00001707	wild-type - 20ºC	csr-1a(cmp143) - 20ºC	-1.10706	2.50784e-08
WBGene00017633	wild-type - 20ºC	csr-1a(cmp143) - 20ºC	-1.10369	0.00639599
WBGene00022611	wild-type - 20ºC	csr-1a(cmp143) - 20ºC	-1.10279	3.48607e-08
WBGene00020062	wild-type - 20ºC	csr-1a(cmp143) - 20ºC	-1.10268	0.00847755
WBGene00002248	wild-type - 20ºC	csr-1a(cmp143) - 20ºC	-1.10025	0.0127681
WBGene00009513	wild-type - 20ºC	csr-1a(cmp143) - 20ºC	-1.09868	0.00138125
WBGene00003622	wild-type - 20ºC	csr-1a(cmp143) - 20ºC	-1.09318	0.000802753
WBGene00017535	wild-type - 20ºC	csr-1a(cmp143) - 20ºC	-1.09298	0.000764764
WBGene00017039	wild-type - 20ºC	csr-1a(cmp143) - 20ºC	-1.09207	5.84976e-05
WBGene00021247	wild-type - 20ºC	csr-1a(cmp143) - 20ºC	-1.09114	0.000374929
WBGene00011548	wild-type - 20ºC	csr-1a(cmp143) - 20ºC	-1.08853	5.51646e-07
WBGene00021529	wild-type - 20ºC	csr-1a(cmp143) - 20ºC	-1.08822	0.00108166
WBGene00020840	wild-type - 20ºC	csr-1a(cmp143) - 20ºC	-1.08704	8.79884e-05
WBGene00008383	wild-type - 20ºC	csr-1a(cmp143) - 20ºC	-1.08554	5.14155e-05
WBGene00008987	wild-type - 20ºC	csr-1a(cmp143) - 20ºC	-1.08183	2.96175e-09
WBGene00001699	wild-type - 20ºC	csr-1a(cmp143) - 20ºC	-1.08159	0.00194263
WBGene00001432	wild-type - 20ºC	csr-1a(cmp143) - 20ºC	-1.08145	3.4939e-05
WBGene00020052	wild-type - 20ºC	csr-1a(cmp143) - 20ºC	-1.07966	9.48718e-06
WBGene00000013	wild-type - 20ºC	csr-1a(cmp143) - 20ºC	-1.07769	0.0225145
WBGene00017716	wild-type - 20ºC	csr-1a(cmp143) - 20ºC	-1.07655	6.5987e-07
WBGene00010544	wild-type - 20ºC	csr-1a(cmp143) - 20ºC	-1.07507	0.0115864
WBGene00000220	wild-type - 20ºC	csr-1a(cmp143) - 20ºC	-1.07475	4.02767e-05
WBGene00006981	wild-type - 20ºC	csr-1a(cmp143) - 20ºC	-1.07364	0.000979345
WBGene00001570	wild-type - 20ºC	csr-1a(cmp143) - 20ºC	-1.07286	1.84884e-11
WBGene00020194	wild-type - 20ºC	csr-1a(cmp143) - 20ºC	-1.07249	5.4249e-08
WBGene00020626	wild-type - 20ºC	csr-1a(cmp143) - 20ºC	-1.072	1.00032e-06
WBGene00017390	wild-type - 20ºC	csr-1a(cmp143) - 20ºC	-1.0717	0.00175472
WBGene00009371	wild-type - 20ºC	csr-1a(cmp143) - 20ºC	-1.07134	0.00165573
WBGene00007875	wild-type - 20ºC	csr-1a(cmp143) - 20ºC	-1.06969	2.26272e-05
WBGene00044777	wild-type - 20ºC	csr-1a(cmp143) - 20ºC	-1.06909	0.00203031
WBGene00015259	wild-type - 20ºC	csr-1a(cmp143) - 20ºC	-1.06688	0.0034427
WBGene00012761	wild-type - 20ºC	csr-1a(cmp143) - 20ºC	-1.06667	0.00230428
WBGene00235268	wild-type - 20ºC	csr-1a(cmp143) - 20ºC	-1.06642	1.85693e-06
WBGene00010547	wild-type - 20ºC	csr-1a(cmp143) - 20ºC	-1.06598	0.000221573
WBGene00235383	wild-type - 20ºC	csr-1a(cmp143) - 20ºC	-1.06485	0.00172378
WBGene00013884	wild-type - 20ºC	csr-1a(cmp143) - 20ºC	-1.06338	6.96348e-10
WBGene00022591	wild-type - 20ºC	csr-1a(cmp143) - 20ºC	-1.06261	5.55572e-06
WBGene00010514	wild-type - 20ºC	csr-1a(cmp143) - 20ºC	-1.05709	1.07963e-05
WBGene00022612	wild-type - 20ºC	csr-1a(cmp143) - 20ºC	-1.05509	0.00116579
WBGene00007481	wild-type - 20ºC	csr-1a(cmp143) - 20ºC	-1.05409	0.0152897
WBGene00018275	wild-type - 20ºC	csr-1a(cmp143) - 20ºC	-1.05352	6.02484e-08
WBGene00044333	wild-type - 20ºC	csr-1a(cmp143) - 20ºC	-1.05098	0.0171643
WBGene00003057	wild-type - 20ºC	csr-1a(cmp143) - 20ºC	-1.05024	1.6525e-10
WBGene00013180	wild-type - 20ºC	csr-1a(cmp143) - 20ºC	-1.05002	0.0128624
WBGene00011372	wild-type - 20ºC	csr-1a(cmp143) - 20ºC	-1.04711	0.0126559
WBGene00007613	wild-type - 20ºC	csr-1a(cmp143) - 20ºC	-1.04657	0.00136368
WBGene00007994	wild-type - 20ºC	csr-1a(cmp143) - 20ºC	-1.0464	0.00197808
WBGene00000870	wild-type - 20ºC	csr-1a(cmp143) - 20ºC	-1.04631	0.00130077
WBGene00019232	wild-type - 20ºC	csr-1a(cmp143) - 20ºC	-1.04583	0.0019006
WBGene00044772	wild-type - 20ºC	csr-1a(cmp143) - 20ºC	-1.04304	0.00622114
WBGene00014752	wild-type - 20ºC	csr-1a(cmp143) - 20ºC	-1.03972	0.0309508
WBGene00018000	wild-type - 20ºC	csr-1a(cmp143) - 20ºC	-1.03771	0.0266032
WBGene00009281	wild-type - 20ºC	csr-1a(cmp143) - 20ºC	-1.03714	0.0113274
WBGene00014665	wild-type - 20ºC	csr-1a(cmp143) - 20ºC	-1.03606	7.23596e-05
WBGene00013568	wild-type - 20ºC	csr-1a(cmp143) - 20ºC	-1.03572	1.71571e-05
WBGene00019486	wild-type - 20ºC	csr-1a(cmp143) - 20ºC	-1.03532	0.007208
WBGene00022517	wild-type - 20ºC	csr-1a(cmp143) - 20ºC	-1.03477	7.64182e-10
WBGene00012783	wild-type - 20ºC	csr-1a(cmp143) - 20ºC	-1.03428	0.000680027
WBGene00001389	wild-type - 20ºC	csr-1a(cmp143) - 20ºC	-1.03382	1.08351e-05
WBGene00004134	wild-type - 20ºC	csr-1a(cmp143) - 20ºC	-1.03301	7.5093e-05
WBGene00001702	wild-type - 20ºC	csr-1a(cmp143) - 20ºC	-1.03271	0.00295735
WBGene00012423	wild-type - 20ºC	csr-1a(cmp143) - 20ºC	-1.03255	6.884e-08
WBGene00016132	wild-type - 20ºC	csr-1a(cmp143) - 20ºC	-1.03244	1.34771e-05
WBGene00013693	wild-type - 20ºC	csr-1a(cmp143) - 20ºC	-1.03221	1.48572e-05
WBGene00018576	wild-type - 20ºC	csr-1a(cmp143) - 20ºC	-1.03025	2.64663e-05
WBGene00008360	wild-type - 20ºC	csr-1a(cmp143) - 20ºC	-1.02889	0.0219066
WBGene00017307	wild-type - 20ºC	csr-1a(cmp143) - 20ºC	-1.02879	8.80487e-07
WBGene00019672	wild-type - 20ºC	csr-1a(cmp143) - 20ºC	-1.02831	0.0325095
WBGene00012628	wild-type - 20ºC	csr-1a(cmp143) - 20ºC	-1.02706	3.16923e-06
WBGene00000979	wild-type - 20ºC	csr-1a(cmp143) - 20ºC	-1.02572	0.00110547
WBGene00003766	wild-type - 20ºC	csr-1a(cmp143) - 20ºC	-1.02509	0.00795862
WBGene00003100	wild-type - 20ºC	csr-1a(cmp143) - 20ºC	-1.02455	0.00416873
WBGene00019945	wild-type - 20ºC	csr-1a(cmp143) - 20ºC	-1.02444	0.0021523
WBGene00000526	wild-type - 20ºC	csr-1a(cmp143) - 20ºC	-1.02381	0.00142882
WBGene00016029	wild-type - 20ºC	csr-1a(cmp143) - 20ºC	-1.0237	0.000421475
WBGene00000990	wild-type - 20ºC	csr-1a(cmp143) - 20ºC	-1.02141	0.000197645
WBGene00000618	wild-type - 20ºC	csr-1a(cmp143) - 20ºC	-1.02111	0.000492179
WBGene00008763	wild-type - 20ºC	csr-1a(cmp143) - 20ºC	-1.02096	0.0013756
WBGene00023504	wild-type - 20ºC	csr-1a(cmp143) - 20ºC	-1.01886	0.00334966
WBGene00008820	wild-type - 20ºC	csr-1a(cmp143) - 20ºC	-1.01755	6.77852e-07
WBGene00008373	wild-type - 20ºC	csr-1a(cmp143) - 20ºC	-1.01661	0.00978229
WBGene00007867	wild-type - 20ºC	csr-1a(cmp143) - 20ºC	-1.01602	0.000133828
WBGene00015476	wild-type - 20ºC	csr-1a(cmp143) - 20ºC	-1.01592	3.23352e-05
WBGene00006367	wild-type - 20ºC	csr-1a(cmp143) - 20ºC	-1.01524	3.46914e-05
WBGene00004004	wild-type - 20ºC	csr-1a(cmp143) - 20ºC	-1.01481	0.000668442
WBGene00001944	wild-type - 20ºC	csr-1a(cmp143) - 20ºC	-1.013	4.25685e-05
WBGene00017420	wild-type - 20ºC	csr-1a(cmp143) - 20ºC	-1.01262	0.00255418
WBGene00001824	wild-type - 20ºC	csr-1a(cmp143) - 20ºC	-1.01151	1.18378e-05
WBGene00009261	wild-type - 20ºC	csr-1a(cmp143) - 20ºC	-1.01063	2.58289e-05
WBGene00009056	wild-type - 20ºC	csr-1a(cmp143) - 20ºC	-1.00925	0.000668681
WBGene00011418	wild-type - 20ºC	csr-1a(cmp143) - 20ºC	-1.00917	0.0374332
WBGene00044272	wild-type - 20ºC	csr-1a(cmp143) - 20ºC	-1.00827	0.00515976
WBGene00044043	wild-type - 20ºC	csr-1a(cmp143) - 20ºC	-1.00707	0.000116423
WBGene00015970	wild-type - 20ºC	csr-1a(cmp143) - 20ºC	-1.00639	0.00916093
WBGene00007174	wild-type - 20ºC	csr-1a(cmp143) - 20ºC	-1.00516	8.38753e-06
WBGene00008355	wild-type - 20ºC	csr-1a(cmp143) - 20ºC	-1.00491	0.00615365
WBGene00015135	wild-type - 20ºC	csr-1a(cmp143) - 20ºC	-1.00475	0.000838275
WBGene00011508	wild-type - 20ºC	csr-1a(cmp143) - 20ºC	-1.00473	0.0360977
WBGene00010595	wild-type - 20ºC	csr-1a(cmp143) - 20ºC	-1.00391	1.17701e-08
WBGene00011104	wild-type - 20ºC	csr-1a(cmp143) - 20ºC	-1.00302	0.00234066
WBGene00006522	wild-type - 20ºC	csr-1a(cmp143) - 20ºC	-1.00292	0.0027473
WBGene00022002	wild-type - 20ºC	csr-1a(cmp143) - 20ºC	-1.00156	0.000479134
WBGene00007170	wild-type - 20ºC	csr-1a(cmp143) - 20ºC	-1.00128	1.14189e-07
WBGene00007715	wild-type - 20ºC	csr-1a(cmp143) - 20ºC	-1.00114	0.0387098
WBGene00011055	wild-type - 20ºC	csr-1a(cmp143) - 20ºC	-1.00009	6.28917e-05
WBGene00015331	wild-type - 20ºC	csr-1a(cmp143) - 20ºC	-0.99983	0.0138687
WBGene00012750	wild-type - 20ºC	csr-1a(cmp143) - 20ºC	-0.99958	0.0382162
WBGene00015361	wild-type - 20ºC	csr-1a(cmp143) - 20ºC	-0.996996	0.0379219
WBGene00005131	wild-type - 20ºC	csr-1a(cmp143) - 20ºC	-0.996971	0.00478582
WBGene00010285	wild-type - 20ºC	csr-1a(cmp143) - 20ºC	-0.996924	1.04549e-06
WBGene00194664	wild-type - 20ºC	csr-1a(cmp143) - 20ºC	-0.99668	0.0123509
WBGene00014254	wild-type - 20ºC	csr-1a(cmp143) - 20ºC	-0.995991	0.0282782
WBGene00021997	wild-type - 20ºC	csr-1a(cmp143) - 20ºC	-0.995809	0.000293176
WBGene00007538	wild-type - 20ºC	csr-1a(cmp143) - 20ºC	-0.995592	0.00908588
WBGene00001721	wild-type - 20ºC	csr-1a(cmp143) - 20ºC	-0.995591	0.00797223
WBGene00003775	wild-type - 20ºC	csr-1a(cmp143) - 20ºC	-0.995471	0.0109118
WBGene00014751	wild-type - 20ºC	csr-1a(cmp143) - 20ºC	-0.994888	0.040463
WBGene00015647	wild-type - 20ºC	csr-1a(cmp143) - 20ºC	-0.994214	1.59224e-07
WBGene00001553	wild-type - 20ºC	csr-1a(cmp143) - 20ºC	-0.992694	0.0339463
WBGene00007925	wild-type - 20ºC	csr-1a(cmp143) - 20ºC	-0.991506	6.38393e-09
WBGene00022374	wild-type - 20ºC	csr-1a(cmp143) - 20ºC	-0.99069	0.0418776
WBGene00015896	wild-type - 20ºC	csr-1a(cmp143) - 20ºC	-0.989167	0.0175186
WBGene00012656	wild-type - 20ºC	csr-1a(cmp143) - 20ºC	-0.988877	0.0332173
WBGene00011882	wild-type - 20ºC	csr-1a(cmp143) - 20ºC	-0.988075	0.0189215
WBGene00015781	wild-type - 20ºC	csr-1a(cmp143) - 20ºC	-0.987888	5.91632e-09
WBGene00023493	wild-type - 20ºC	csr-1a(cmp143) - 20ºC	-0.987779	0.036543
WBGene00189995	wild-type - 20ºC	csr-1a(cmp143) - 20ºC	-0.987445	0.0102981
WBGene00009620	wild-type - 20ºC	csr-1a(cmp143) - 20ºC	-0.986915	0.000514129
WBGene00021608	wild-type - 20ºC	csr-1a(cmp143) - 20ºC	-0.985447	0.0154206
WBGene00003591	wild-type - 20ºC	csr-1a(cmp143) - 20ºC	-0.98498	0.0248598
WBGene00020426	wild-type - 20ºC	csr-1a(cmp143) - 20ºC	-0.984297	2.18401e-08
WBGene00007407	wild-type - 20ºC	csr-1a(cmp143) - 20ºC	-0.983748	0.0437692
WBGene00014168	wild-type - 20ºC	csr-1a(cmp143) - 20ºC	-0.983466	0.0187775
WBGene00009641	wild-type - 20ºC	csr-1a(cmp143) - 20ºC	-0.983227	0.000903042
WBGene00008186	wild-type - 20ºC	csr-1a(cmp143) - 20ºC	-0.982699	0.0297636
WBGene00000446	wild-type - 20ºC	csr-1a(cmp143) - 20ºC	-0.98244	0.0340715
WBGene00000726	wild-type - 20ºC	csr-1a(cmp143) - 20ºC	-0.980223	3.86865e-06
WBGene00016423	wild-type - 20ºC	csr-1a(cmp143) - 20ºC	-0.979953	1.00987e-07
WBGene00018081	wild-type - 20ºC	csr-1a(cmp143) - 20ºC	-0.979102	0.00729663
WBGene00002186	wild-type - 20ºC	csr-1a(cmp143) - 20ºC	-0.978955	8.22091e-06
WBGene00001690	wild-type - 20ºC	csr-1a(cmp143) - 20ºC	-0.978686	1.58858e-05
WBGene00010893	wild-type - 20ºC	csr-1a(cmp143) - 20ºC	-0.977122	0.0374982
WBGene00219286	wild-type - 20ºC	csr-1a(cmp143) - 20ºC	-0.976243	0.00145445
WBGene00016581	wild-type - 20ºC	csr-1a(cmp143) - 20ºC	-0.973252	0.036226
WBGene00195168	wild-type - 20ºC	csr-1a(cmp143) - 20ºC	-0.973094	0.00610296
WBGene00017194	wild-type - 20ºC	csr-1a(cmp143) - 20ºC	-0.973072	0.00933481
WBGene00008192	wild-type - 20ºC	csr-1a(cmp143) - 20ºC	-0.972952	0.0268141
WBGene00018631	wild-type - 20ºC	csr-1a(cmp143) - 20ºC	-0.972066	0.0438014
WBGene00021382	wild-type - 20ºC	csr-1a(cmp143) - 20ºC	-0.968484	0.0141214
WBGene00007264	wild-type - 20ºC	csr-1a(cmp143) - 20ºC	-0.968264	6.48247e-06
WBGene00019597	wild-type - 20ºC	csr-1a(cmp143) - 20ºC	-0.968073	8.13931e-05
WBGene00011378	wild-type - 20ºC	csr-1a(cmp143) - 20ºC	-0.967876	0.00037153
WBGene00017794	wild-type - 20ºC	csr-1a(cmp143) - 20ºC	-0.965612	0.00166082
WBGene00015957	wild-type - 20ºC	csr-1a(cmp143) - 20ºC	-0.965322	0.000563385
WBGene00007049	wild-type - 20ºC	csr-1a(cmp143) - 20ºC	-0.9652	0.00522892
WBGene00007560	wild-type - 20ºC	csr-1a(cmp143) - 20ºC	-0.963304	7.10866e-07
WBGene00013820	wild-type - 20ºC	csr-1a(cmp143) - 20ºC	-0.962361	0.00560702
WBGene00044476	wild-type - 20ºC	csr-1a(cmp143) - 20ºC	-0.961259	0.0185067
WBGene00012379	wild-type - 20ºC	csr-1a(cmp143) - 20ºC	-0.960869	0.000264876
WBGene00044810	wild-type - 20ºC	csr-1a(cmp143) - 20ºC	-0.959767	0.0113029
WBGene00019096	wild-type - 20ºC	csr-1a(cmp143) - 20ºC	-0.959011	0.0172307
WBGene00020445	wild-type - 20ºC	csr-1a(cmp143) - 20ºC	-0.9548	0.0305186
WBGene00001045	wild-type - 20ºC	csr-1a(cmp143) - 20ºC	-0.954612	1.27589e-06
WBGene00219547	wild-type - 20ºC	csr-1a(cmp143) - 20ºC	-0.953288	0.0437974
WBGene00013835	wild-type - 20ºC	csr-1a(cmp143) - 20ºC	-0.951382	7.92744e-05
WBGene00220260	wild-type - 20ºC	csr-1a(cmp143) - 20ºC	-0.949765	0.0225652
WBGene00194864	wild-type - 20ºC	csr-1a(cmp143) - 20ºC	-0.947735	0.0108312
WBGene00014809	wild-type - 20ºC	csr-1a(cmp143) - 20ºC	-0.947492	0.0376881
WBGene00013079	wild-type - 20ºC	csr-1a(cmp143) - 20ºC	-0.946807	0.0035602
WBGene00014052	wild-type - 20ºC	csr-1a(cmp143) - 20ºC	-0.94629	0.000773429
WBGene00017020	wild-type - 20ºC	csr-1a(cmp143) - 20ºC	-0.946035	0.00407173
WBGene00023271	wild-type - 20ºC	csr-1a(cmp143) - 20ºC	-0.944562	0.0462266
WBGene00043994	wild-type - 20ºC	csr-1a(cmp143) - 20ºC	-0.943651	0.00322318
WBGene00002181	wild-type - 20ºC	csr-1a(cmp143) - 20ºC	-0.943186	2.41025e-05
WBGene00008092	wild-type - 20ºC	csr-1a(cmp143) - 20ºC	-0.943006	0.0134193
WBGene00017998	wild-type - 20ºC	csr-1a(cmp143) - 20ºC	-0.942253	2.69265e-07
WBGene00014997	wild-type - 20ºC	csr-1a(cmp143) - 20ºC	-0.94094	0.0431457
WBGene00023209	wild-type - 20ºC	csr-1a(cmp143) - 20ºC	-0.940109	9.49602e-05
WBGene00016211	wild-type - 20ºC	csr-1a(cmp143) - 20ºC	-0.938389	0.0262786
WBGene00044448	wild-type - 20ºC	csr-1a(cmp143) - 20ºC	-0.938303	0.0221503
WBGene00022778	wild-type - 20ºC	csr-1a(cmp143) - 20ºC	-0.936604	0.0189058
WBGene00050943	wild-type - 20ºC	csr-1a(cmp143) - 20ºC	-0.935839	2.48902e-06
WBGene00007141	wild-type - 20ºC	csr-1a(cmp143) - 20ºC	-0.935243	0.0040192
WBGene00018965	wild-type - 20ºC	csr-1a(cmp143) - 20ºC	-0.935221	0.0372712
WBGene00012939	wild-type - 20ºC	csr-1a(cmp143) - 20ºC	-0.932363	2.34097e-05
WBGene00044191	wild-type - 20ºC	csr-1a(cmp143) - 20ºC	-0.93059	2.75176e-09
WBGene00004002	wild-type - 20ºC	csr-1a(cmp143) - 20ºC	-0.930134	0.0194552
WBGene00206357	wild-type - 20ºC	csr-1a(cmp143) - 20ºC	-0.929429	0.00383653
WBGene00017154	wild-type - 20ºC	csr-1a(cmp143) - 20ºC	-0.929376	0.0382729
WBGene00018120	wild-type - 20ºC	csr-1a(cmp143) - 20ºC	-0.928552	0.00179853
WBGene00013523	wild-type - 20ºC	csr-1a(cmp143) - 20ºC	-0.928216	0.00630556
WBGene00010972	wild-type - 20ºC	csr-1a(cmp143) - 20ºC	-0.928137	0.000821992
WBGene00020143	wild-type - 20ºC	csr-1a(cmp143) - 20ºC	-0.927379	7.46672e-05
WBGene00018841	wild-type - 20ºC	csr-1a(cmp143) - 20ºC	-0.925501	0.00447137
WBGene00020156	wild-type - 20ºC	csr-1a(cmp143) - 20ºC	-0.925187	5.11301e-05
WBGene00009458	wild-type - 20ºC	csr-1a(cmp143) - 20ºC	-0.924879	0.00437363
WBGene00007977	wild-type - 20ºC	csr-1a(cmp143) - 20ºC	-0.92475	0.000160734
WBGene00007309	wild-type - 20ºC	csr-1a(cmp143) - 20ºC	-0.924274	0.00262925
WBGene00044180	wild-type - 20ºC	csr-1a(cmp143) - 20ºC	-0.92319	0.012802
WBGene00000246	wild-type - 20ºC	csr-1a(cmp143) - 20ºC	-0.923187	0.000448749
WBGene00000992	wild-type - 20ºC	csr-1a(cmp143) - 20ºC	-0.92227	1.27264e-06
WBGene00012754	wild-type - 20ºC	csr-1a(cmp143) - 20ºC	-0.921563	0.0304864
WBGene00016351	wild-type - 20ºC	csr-1a(cmp143) - 20ºC	-0.921376	0.000370511
WBGene00044312	wild-type - 20ºC	csr-1a(cmp143) - 20ºC	-0.920961	0.0128563
WBGene00018165	wild-type - 20ºC	csr-1a(cmp143) - 20ºC	-0.920649	0.0465822
WBGene00016247	wild-type - 20ºC	csr-1a(cmp143) - 20ºC	-0.920332	8.49794e-07
WBGene00013264	wild-type - 20ºC	csr-1a(cmp143) - 20ºC	-0.920277	0.0132785
WBGene00021471	wild-type - 20ºC	csr-1a(cmp143) - 20ºC	-0.920274	0.0144768
WBGene00018040	wild-type - 20ºC	csr-1a(cmp143) - 20ºC	-0.920005	0.00271071
WBGene00012547	wild-type - 20ºC	csr-1a(cmp143) - 20ºC	-0.915049	0.00794371
WBGene00018738	wild-type - 20ºC	csr-1a(cmp143) - 20ºC	-0.914759	1.65758e-05
WBGene00017026	wild-type - 20ºC	csr-1a(cmp143) - 20ºC	-0.913855	0.00766393
WBGene00194647	wild-type - 20ºC	csr-1a(cmp143) - 20ºC	-0.912602	0.0316086
WBGene00000225	wild-type - 20ºC	csr-1a(cmp143) - 20ºC	-0.912525	2.43334e-05
WBGene00009079	wild-type - 20ºC	csr-1a(cmp143) - 20ºC	-0.909128	0.00349118
WBGene00021643	wild-type - 20ºC	csr-1a(cmp143) - 20ºC	-0.908685	0.0229301
WBGene00013800	wild-type - 20ºC	csr-1a(cmp143) - 20ºC	-0.908247	0.0171154
WBGene00004348	wild-type - 20ºC	csr-1a(cmp143) - 20ºC	-0.907661	3.09977e-05
WBGene00007307	wild-type - 20ºC	csr-1a(cmp143) - 20ºC	-0.907653	0.00137888
WBGene00013303	wild-type - 20ºC	csr-1a(cmp143) - 20ºC	-0.907323	0.00458589
WBGene00021398	wild-type - 20ºC	csr-1a(cmp143) - 20ºC	-0.907292	0.00158256
WBGene00001626	wild-type - 20ºC	csr-1a(cmp143) - 20ºC	-0.906477	0.00341657
WBGene00020396	wild-type - 20ºC	csr-1a(cmp143) - 20ºC	-0.905499	3.75537e-06
WBGene00013852	wild-type - 20ºC	csr-1a(cmp143) - 20ºC	-0.904344	1.34133e-08
WBGene00017201	wild-type - 20ºC	csr-1a(cmp143) - 20ºC	-0.903598	0.000138996
WBGene00016094	wild-type - 20ºC	csr-1a(cmp143) - 20ºC	-0.902857	0.00394577
WBGene00003437	wild-type - 20ºC	csr-1a(cmp143) - 20ºC	-0.90153	0.00204384
WBGene00010512	wild-type - 20ºC	csr-1a(cmp143) - 20ºC	-0.901468	0.00674892
WBGene00015196	wild-type - 20ºC	csr-1a(cmp143) - 20ºC	-0.900997	7.71821e-05
WBGene00014154	wild-type - 20ºC	csr-1a(cmp143) - 20ºC	-0.899689	0.014636
WBGene00011665	wild-type - 20ºC	csr-1a(cmp143) - 20ºC	-0.899483	0.00098135
WBGene00001242	wild-type - 20ºC	csr-1a(cmp143) - 20ºC	-0.898983	3.81337e-07
WBGene00016671	wild-type - 20ºC	csr-1a(cmp143) - 20ºC	-0.898933	0.00315735
WBGene00015907	wild-type - 20ºC	csr-1a(cmp143) - 20ºC	-0.89811	0.00195393
WBGene00002112	wild-type - 20ºC	csr-1a(cmp143) - 20ºC	-0.897724	0.0140262
WBGene00011001	wild-type - 20ºC	csr-1a(cmp143) - 20ºC	-0.89702	0.0456462
WBGene00013854	wild-type - 20ºC	csr-1a(cmp143) - 20ºC	-0.89661	0.000264162
WBGene00012352	wild-type - 20ºC	csr-1a(cmp143) - 20ºC	-0.894937	2.64028e-05
WBGene00010838	wild-type - 20ºC	csr-1a(cmp143) - 20ºC	-0.893476	0.00869473
WBGene00012871	wild-type - 20ºC	csr-1a(cmp143) - 20ºC	-0.892326	0.00914264
WBGene00001719	wild-type - 20ºC	csr-1a(cmp143) - 20ºC	-0.892133	1.79698e-07
WBGene00009953	wild-type - 20ºC	csr-1a(cmp143) - 20ºC	-0.891382	0.0125393
WBGene00044725	wild-type - 20ºC	csr-1a(cmp143) - 20ºC	-0.890043	0.0127703
WBGene00015257	wild-type - 20ºC	csr-1a(cmp143) - 20ºC	-0.889791	0.000709354
WBGene00012073	wild-type - 20ºC	csr-1a(cmp143) - 20ºC	-0.889445	0.00271009
WBGene00019461	wild-type - 20ºC	csr-1a(cmp143) - 20ºC	-0.887971	0.0086153
WBGene00016339	wild-type - 20ºC	csr-1a(cmp143) - 20ºC	-0.887807	0.0240019
WBGene00009932	wild-type - 20ºC	csr-1a(cmp143) - 20ºC	-0.886833	0.00231179
WBGene00021008	wild-type - 20ºC	csr-1a(cmp143) - 20ºC	-0.886154	0.000911055
WBGene00020276	wild-type - 20ºC	csr-1a(cmp143) - 20ºC	-0.885829	0.0174412
WBGene00022094	wild-type - 20ºC	csr-1a(cmp143) - 20ºC	-0.883967	0.0107204
WBGene00019882	wild-type - 20ºC	csr-1a(cmp143) - 20ºC	-0.881061	0.000721529
WBGene00013055	wild-type - 20ºC	csr-1a(cmp143) - 20ºC	-0.879953	0.0139952
WBGene00022760	wild-type - 20ºC	csr-1a(cmp143) - 20ºC	-0.878683	0.000488825
WBGene00000858	wild-type - 20ºC	csr-1a(cmp143) - 20ºC	-0.878344	0.00123037
WBGene00016659	wild-type - 20ºC	csr-1a(cmp143) - 20ºC	-0.87626	0.00169195
WBGene00016577	wild-type - 20ºC	csr-1a(cmp143) - 20ºC	-0.876025	6.77852e-07
WBGene00013367	wild-type - 20ºC	csr-1a(cmp143) - 20ºC	-0.875379	0.028209
WBGene00013723	wild-type - 20ºC	csr-1a(cmp143) - 20ºC	-0.873233	0.00264277
WBGene00014008	wild-type - 20ºC	csr-1a(cmp143) - 20ºC	-0.872337	1.29188e-05
WBGene00012250	wild-type - 20ºC	csr-1a(cmp143) - 20ºC	-0.871973	0.0262713
WBGene00007584	wild-type - 20ºC	csr-1a(cmp143) - 20ºC	-0.871657	0.00317066
WBGene00009446	wild-type - 20ºC	csr-1a(cmp143) - 20ºC	-0.871312	0.0447165
WBGene00000557	wild-type - 20ºC	csr-1a(cmp143) - 20ºC	-0.870604	0.00137658
WBGene00000039	wild-type - 20ºC	csr-1a(cmp143) - 20ºC	-0.869289	8.91652e-08
WBGene00021583	wild-type - 20ºC	csr-1a(cmp143) - 20ºC	-0.868703	0.000519475
WBGene00010738	wild-type - 20ºC	csr-1a(cmp143) - 20ºC	-0.868433	0.0216787
WBGene00011042	wild-type - 20ºC	csr-1a(cmp143) - 20ºC	-0.867151	0.0224541
WBGene00009640	wild-type - 20ºC	csr-1a(cmp143) - 20ºC	-0.864608	0.0360427
WBGene00016319	wild-type - 20ºC	csr-1a(cmp143) - 20ºC	-0.864079	5.75265e-06
WBGene00003012	wild-type - 20ºC	csr-1a(cmp143) - 20ºC	-0.863667	9.08735e-11
WBGene00022752	wild-type - 20ºC	csr-1a(cmp143) - 20ºC	-0.862963	0.0203728
WBGene00009401	wild-type - 20ºC	csr-1a(cmp143) - 20ºC	-0.862569	0.0105845
WBGene00006592	wild-type - 20ºC	csr-1a(cmp143) - 20ºC	-0.862534	3.42056e-05
WBGene00018217	wild-type - 20ºC	csr-1a(cmp143) - 20ºC	-0.861639	0.000555307
WBGene00007209	wild-type - 20ºC	csr-1a(cmp143) - 20ºC	-0.860929	0.00678285
WBGene00019024	wild-type - 20ºC	csr-1a(cmp143) - 20ºC	-0.860724	0.0239949
WBGene00017570	wild-type - 20ºC	csr-1a(cmp143) - 20ºC	-0.85826	1.0671e-05
WBGene00015572	wild-type - 20ºC	csr-1a(cmp143) - 20ºC	-0.857052	0.0198338
WBGene00003071	wild-type - 20ºC	csr-1a(cmp143) - 20ºC	-0.856257	8.80897e-05
WBGene00012439	wild-type - 20ºC	csr-1a(cmp143) - 20ºC	-0.856247	0.00148087
WBGene00004971	wild-type - 20ºC	csr-1a(cmp143) - 20ºC	-0.85585	0.00271014
WBGene00010466	wild-type - 20ºC	csr-1a(cmp143) - 20ºC	-0.855099	0.0328819
WBGene00019074	wild-type - 20ºC	csr-1a(cmp143) - 20ºC	-0.854996	0.00019165
WBGene00006058	wild-type - 20ºC	csr-1a(cmp143) - 20ºC	-0.854535	0.00409589
WBGene00022788	wild-type - 20ºC	csr-1a(cmp143) - 20ºC	-0.854432	3.26206e-05
WBGene00001631	wild-type - 20ºC	csr-1a(cmp143) - 20ºC	-0.853905	2.1609e-05
WBGene00012811	wild-type - 20ºC	csr-1a(cmp143) - 20ºC	-0.853091	0.0040405
WBGene00018289	wild-type - 20ºC	csr-1a(cmp143) - 20ºC	-0.852005	0.0347749
WBGene00002120	wild-type - 20ºC	csr-1a(cmp143) - 20ºC	-0.851458	0.0347749
WBGene00001724	wild-type - 20ºC	csr-1a(cmp143) - 20ºC	-0.849603	8.54958e-05
WBGene00008079	wild-type - 20ºC	csr-1a(cmp143) - 20ºC	-0.84904	0.00384993
WBGene00044741	wild-type - 20ºC	csr-1a(cmp143) - 20ºC	-0.844383	0.0350338
WBGene00017672	wild-type - 20ºC	csr-1a(cmp143) - 20ºC	-0.844111	0.0215456
WBGene00017387	wild-type - 20ºC	csr-1a(cmp143) - 20ºC	-0.843923	0.00543929
WBGene00012169	wild-type - 20ºC	csr-1a(cmp143) - 20ºC	-0.843205	0.00177605
WBGene00010474	wild-type - 20ºC	csr-1a(cmp143) - 20ºC	-0.842781	0.0115426
WBGene00013279	wild-type - 20ºC	csr-1a(cmp143) - 20ºC	-0.842756	0.017932
WBGene00044177	wild-type - 20ºC	csr-1a(cmp143) - 20ºC	-0.842	0.000366699
WBGene00011808	wild-type - 20ºC	csr-1a(cmp143) - 20ºC	-0.840606	0.00471564
WBGene00018065	wild-type - 20ºC	csr-1a(cmp143) - 20ºC	-0.840006	0.0263738
WBGene00017279	wild-type - 20ºC	csr-1a(cmp143) - 20ºC	-0.839855	0.0054601
WBGene00016587	wild-type - 20ºC	csr-1a(cmp143) - 20ºC	-0.83805	0.0061739
WBGene00017938	wild-type - 20ºC	csr-1a(cmp143) - 20ºC	-0.837649	0.0102077
WBGene00018591	wild-type - 20ºC	csr-1a(cmp143) - 20ºC	-0.836686	0.000385357
WBGene00001392	wild-type - 20ºC	csr-1a(cmp143) - 20ºC	-0.836375	3.14455e-11
WBGene00022761	wild-type - 20ºC	csr-1a(cmp143) - 20ºC	-0.83565	0.0109463
WBGene00019092	wild-type - 20ºC	csr-1a(cmp143) - 20ºC	-0.835291	0.00473342
WBGene00018041	wild-type - 20ºC	csr-1a(cmp143) - 20ºC	-0.835201	0.00501001
WBGene00017936	wild-type - 20ºC	csr-1a(cmp143) - 20ºC	-0.834857	3.25514e-05
WBGene00019154	wild-type - 20ºC	csr-1a(cmp143) - 20ºC	-0.833693	1.36457e-07
WBGene00000951	wild-type - 20ºC	csr-1a(cmp143) - 20ºC	-0.830556	0.00475155
WBGene00000083	wild-type - 20ºC	csr-1a(cmp143) - 20ºC	-0.829723	2.99397e-07
WBGene00021948	wild-type - 20ºC	csr-1a(cmp143) - 20ºC	-0.828989	0.00262855
WBGene00011297	wild-type - 20ºC	csr-1a(cmp143) - 20ºC	-0.828755	0.00467074
WBGene00007804	wild-type - 20ºC	csr-1a(cmp143) - 20ºC	-0.827485	0.0497435
WBGene00019509	wild-type - 20ºC	csr-1a(cmp143) - 20ºC	-0.826892	0.00416642
WBGene00003233	wild-type - 20ºC	csr-1a(cmp143) - 20ºC	-0.82643	0.00923437
WBGene00020140	wild-type - 20ºC	csr-1a(cmp143) - 20ºC	-0.825926	0.00190033
WBGene00013458	wild-type - 20ºC	csr-1a(cmp143) - 20ºC	-0.825623	0.000398745
WBGene00044447	wild-type - 20ºC	csr-1a(cmp143) - 20ºC	-0.823797	0.0140499
WBGene00012249	wild-type - 20ºC	csr-1a(cmp143) - 20ºC	-0.822992	0.0117571
WBGene00000882	wild-type - 20ºC	csr-1a(cmp143) - 20ºC	-0.822796	0.000119297
WBGene00000252	wild-type - 20ºC	csr-1a(cmp143) - 20ºC	-0.822764	1.65629e-06
WBGene00003847	wild-type - 20ºC	csr-1a(cmp143) - 20ºC	-0.822671	3.86655e-05
WBGene00011515	wild-type - 20ºC	csr-1a(cmp143) - 20ºC	-0.821028	0.0125012
WBGene00013321	wild-type - 20ºC	csr-1a(cmp143) - 20ºC	-0.820937	6.61549e-06
WBGene00219694	wild-type - 20ºC	csr-1a(cmp143) - 20ºC	-0.820766	0.0265837
WBGene00006040	wild-type - 20ºC	csr-1a(cmp143) - 20ºC	-0.820623	0.0169299
WBGene00010884	wild-type - 20ºC	csr-1a(cmp143) - 20ºC	-0.819982	0.035155
WBGene00009408	wild-type - 20ºC	csr-1a(cmp143) - 20ºC	-0.818894	0.00697993
WBGene00007563	wild-type - 20ºC	csr-1a(cmp143) - 20ºC	-0.817657	0.0138663
WBGene00012721	wild-type - 20ºC	csr-1a(cmp143) - 20ºC	-0.817338	0.0422418
WBGene00235106	wild-type - 20ºC	csr-1a(cmp143) - 20ºC	-0.816996	0.0325508
WBGene00018694	wild-type - 20ºC	csr-1a(cmp143) - 20ºC	-0.816349	0.0261118
WBGene00019084	wild-type - 20ºC	csr-1a(cmp143) - 20ºC	-0.815054	0.0339489
WBGene00020911	wild-type - 20ºC	csr-1a(cmp143) - 20ºC	-0.814976	0.000325557
WBGene00009714	wild-type - 20ºC	csr-1a(cmp143) - 20ºC	-0.814905	0.0122726
WBGene00019506	wild-type - 20ºC	csr-1a(cmp143) - 20ºC	-0.81358	0.0359043
WBGene00016483	wild-type - 20ºC	csr-1a(cmp143) - 20ºC	-0.812297	0.0327947
WBGene00012684	wild-type - 20ºC	csr-1a(cmp143) - 20ºC	-0.811004	0.0355994
WBGene00077569	wild-type - 20ºC	csr-1a(cmp143) - 20ºC	-0.810102	0.032645
WBGene00014104	wild-type - 20ºC	csr-1a(cmp143) - 20ºC	-0.8097	0.00543401
WBGene00007793	wild-type - 20ºC	csr-1a(cmp143) - 20ºC	-0.809487	0.00720501
WBGene00000302	wild-type - 20ºC	csr-1a(cmp143) - 20ºC	-0.807668	0.0145362
WBGene00019026	wild-type - 20ºC	csr-1a(cmp143) - 20ºC	-0.806993	0.00280027
WBGene00015131	wild-type - 20ºC	csr-1a(cmp143) - 20ºC	-0.80661	0.00052561
WBGene00013158	wild-type - 20ºC	csr-1a(cmp143) - 20ºC	-0.806564	0.00253504
WBGene00022060	wild-type - 20ºC	csr-1a(cmp143) - 20ºC	-0.80443	0.0267195
WBGene00009292	wild-type - 20ºC	csr-1a(cmp143) - 20ºC	-0.804338	0.0100722
WBGene00001249	wild-type - 20ºC	csr-1a(cmp143) - 20ºC	-0.804283	0.00267876
WBGene00009605	wild-type - 20ºC	csr-1a(cmp143) - 20ºC	-0.804007	0.00625257
WBGene00010773	wild-type - 20ºC	csr-1a(cmp143) - 20ºC	-0.801852	0.0151249
WBGene00007601	wild-type - 20ºC	csr-1a(cmp143) - 20ºC	-0.800167	0.00875188
WBGene00010442	wild-type - 20ºC	csr-1a(cmp143) - 20ºC	-0.800136	0.000145895
WBGene00020715	wild-type - 20ºC	csr-1a(cmp143) - 20ºC	-0.798768	0.000309219
WBGene00009683	wild-type - 20ºC	csr-1a(cmp143) - 20ºC	-0.798159	0.00879249
WBGene00001603	wild-type - 20ºC	csr-1a(cmp143) - 20ºC	-0.795794	0.00589314
WBGene00020377	wild-type - 20ºC	csr-1a(cmp143) - 20ºC	-0.795661	0.0236855
WBGene00012720	wild-type - 20ºC	csr-1a(cmp143) - 20ºC	-0.795512	0.0336652
WBGene00015689	wild-type - 20ºC	csr-1a(cmp143) - 20ºC	-0.79426	0.0241438
WBGene00044623	wild-type - 20ºC	csr-1a(cmp143) - 20ºC	-0.792039	4.48162e-07
WBGene00020873	wild-type - 20ºC	csr-1a(cmp143) - 20ºC	-0.791787	0.0447171
WBGene00194700	wild-type - 20ºC	csr-1a(cmp143) - 20ºC	-0.791718	0.00843343
WBGene00014150	wild-type - 20ºC	csr-1a(cmp143) - 20ºC	-0.791432	2.28054e-06
WBGene00007337	wild-type - 20ºC	csr-1a(cmp143) - 20ºC	-0.79135	0.00543929
WBGene00022073	wild-type - 20ºC	csr-1a(cmp143) - 20ºC	-0.789453	0.00195393
WBGene00005078	wild-type - 20ºC	csr-1a(cmp143) - 20ºC	-0.788972	0.000355343
WBGene00017126	wild-type - 20ºC	csr-1a(cmp143) - 20ºC	-0.788602	0.00328707
WBGene00002227	wild-type - 20ºC	csr-1a(cmp143) - 20ºC	-0.788362	0.0105867
WBGene00016825	wild-type - 20ºC	csr-1a(cmp143) - 20ºC	-0.787783	0.00901188
WBGene00007503	wild-type - 20ºC	csr-1a(cmp143) - 20ºC	-0.787317	0.0372712
WBGene00044005	wild-type - 20ºC	csr-1a(cmp143) - 20ºC	-0.785314	0.0314812
WBGene00021006	wild-type - 20ºC	csr-1a(cmp143) - 20ºC	-0.784776	0.0179492
WBGene00003547	wild-type - 20ºC	csr-1a(cmp143) - 20ºC	-0.784014	0.00117005
WBGene00011446	wild-type - 20ºC	csr-1a(cmp143) - 20ºC	-0.783967	0.00157671
WBGene00013312	wild-type - 20ºC	csr-1a(cmp143) - 20ºC	-0.783171	0.00925249
WBGene00006409	wild-type - 20ºC	csr-1a(cmp143) - 20ºC	-0.782752	0.0467685
WBGene00021052	wild-type - 20ºC	csr-1a(cmp143) - 20ºC	-0.782539	0.0012708
WBGene00020550	wild-type - 20ºC	csr-1a(cmp143) - 20ºC	-0.782359	0.0214826
WBGene00009678	wild-type - 20ºC	csr-1a(cmp143) - 20ºC	-0.781972	2.52991e-05
WBGene00007142	wild-type - 20ºC	csr-1a(cmp143) - 20ºC	-0.781405	8.38753e-06
WBGene00011617	wild-type - 20ºC	csr-1a(cmp143) - 20ºC	-0.781123	0.0317512
WBGene00017736	wild-type - 20ºC	csr-1a(cmp143) - 20ºC	-0.779151	0.0105742
WBGene00001052	wild-type - 20ºC	csr-1a(cmp143) - 20ºC	-0.778471	0.0128359
WBGene00006044	wild-type - 20ºC	csr-1a(cmp143) - 20ºC	-0.778052	0.00418762
WBGene00003165	wild-type - 20ºC	csr-1a(cmp143) - 20ºC	-0.777394	9.27013e-05
WBGene00017483	wild-type - 20ºC	csr-1a(cmp143) - 20ºC	-0.776597	3.9385e-05
WBGene00009813	wild-type - 20ºC	csr-1a(cmp143) - 20ºC	-0.776158	0.000168164
WBGene00018510	wild-type - 20ºC	csr-1a(cmp143) - 20ºC	-0.775464	9.75765e-05
WBGene00016807	wild-type - 20ºC	csr-1a(cmp143) - 20ºC	-0.775357	0.0453811
WBGene00009848	wild-type - 20ºC	csr-1a(cmp143) - 20ºC	-0.774982	0.00274989
WBGene00007266	wild-type - 20ºC	csr-1a(cmp143) - 20ºC	-0.774429	0.0135227
WBGene00013585	wild-type - 20ºC	csr-1a(cmp143) - 20ºC	-0.774267	3.40928e-06
WBGene00003015	wild-type - 20ºC	csr-1a(cmp143) - 20ºC	-0.773526	0.000423046
WBGene00001186	wild-type - 20ºC	csr-1a(cmp143) - 20ºC	-0.7727	0.00501045
WBGene00017687	wild-type - 20ºC	csr-1a(cmp143) - 20ºC	-0.772016	0.00515055
WBGene00008848	wild-type - 20ºC	csr-1a(cmp143) - 20ºC	-0.771628	3.07093e-05
WBGene00010728	wild-type - 20ºC	csr-1a(cmp143) - 20ºC	-0.770246	0.0107299
WBGene00013926	wild-type - 20ºC	csr-1a(cmp143) - 20ºC	-0.77021	0.000307532
WBGene00022888	wild-type - 20ºC	csr-1a(cmp143) - 20ºC	-0.769329	0.0112116
WBGene00015944	wild-type - 20ºC	csr-1a(cmp143) - 20ºC	-0.7677	0.0240597
WBGene00007224	wild-type - 20ºC	csr-1a(cmp143) - 20ºC	-0.767237	0.0325378
WBGene00020707	wild-type - 20ºC	csr-1a(cmp143) - 20ºC	-0.766739	0.00982792
WBGene00011336	wild-type - 20ºC	csr-1a(cmp143) - 20ºC	-0.766304	0.00596063
WBGene00008333	wild-type - 20ºC	csr-1a(cmp143) - 20ºC	-0.766109	0.0020819
WBGene00014220	wild-type - 20ºC	csr-1a(cmp143) - 20ºC	-0.76558	0.0202739
WBGene00003001	wild-type - 20ºC	csr-1a(cmp143) - 20ºC	-0.765139	0.00837394
WBGene00013969	wild-type - 20ºC	csr-1a(cmp143) - 20ºC	-0.764894	3.59886e-05
WBGene00016097	wild-type - 20ºC	csr-1a(cmp143) - 20ºC	-0.764661	0.00334916
WBGene00019081	wild-type - 20ºC	csr-1a(cmp143) - 20ºC	-0.764272	0.0371154
WBGene00010453	wild-type - 20ºC	csr-1a(cmp143) - 20ºC	-0.763615	0.00401426
WBGene00022093	wild-type - 20ºC	csr-1a(cmp143) - 20ºC	-0.763535	0.000287767
WBGene00004140	wild-type - 20ºC	csr-1a(cmp143) - 20ºC	-0.76289	0.000873685
WBGene00013450	wild-type - 20ºC	csr-1a(cmp143) - 20ºC	-0.762457	0.00922633
WBGene00020009	wild-type - 20ºC	csr-1a(cmp143) - 20ºC	-0.761902	0.000120253
WBGene00018394	wild-type - 20ºC	csr-1a(cmp143) - 20ºC	-0.761654	0.0128903
WBGene00018969	wild-type - 20ºC	csr-1a(cmp143) - 20ºC	-0.761022	9.13636e-09
WBGene00020139	wild-type - 20ºC	csr-1a(cmp143) - 20ºC	-0.759122	0.000257928
WBGene00011203	wild-type - 20ºC	csr-1a(cmp143) - 20ºC	-0.758968	0.00255115
WBGene00021032	wild-type - 20ºC	csr-1a(cmp143) - 20ºC	-0.75893	0.0214826
WBGene00000444	wild-type - 20ºC	csr-1a(cmp143) - 20ºC	-0.75847	0.0418685
WBGene00002915	wild-type - 20ºC	csr-1a(cmp143) - 20ºC	-0.75798	0.000829816
WBGene00013891	wild-type - 20ºC	csr-1a(cmp143) - 20ºC	-0.754804	0.00016099
WBGene00138711	wild-type - 20ºC	csr-1a(cmp143) - 20ºC	-0.753506	0.00339552
WBGene00007169	wild-type - 20ºC	csr-1a(cmp143) - 20ºC	-0.753155	0.0269729
WBGene00007396	wild-type - 20ºC	csr-1a(cmp143) - 20ºC	-0.753053	0.00018757
WBGene00008816	wild-type - 20ºC	csr-1a(cmp143) - 20ºC	-0.752613	0.0494373
WBGene00004998	wild-type - 20ºC	csr-1a(cmp143) - 20ºC	-0.751516	8.80897e-05
WBGene00001711	wild-type - 20ºC	csr-1a(cmp143) - 20ºC	-0.750401	0.0324125
WBGene00015820	wild-type - 20ºC	csr-1a(cmp143) - 20ºC	-0.750298	0.01856
WBGene00010485	wild-type - 20ºC	csr-1a(cmp143) - 20ºC	-0.750184	0.00269348
WBGene00010742	wild-type - 20ºC	csr-1a(cmp143) - 20ºC	-0.749931	1.12374e-05
WBGene00235300	wild-type - 20ºC	csr-1a(cmp143) - 20ºC	-0.749602	0.0350381
WBGene00011401	wild-type - 20ºC	csr-1a(cmp143) - 20ºC	-0.748693	0.0251673
WBGene00018563	wild-type - 20ºC	csr-1a(cmp143) - 20ºC	-0.748403	0.0312027
WBGene00017613	wild-type - 20ºC	csr-1a(cmp143) - 20ºC	-0.748279	2.41714e-06
WBGene00019935	wild-type - 20ºC	csr-1a(cmp143) - 20ºC	-0.745546	0.00212718
WBGene00007777	wild-type - 20ºC	csr-1a(cmp143) - 20ºC	-0.745207	0.00366791
WBGene00011398	wild-type - 20ºC	csr-1a(cmp143) - 20ºC	-0.744987	8.81467e-06
WBGene00019111	wild-type - 20ºC	csr-1a(cmp143) - 20ºC	-0.744715	0.000267002
WBGene00019642	wild-type - 20ºC	csr-1a(cmp143) - 20ºC	-0.744288	0.0210689
WBGene00020726	wild-type - 20ºC	csr-1a(cmp143) - 20ºC	-0.744058	0.00974505
WBGene00000282	wild-type - 20ºC	csr-1a(cmp143) - 20ºC	-0.743978	9.82918e-09
WBGene00016356	wild-type - 20ºC	csr-1a(cmp143) - 20ºC	-0.74375	0.0457945
WBGene00002127	wild-type - 20ºC	csr-1a(cmp143) - 20ºC	-0.74255	0.000513809
WBGene00009288	wild-type - 20ºC	csr-1a(cmp143) - 20ºC	-0.742142	0.000929549
WBGene00019994	wild-type - 20ºC	csr-1a(cmp143) - 20ºC	-0.742114	0.00154805
WBGene00001184	wild-type - 20ºC	csr-1a(cmp143) - 20ºC	-0.741822	0.000231935
WBGene00011838	wild-type - 20ºC	csr-1a(cmp143) - 20ºC	-0.741765	0.000693447
WBGene00013478	wild-type - 20ºC	csr-1a(cmp143) - 20ºC	-0.741308	0.0183003
WBGene00019476	wild-type - 20ºC	csr-1a(cmp143) - 20ºC	-0.740763	0.00607249
WBGene00000115	wild-type - 20ºC	csr-1a(cmp143) - 20ºC	-0.739876	0.00171497
WBGene00003485	wild-type - 20ºC	csr-1a(cmp143) - 20ºC	-0.739866	1.48428e-06
WBGene00011971	wild-type - 20ºC	csr-1a(cmp143) - 20ºC	-0.739397	9.8331e-06
WBGene00016752	wild-type - 20ºC	csr-1a(cmp143) - 20ºC	-0.739229	0.0148738
WBGene00009377	wild-type - 20ºC	csr-1a(cmp143) - 20ºC	-0.739193	0.0131359
WBGene00021472	wild-type - 20ºC	csr-1a(cmp143) - 20ºC	-0.73691	0.0225305
WBGene00011339	wild-type - 20ºC	csr-1a(cmp143) - 20ºC	-0.736719	0.00264115
WBGene00002135	wild-type - 20ºC	csr-1a(cmp143) - 20ºC	-0.736009	9.66964e-06
WBGene00006844	wild-type - 20ºC	csr-1a(cmp143) - 20ºC	-0.735822	1.28087e-05
WBGene00045306	wild-type - 20ºC	csr-1a(cmp143) - 20ºC	-0.735745	0.0449489
WBGene00185014	wild-type - 20ºC	csr-1a(cmp143) - 20ºC	-0.735238	0.0120295
WBGene00001246	wild-type - 20ºC	csr-1a(cmp143) - 20ºC	-0.734536	0.036517
WBGene00013752	wild-type - 20ºC	csr-1a(cmp143) - 20ºC	-0.733808	0.0114995
WBGene00044445	wild-type - 20ºC	csr-1a(cmp143) - 20ºC	-0.733507	0.00411734
WBGene00016424	wild-type - 20ºC	csr-1a(cmp143) - 20ºC	-0.733445	0.00105767
WBGene00022467	wild-type - 20ºC	csr-1a(cmp143) - 20ºC	-0.733363	0.0480041
WBGene00016738	wild-type - 20ºC	csr-1a(cmp143) - 20ºC	-0.73333	0.0474702
WBGene00077519	wild-type - 20ºC	csr-1a(cmp143) - 20ºC	-0.73332	0.0132987
WBGene00001805	wild-type - 20ºC	csr-1a(cmp143) - 20ºC	-0.732959	0.028966
WBGene00012637	wild-type - 20ºC	csr-1a(cmp143) - 20ºC	-0.731306	0.0115819
WBGene00045390	wild-type - 20ºC	csr-1a(cmp143) - 20ºC	-0.73129	0.0299676
WBGene00016641	wild-type - 20ºC	csr-1a(cmp143) - 20ºC	-0.730659	4.83439e-06
WBGene00044163	wild-type - 20ºC	csr-1a(cmp143) - 20ºC	-0.729561	0.000251112
WBGene00017506	wild-type - 20ºC	csr-1a(cmp143) - 20ºC	-0.729541	0.000913905
WBGene00002267	wild-type - 20ºC	csr-1a(cmp143) - 20ºC	-0.72897	4.84269e-08
WBGene00012191	wild-type - 20ºC	csr-1a(cmp143) - 20ºC	-0.728048	0.0300982
WBGene00023500	wild-type - 20ºC	csr-1a(cmp143) - 20ºC	-0.728032	6.23665e-06
WBGene00005484	wild-type - 20ºC	csr-1a(cmp143) - 20ºC	-0.727465	0.0280413
WBGene00195311	wild-type - 20ºC	csr-1a(cmp143) - 20ºC	-0.727119	0.0282864
WBGene00003435	wild-type - 20ºC	csr-1a(cmp143) - 20ºC	-0.726594	0.00567929
WBGene00000715	wild-type - 20ºC	csr-1a(cmp143) - 20ºC	-0.724513	0.0161697
WBGene00045484	wild-type - 20ºC	csr-1a(cmp143) - 20ºC	-0.724466	0.0235947
WBGene00008578	wild-type - 20ºC	csr-1a(cmp143) - 20ºC	-0.724302	0.000956598
WBGene00000529	wild-type - 20ºC	csr-1a(cmp143) - 20ºC	-0.724119	0.0297329
WBGene00220259	wild-type - 20ºC	csr-1a(cmp143) - 20ºC	-0.723135	0.0408916
WBGene00009816	wild-type - 20ºC	csr-1a(cmp143) - 20ºC	-0.721074	0.000366241
WBGene00003111	wild-type - 20ºC	csr-1a(cmp143) - 20ºC	-0.72041	0.000105393
WBGene00008277	wild-type - 20ºC	csr-1a(cmp143) - 20ºC	-0.720003	0.0171282
WBGene00000004	wild-type - 20ºC	csr-1a(cmp143) - 20ºC	-0.719635	0.00201823
WBGene00008760	wild-type - 20ºC	csr-1a(cmp143) - 20ºC	-0.718742	0.0132135
WBGene00006363	wild-type - 20ºC	csr-1a(cmp143) - 20ºC	-0.718721	0.0140467
WBGene00003033	wild-type - 20ºC	csr-1a(cmp143) - 20ºC	-0.718504	0.0364005
WBGene00009653	wild-type - 20ºC	csr-1a(cmp143) - 20ºC	-0.717926	0.0158141
WBGene00016018	wild-type - 20ºC	csr-1a(cmp143) - 20ºC	-0.71696	1.49735e-05
WBGene00013416	wild-type - 20ºC	csr-1a(cmp143) - 20ºC	-0.715233	0.000305974
WBGene00009624	wild-type - 20ºC	csr-1a(cmp143) - 20ºC	-0.713254	0.00148044
WBGene00020938	wild-type - 20ºC	csr-1a(cmp143) - 20ºC	-0.712454	0.00567466
WBGene00020811	wild-type - 20ºC	csr-1a(cmp143) - 20ºC	-0.712358	0.0097102
WBGene00008124	wild-type - 20ºC	csr-1a(cmp143) - 20ºC	-0.711333	0.0477444
WBGene00000853	wild-type - 20ºC	csr-1a(cmp143) - 20ºC	-0.709548	0.0118285
WBGene00022283	wild-type - 20ºC	csr-1a(cmp143) - 20ºC	-0.709055	0.000734593
WBGene00008840	wild-type - 20ºC	csr-1a(cmp143) - 20ºC	-0.708792	0.0159298
WBGene00003450	wild-type - 20ºC	csr-1a(cmp143) - 20ºC	-0.707607	0.00861097
WBGene00007120	wild-type - 20ºC	csr-1a(cmp143) - 20ºC	-0.707592	0.0351729
WBGene00015558	wild-type - 20ºC	csr-1a(cmp143) - 20ºC	-0.706958	0.0342232
WBGene00004395	wild-type - 20ºC	csr-1a(cmp143) - 20ºC	-0.706361	0.00650855
WBGene00015688	wild-type - 20ºC	csr-1a(cmp143) - 20ºC	-0.705973	0.0198338
WBGene00011833	wild-type - 20ºC	csr-1a(cmp143) - 20ºC	-0.705083	0.00300322
WBGene00011817	wild-type - 20ºC	csr-1a(cmp143) - 20ºC	-0.704828	0.0254548
WBGene00015024	wild-type - 20ºC	csr-1a(cmp143) - 20ºC	-0.703557	0.0108208
WBGene00020435	wild-type - 20ºC	csr-1a(cmp143) - 20ºC	-0.703284	0.0461733
WBGene00014206	wild-type - 20ºC	csr-1a(cmp143) - 20ºC	-0.701983	0.0221293
WBGene00003446	wild-type - 20ºC	csr-1a(cmp143) - 20ºC	-0.70124	0.0248421
WBGene00007610	wild-type - 20ºC	csr-1a(cmp143) - 20ºC	-0.700273	0.0139974
WBGene00010887	wild-type - 20ºC	csr-1a(cmp143) - 20ºC	-0.699652	0.00148652
WBGene00014153	wild-type - 20ºC	csr-1a(cmp143) - 20ºC	-0.69868	0.00424705
WBGene00020134	wild-type - 20ºC	csr-1a(cmp143) - 20ºC	-0.698187	0.000241142
WBGene00012592	wild-type - 20ºC	csr-1a(cmp143) - 20ºC	-0.696619	0.000271539
WBGene00016937	wild-type - 20ºC	csr-1a(cmp143) - 20ºC	-0.696251	0.00173602
WBGene00017676	wild-type - 20ºC	csr-1a(cmp143) - 20ºC	-0.695739	0.0021507
WBGene00021043	wild-type - 20ºC	csr-1a(cmp143) - 20ºC	-0.694283	0.00034883
WBGene00018999	wild-type - 20ºC	csr-1a(cmp143) - 20ºC	-0.694226	0.0361513
WBGene00009243	wild-type - 20ºC	csr-1a(cmp143) - 20ºC	-0.694121	7.58135e-05
WBGene00012207	wild-type - 20ºC	csr-1a(cmp143) - 20ºC	-0.693416	0.0281091
WBGene00013103	wild-type - 20ºC	csr-1a(cmp143) - 20ºC	-0.69213	0.000484678
WBGene00016759	wild-type - 20ºC	csr-1a(cmp143) - 20ºC	-0.691734	9.37421e-05
WBGene00009717	wild-type - 20ºC	csr-1a(cmp143) - 20ºC	-0.691084	0.00053163
WBGene00019165	wild-type - 20ºC	csr-1a(cmp143) - 20ºC	-0.691067	0.0257573
WBGene00003426	wild-type - 20ºC	csr-1a(cmp143) - 20ºC	-0.690752	0.0262907
WBGene00019188	wild-type - 20ºC	csr-1a(cmp143) - 20ºC	-0.690454	2.69395e-06
WBGene00020589	wild-type - 20ºC	csr-1a(cmp143) - 20ºC	-0.690342	0.00635455
WBGene00007604	wild-type - 20ºC	csr-1a(cmp143) - 20ºC	-0.69013	0.00701346
WBGene00019949	wild-type - 20ºC	csr-1a(cmp143) - 20ºC	-0.689646	0.0475062
WBGene00015646	wild-type - 20ºC	csr-1a(cmp143) - 20ºC	-0.689609	8.37417e-07
WBGene00006750	wild-type - 20ºC	csr-1a(cmp143) - 20ºC	-0.689537	0.00110373
WBGene00012429	wild-type - 20ºC	csr-1a(cmp143) - 20ºC	-0.689514	0.00282033
WBGene00006818	wild-type - 20ºC	csr-1a(cmp143) - 20ºC	-0.688892	0.0108781
WBGene00013713	wild-type - 20ºC	csr-1a(cmp143) - 20ºC	-0.688827	0.0440135
WBGene00001669	wild-type - 20ºC	csr-1a(cmp143) - 20ºC	-0.687459	0.00324028
WBGene00006675	wild-type - 20ºC	csr-1a(cmp143) - 20ºC	-0.686843	0.0221462
WBGene00013081	wild-type - 20ºC	csr-1a(cmp143) - 20ºC	-0.685473	0.00381061
WBGene00019780	wild-type - 20ºC	csr-1a(cmp143) - 20ºC	-0.684734	2.16094e-05
WBGene00011020	wild-type - 20ºC	csr-1a(cmp143) - 20ºC	-0.684697	0.0213328
WBGene00000755	wild-type - 20ºC	csr-1a(cmp143) - 20ºC	-0.682798	0.00026467
WBGene00016357	wild-type - 20ºC	csr-1a(cmp143) - 20ºC	-0.682579	0.0214574
WBGene00004025	wild-type - 20ºC	csr-1a(cmp143) - 20ºC	-0.682533	0.000408871
WBGene00001073	wild-type - 20ºC	csr-1a(cmp143) - 20ºC	-0.680631	1.98379e-05
WBGene00007255	wild-type - 20ºC	csr-1a(cmp143) - 20ºC	-0.680568	0.00923859
WBGene00004282	wild-type - 20ºC	csr-1a(cmp143) - 20ºC	-0.680417	0.000562673
WBGene00007913	wild-type - 20ºC	csr-1a(cmp143) - 20ºC	-0.680067	0.0247708
WBGene00013858	wild-type - 20ºC	csr-1a(cmp143) - 20ºC	-0.678307	0.0250448
WBGene00013135	wild-type - 20ºC	csr-1a(cmp143) - 20ºC	-0.678251	0.00269348
WBGene00020343	wild-type - 20ºC	csr-1a(cmp143) - 20ºC	-0.677211	0.00111255
WBGene00015047	wild-type - 20ºC	csr-1a(cmp143) - 20ºC	-0.676931	8.36586e-06
WBGene00008875	wild-type - 20ºC	csr-1a(cmp143) - 20ºC	-0.676421	0.0107248
WBGene00044296	wild-type - 20ºC	csr-1a(cmp143) - 20ºC	-0.673358	0.010338
WBGene00015464	wild-type - 20ºC	csr-1a(cmp143) - 20ºC	-0.67331	0.000336231
WBGene00044500	wild-type - 20ºC	csr-1a(cmp143) - 20ºC	-0.673228	0.0150342
WBGene00011382	wild-type - 20ºC	csr-1a(cmp143) - 20ºC	-0.673161	0.0129399
WBGene00012861	wild-type - 20ºC	csr-1a(cmp143) - 20ºC	-0.673058	0.0129751
WBGene00008912	wild-type - 20ºC	csr-1a(cmp143) - 20ºC	-0.67275	0.0397591
WBGene00001204	wild-type - 20ºC	csr-1a(cmp143) - 20ºC	-0.672438	0.022267
WBGene00013982	wild-type - 20ºC	csr-1a(cmp143) - 20ºC	-0.671421	0.00843343
WBGene00000176	wild-type - 20ºC	csr-1a(cmp143) - 20ºC	-0.671337	0.0235768
WBGene00003019	wild-type - 20ºC	csr-1a(cmp143) - 20ºC	-0.670752	0.000800601
WBGene00009434	wild-type - 20ºC	csr-1a(cmp143) - 20ºC	-0.670274	0.0081344
WBGene00011681	wild-type - 20ºC	csr-1a(cmp143) - 20ºC	-0.670058	0.000644595
WBGene00021268	wild-type - 20ºC	csr-1a(cmp143) - 20ºC	-0.669101	0.0414056
WBGene00000684	wild-type - 20ºC	csr-1a(cmp143) - 20ºC	-0.668923	0.000380031
WBGene00007552	wild-type - 20ºC	csr-1a(cmp143) - 20ºC	-0.668721	0.00170855
WBGene00021358	wild-type - 20ºC	csr-1a(cmp143) - 20ºC	-0.668659	0.0358215
WBGene00003915	wild-type - 20ºC	csr-1a(cmp143) - 20ºC	-0.668434	0.00843654
WBGene00007071	wild-type - 20ºC	csr-1a(cmp143) - 20ºC	-0.66794	0.00986846
WBGene00020490	wild-type - 20ºC	csr-1a(cmp143) - 20ºC	-0.667532	0.000837025
WBGene00016535	wild-type - 20ºC	csr-1a(cmp143) - 20ºC	-0.667469	0.00621393
WBGene00022415	wild-type - 20ºC	csr-1a(cmp143) - 20ºC	-0.667353	0.00978254
WBGene00018045	wild-type - 20ºC	csr-1a(cmp143) - 20ºC	-0.667299	0.000573382
WBGene00001461	wild-type - 20ºC	csr-1a(cmp143) - 20ºC	-0.666512	0.00286422
WBGene00003732	wild-type - 20ºC	csr-1a(cmp143) - 20ºC	-0.666478	0.00551755
WBGene00000674	wild-type - 20ºC	csr-1a(cmp143) - 20ºC	-0.665319	0.000616998
WBGene00016839	wild-type - 20ºC	csr-1a(cmp143) - 20ºC	-0.664711	0.0324351
WBGene00007320	wild-type - 20ºC	csr-1a(cmp143) - 20ºC	-0.664678	0.0287606
WBGene00022504	wild-type - 20ºC	csr-1a(cmp143) - 20ºC	-0.663357	0.00165091
WBGene00014091	wild-type - 20ºC	csr-1a(cmp143) - 20ºC	-0.663356	9.64669e-09
WBGene00006742	wild-type - 20ºC	csr-1a(cmp143) - 20ºC	-0.662971	0.000792641
WBGene00018907	wild-type - 20ºC	csr-1a(cmp143) - 20ºC	-0.662477	0.0124542
WBGene00021931	wild-type - 20ºC	csr-1a(cmp143) - 20ºC	-0.662033	0.00704805
WBGene00043147	wild-type - 20ºC	csr-1a(cmp143) - 20ºC	-0.661183	0.0169668
WBGene00019640	wild-type - 20ºC	csr-1a(cmp143) - 20ºC	-0.661071	0.0466751
WBGene00003890	wild-type - 20ºC	csr-1a(cmp143) - 20ºC	-0.659915	0.0429748
WBGene00010918	wild-type - 20ºC	csr-1a(cmp143) - 20ºC	-0.659647	1.02561e-05
WBGene00007736	wild-type - 20ºC	csr-1a(cmp143) - 20ºC	-0.658776	0.00146306
WBGene00012979	wild-type - 20ºC	csr-1a(cmp143) - 20ºC	-0.658742	0.0494848
WBGene00044634	wild-type - 20ºC	csr-1a(cmp143) - 20ºC	-0.658713	0.0464333
WBGene00007898	wild-type - 20ºC	csr-1a(cmp143) - 20ºC	-0.658643	0.00147805
WBGene00001716	wild-type - 20ºC	csr-1a(cmp143) - 20ºC	-0.657641	0.00016129
WBGene00006861	wild-type - 20ºC	csr-1a(cmp143) - 20ºC	-0.655808	0.0014416
WBGene00011954	wild-type - 20ºC	csr-1a(cmp143) - 20ºC	-0.655473	0.0204875
WBGene00020592	wild-type - 20ºC	csr-1a(cmp143) - 20ºC	-0.655379	0.000742572
WBGene00020397	wild-type - 20ºC	csr-1a(cmp143) - 20ºC	-0.654161	0.00391211
WBGene00022577	wild-type - 20ºC	csr-1a(cmp143) - 20ºC	-0.653987	0.00153759
WBGene00007041	wild-type - 20ºC	csr-1a(cmp143) - 20ºC	-0.652252	0.0232659
WBGene00007214	wild-type - 20ºC	csr-1a(cmp143) - 20ºC	-0.652117	0.000338174
WBGene00000547	wild-type - 20ºC	csr-1a(cmp143) - 20ºC	-0.65176	0.000230285
WBGene00194910	wild-type - 20ºC	csr-1a(cmp143) - 20ºC	-0.651098	0.0419801
WBGene00020183	wild-type - 20ºC	csr-1a(cmp143) - 20ºC	-0.650324	0.00843343
WBGene00001538	wild-type - 20ºC	csr-1a(cmp143) - 20ºC	-0.649298	3.96847e-06
WBGene00009722	wild-type - 20ºC	csr-1a(cmp143) - 20ºC	-0.648324	0.000190062
WBGene00010630	wild-type - 20ºC	csr-1a(cmp143) - 20ºC	-0.648268	0.0374231
WBGene00000553	wild-type - 20ºC	csr-1a(cmp143) - 20ºC	-0.646414	0.00204277
WBGene00004924	wild-type - 20ºC	csr-1a(cmp143) - 20ºC	-0.645082	0.000792641
WBGene00010513	wild-type - 20ºC	csr-1a(cmp143) - 20ºC	-0.644101	0.0123032
WBGene00016355	wild-type - 20ºC	csr-1a(cmp143) - 20ºC	-0.643872	0.00295626
WBGene00014562	wild-type - 20ºC	csr-1a(cmp143) - 20ºC	-0.643359	0.0448347
WBGene00022592	wild-type - 20ºC	csr-1a(cmp143) - 20ºC	-0.643281	0.0071513
WBGene00009091	wild-type - 20ºC	csr-1a(cmp143) - 20ºC	-0.643003	0.0231629
WBGene00013947	wild-type - 20ºC	csr-1a(cmp143) - 20ºC	-0.640002	0.0335477
WBGene00017978	wild-type - 20ºC	csr-1a(cmp143) - 20ºC	-0.639967	0.0417663
WBGene00000482	wild-type - 20ºC	csr-1a(cmp143) - 20ºC	-0.639886	0.00441744
WBGene00001478	wild-type - 20ºC	csr-1a(cmp143) - 20ºC	-0.639833	0.000721805
WBGene00004120	wild-type - 20ºC	csr-1a(cmp143) - 20ºC	-0.639624	9.22914e-06
WBGene00012252	wild-type - 20ºC	csr-1a(cmp143) - 20ºC	-0.638795	0.000110957
WBGene00012936	wild-type - 20ºC	csr-1a(cmp143) - 20ºC	-0.63878	0.000400946
WBGene00010251	wild-type - 20ºC	csr-1a(cmp143) - 20ºC	-0.638768	0.00644469
WBGene00003566	wild-type - 20ºC	csr-1a(cmp143) - 20ºC	-0.638691	0.000455258
WBGene00004210	wild-type - 20ºC	csr-1a(cmp143) - 20ºC	-0.638451	2.83596e-07
WBGene00022615	wild-type - 20ºC	csr-1a(cmp143) - 20ºC	-0.637767	0.0154613
WBGene00003408	wild-type - 20ºC	csr-1a(cmp143) - 20ºC	-0.637483	0.00220431
WBGene00006468	wild-type - 20ºC	csr-1a(cmp143) - 20ºC	-0.637248	0.00335728
WBGene00010265	wild-type - 20ºC	csr-1a(cmp143) - 20ºC	-0.636637	0.0478458
WBGene00011120	wild-type - 20ºC	csr-1a(cmp143) - 20ºC	-0.635664	0.0302582
WBGene00000395	wild-type - 20ºC	csr-1a(cmp143) - 20ºC	-0.635662	0.0182116
WBGene00000493	wild-type - 20ºC	csr-1a(cmp143) - 20ºC	-0.634204	0.000608941
WBGene00003550	wild-type - 20ºC	csr-1a(cmp143) - 20ºC	-0.633289	0.0325882
WBGene00010566	wild-type - 20ºC	csr-1a(cmp143) - 20ºC	-0.629794	0.0248371
WBGene00003112	wild-type - 20ºC	csr-1a(cmp143) - 20ºC	-0.629057	0.0212075
WBGene00009100	wild-type - 20ºC	csr-1a(cmp143) - 20ºC	-0.629056	0.0124844
WBGene00007388	wild-type - 20ºC	csr-1a(cmp143) - 20ºC	-0.625991	0.00987381
WBGene00009459	wild-type - 20ºC	csr-1a(cmp143) - 20ºC	-0.62577	0.0276276
WBGene00011089	wild-type - 20ºC	csr-1a(cmp143) - 20ºC	-0.625565	0.00581186
WBGene00006767	wild-type - 20ºC	csr-1a(cmp143) - 20ºC	-0.625468	0.0191233
WBGene00018656	wild-type - 20ºC	csr-1a(cmp143) - 20ºC	-0.623812	0.000102062
WBGene00001172	wild-type - 20ºC	csr-1a(cmp143) - 20ºC	-0.621805	0.000117192
WBGene00015474	wild-type - 20ºC	csr-1a(cmp143) - 20ºC	-0.621585	0.0445333
WBGene00009368	wild-type - 20ºC	csr-1a(cmp143) - 20ºC	-0.62155	0.00230428
WBGene00003175	wild-type - 20ºC	csr-1a(cmp143) - 20ºC	-0.620988	0.000176183
WBGene00020350	wild-type - 20ºC	csr-1a(cmp143) - 20ºC	-0.620353	0.0224415
WBGene00010225	wild-type - 20ºC	csr-1a(cmp143) - 20ºC	-0.620235	0.00797223
WBGene00011383	wild-type - 20ºC	csr-1a(cmp143) - 20ºC	-0.617548	0.0103064
WBGene00009621	wild-type - 20ºC	csr-1a(cmp143) - 20ºC	-0.616793	0.00227966
WBGene00021059	wild-type - 20ºC	csr-1a(cmp143) - 20ºC	-0.61587	0.0131375
WBGene00011974	wild-type - 20ºC	csr-1a(cmp143) - 20ºC	-0.615767	0.00288185
WBGene00003246	wild-type - 20ºC	csr-1a(cmp143) - 20ºC	-0.615621	0.00136737
WBGene00000156	wild-type - 20ºC	csr-1a(cmp143) - 20ºC	-0.613215	0.000696119
WBGene00003752	wild-type - 20ºC	csr-1a(cmp143) - 20ºC	-0.612791	0.0347295
WBGene00009026	wild-type - 20ºC	csr-1a(cmp143) - 20ºC	-0.612315	0.0366401
WBGene00003687	wild-type - 20ºC	csr-1a(cmp143) - 20ºC	-0.611051	3.65081e-05
WBGene00019979	wild-type - 20ºC	csr-1a(cmp143) - 20ºC	-0.610263	0.00875588
WBGene00077693	wild-type - 20ºC	csr-1a(cmp143) - 20ºC	-0.609582	0.00358678
WBGene00011522	wild-type - 20ºC	csr-1a(cmp143) - 20ºC	-0.607107	0.0220271
WBGene00003143	wild-type - 20ºC	csr-1a(cmp143) - 20ºC	-0.607098	0.00573091
WBGene00019128	wild-type - 20ºC	csr-1a(cmp143) - 20ºC	-0.606936	0.0364005
WBGene00017416	wild-type - 20ºC	csr-1a(cmp143) - 20ºC	-0.606703	0.00884115
WBGene00019663	wild-type - 20ºC	csr-1a(cmp143) - 20ºC	-0.60643	0.0047307
WBGene00009500	wild-type - 20ºC	csr-1a(cmp143) - 20ºC	-0.60601	0.00757227
WBGene00007778	wild-type - 20ºC	csr-1a(cmp143) - 20ºC	-0.605732	0.0427006
WBGene00022754	wild-type - 20ºC	csr-1a(cmp143) - 20ºC	-0.605522	0.00679979
WBGene00020509	wild-type - 20ºC	csr-1a(cmp143) - 20ºC	-0.603964	0.000296496
WBGene00008448	wild-type - 20ºC	csr-1a(cmp143) - 20ºC	-0.603023	0.00053163
WBGene00008541	wild-type - 20ºC	csr-1a(cmp143) - 20ºC	-0.602214	0.0403034
WBGene00000403	wild-type - 20ºC	csr-1a(cmp143) - 20ºC	-0.602197	0.000725642
WBGene00005018	wild-type - 20ºC	csr-1a(cmp143) - 20ºC	-0.602171	3.30763e-06
WBGene00003173	wild-type - 20ºC	csr-1a(cmp143) - 20ºC	-0.60156	0.0125012
WBGene00003471	wild-type - 20ºC	csr-1a(cmp143) - 20ºC	-0.600995	0.0121517
WBGene00017947	wild-type - 20ºC	csr-1a(cmp143) - 20ºC	-0.600739	0.00701346
WBGene00001637	wild-type - 20ºC	csr-1a(cmp143) - 20ºC	-0.600123	0.00532313
WBGene00010827	wild-type - 20ºC	csr-1a(cmp143) - 20ºC	-0.600096	0.00223681
WBGene00000908	wild-type - 20ºC	csr-1a(cmp143) - 20ºC	-0.599499	0.00567304
WBGene00020155	wild-type - 20ºC	csr-1a(cmp143) - 20ºC	-0.598757	9.22042e-07
WBGene00017386	wild-type - 20ºC	csr-1a(cmp143) - 20ºC	-0.598618	0.0100774
WBGene00001063	wild-type - 20ºC	csr-1a(cmp143) - 20ºC	-0.59825	0.0297557
WBGene00001089	wild-type - 20ºC	csr-1a(cmp143) - 20ºC	-0.59739	2.17126e-05
WBGene00015929	wild-type - 20ºC	csr-1a(cmp143) - 20ºC	-0.596809	0.0334533
WBGene00015336	wild-type - 20ºC	csr-1a(cmp143) - 20ºC	-0.596356	0.0115819
WBGene00004270	wild-type - 20ºC	csr-1a(cmp143) - 20ºC	-0.595027	0.000144633
WBGene00015824	wild-type - 20ºC	csr-1a(cmp143) - 20ºC	-0.593788	0.0134686
WBGene00016440	wild-type - 20ºC	csr-1a(cmp143) - 20ºC	-0.593751	0.0456568
WBGene00012222	wild-type - 20ºC	csr-1a(cmp143) - 20ºC	-0.593082	0.006684
WBGene00012767	wild-type - 20ºC	csr-1a(cmp143) - 20ºC	-0.589861	0.0148995
WBGene00013415	wild-type - 20ºC	csr-1a(cmp143) - 20ºC	-0.58966	0.0116693
WBGene00017463	wild-type - 20ºC	csr-1a(cmp143) - 20ºC	-0.588959	0.0323653
WBGene00021915	wild-type - 20ºC	csr-1a(cmp143) - 20ºC	-0.588266	0.0269896
WBGene00044401	wild-type - 20ºC	csr-1a(cmp143) - 20ºC	-0.588065	0.00762258
WBGene00001439	wild-type - 20ºC	csr-1a(cmp143) - 20ºC	-0.587959	0.0159058
WBGene00007252	wild-type - 20ºC	csr-1a(cmp143) - 20ºC	-0.586773	0.0166296
WBGene00007316	wild-type - 20ºC	csr-1a(cmp143) - 20ºC	-0.586654	0.0430364
WBGene00003158	wild-type - 20ºC	csr-1a(cmp143) - 20ºC	-0.586532	0.00392245
WBGene00003613	wild-type - 20ºC	csr-1a(cmp143) - 20ºC	-0.585662	0.000622668
WBGene00013216	wild-type - 20ºC	csr-1a(cmp143) - 20ºC	-0.584503	0.00722202
WBGene00018837	wild-type - 20ºC	csr-1a(cmp143) - 20ºC	-0.583913	0.0013374
WBGene00007750	wild-type - 20ºC	csr-1a(cmp143) - 20ºC	-0.583823	0.00640522
WBGene00018403	wild-type - 20ºC	csr-1a(cmp143) - 20ºC	-0.583575	0.00849227
WBGene00007807	wild-type - 20ºC	csr-1a(cmp143) - 20ºC	-0.583459	2.92467e-05
WBGene00009579	wild-type - 20ºC	csr-1a(cmp143) - 20ºC	-0.582811	0.0386132
WBGene00009800	wild-type - 20ºC	csr-1a(cmp143) - 20ºC	-0.5828	0.00436302
WBGene00021870	wild-type - 20ºC	csr-1a(cmp143) - 20ºC	-0.579441	0.00038545
WBGene00001251	wild-type - 20ºC	csr-1a(cmp143) - 20ºC	-0.577226	0.00102849
WBGene00002110	wild-type - 20ºC	csr-1a(cmp143) - 20ºC	-0.576789	0.0142022
WBGene00044061	wild-type - 20ºC	csr-1a(cmp143) - 20ºC	-0.576765	0.00313966
WBGene00010745	wild-type - 20ºC	csr-1a(cmp143) - 20ºC	-0.576751	0.00792275
WBGene00255375	wild-type - 20ºC	csr-1a(cmp143) - 20ºC	-0.576709	0.017532
WBGene00009577	wild-type - 20ºC	csr-1a(cmp143) - 20ºC	-0.575309	0.000920726
WBGene00018144	wild-type - 20ºC	csr-1a(cmp143) - 20ºC	-0.575263	0.00133551
WBGene00020447	wild-type - 20ºC	csr-1a(cmp143) - 20ºC	-0.574776	0.00149676
WBGene00013737	wild-type - 20ºC	csr-1a(cmp143) - 20ºC	-0.574504	0.000328057
WBGene00004960	wild-type - 20ºC	csr-1a(cmp143) - 20ºC	-0.574131	0.0407213
WBGene00020894	wild-type - 20ºC	csr-1a(cmp143) - 20ºC	-0.573939	0.00191966
WBGene00010123	wild-type - 20ºC	csr-1a(cmp143) - 20ºC	-0.573324	0.00183719
WBGene00015769	wild-type - 20ºC	csr-1a(cmp143) - 20ºC	-0.573011	0.00207917
WBGene00010269	wild-type - 20ºC	csr-1a(cmp143) - 20ºC	-0.572374	0.0236925
WBGene00021906	wild-type - 20ºC	csr-1a(cmp143) - 20ºC	-0.571856	0.000343916
WBGene00020098	wild-type - 20ºC	csr-1a(cmp143) - 20ºC	-0.571006	0.0392284
WBGene00010902	wild-type - 20ºC	csr-1a(cmp143) - 20ºC	-0.570898	0.0254548
WBGene00018298	wild-type - 20ºC	csr-1a(cmp143) - 20ºC	-0.568666	0.0431635
WBGene00007474	wild-type - 20ºC	csr-1a(cmp143) - 20ºC	-0.568011	0.0104558
WBGene00019963	wild-type - 20ºC	csr-1a(cmp143) - 20ºC	-0.56665	0.0229113
WBGene00022665	wild-type - 20ºC	csr-1a(cmp143) - 20ºC	-0.565947	0.000342237
WBGene00018330	wild-type - 20ºC	csr-1a(cmp143) - 20ºC	-0.564829	0.0103602
WBGene00004207	wild-type - 20ºC	csr-1a(cmp143) - 20ºC	-0.564563	0.00323019
WBGene00020860	wild-type - 20ºC	csr-1a(cmp143) - 20ºC	-0.563922	0.0145484
WBGene00013241	wild-type - 20ºC	csr-1a(cmp143) - 20ºC	-0.563619	0.0265875
WBGene00011310	wild-type - 20ºC	csr-1a(cmp143) - 20ºC	-0.562288	0.00625257
WBGene00007317	wild-type - 20ºC	csr-1a(cmp143) - 20ºC	-0.561004	0.0282864
WBGene00006916	wild-type - 20ºC	csr-1a(cmp143) - 20ºC	-0.56061	0.00892588
WBGene00001148	wild-type - 20ºC	csr-1a(cmp143) - 20ºC	-0.560308	0.00705703
WBGene00003157	wild-type - 20ºC	csr-1a(cmp143) - 20ºC	-0.558906	0.0035734
WBGene00020556	wild-type - 20ºC	csr-1a(cmp143) - 20ºC	-0.558536	0.0125049
WBGene00017530	wild-type - 20ºC	csr-1a(cmp143) - 20ºC	-0.558116	0.0364396
WBGene00003172	wild-type - 20ºC	csr-1a(cmp143) - 20ºC	-0.557805	0.00371995
WBGene00011990	wild-type - 20ºC	csr-1a(cmp143) - 20ºC	-0.557507	0.0174672
WBGene00000387	wild-type - 20ºC	csr-1a(cmp143) - 20ºC	-0.55629	0.0437923
WBGene00021905	wild-type - 20ºC	csr-1a(cmp143) - 20ºC	-0.556203	0.0168352
WBGene00008554	wild-type - 20ºC	csr-1a(cmp143) - 20ºC	-0.555932	0.0333701
WBGene00006498	wild-type - 20ºC	csr-1a(cmp143) - 20ºC	-0.55542	0.000923645
WBGene00011289	wild-type - 20ºC	csr-1a(cmp143) - 20ºC	-0.554482	0.00501001
WBGene00018370	wild-type - 20ºC	csr-1a(cmp143) - 20ºC	-0.554434	0.015464
WBGene00006657	wild-type - 20ºC	csr-1a(cmp143) - 20ºC	-0.554368	0.0407213
WBGene00006634	wild-type - 20ºC	csr-1a(cmp143) - 20ºC	-0.554194	0.0001145
WBGene00000914	wild-type - 20ºC	csr-1a(cmp143) - 20ºC	-0.553311	0.0210689
WBGene00018572	wild-type - 20ºC	csr-1a(cmp143) - 20ºC	-0.55245	0.00192561
WBGene00004334	wild-type - 20ºC	csr-1a(cmp143) - 20ºC	-0.551976	0.0302351
WBGene00018848	wild-type - 20ºC	csr-1a(cmp143) - 20ºC	-0.551707	0.0208195
WBGene00001188	wild-type - 20ºC	csr-1a(cmp143) - 20ºC	-0.550799	0.000976859
WBGene00004398	wild-type - 20ºC	csr-1a(cmp143) - 20ºC	-0.550736	9.84523e-05
WBGene00007449	wild-type - 20ºC	csr-1a(cmp143) - 20ºC	-0.550305	0.0358893
WBGene00008549	wild-type - 20ºC	csr-1a(cmp143) - 20ºC	-0.550107	0.001206
WBGene00015216	wild-type - 20ºC	csr-1a(cmp143) - 20ºC	-0.547887	0.00633044
WBGene00007944	wild-type - 20ºC	csr-1a(cmp143) - 20ºC	-0.547281	0.0273015
WBGene00001490	wild-type - 20ºC	csr-1a(cmp143) - 20ºC	-0.546506	0.00558827
WBGene00004267	wild-type - 20ºC	csr-1a(cmp143) - 20ºC	-0.546049	0.0035958
WBGene00004215	wild-type - 20ºC	csr-1a(cmp143) - 20ºC	-0.545818	0.00310746
WBGene00020335	wild-type - 20ºC	csr-1a(cmp143) - 20ºC	-0.54511	0.0249819
WBGene00016172	wild-type - 20ºC	csr-1a(cmp143) - 20ºC	-0.544753	0.0108372
WBGene00000958	wild-type - 20ºC	csr-1a(cmp143) - 20ºC	-0.544052	0.00264297
WBGene00021532	wild-type - 20ºC	csr-1a(cmp143) - 20ºC	-0.543486	0.0497683
WBGene00000257	wild-type - 20ºC	csr-1a(cmp143) - 20ºC	-0.543384	0.000811717
WBGene00003759	wild-type - 20ºC	csr-1a(cmp143) - 20ºC	-0.543367	0.0203799
WBGene00018073	wild-type - 20ºC	csr-1a(cmp143) - 20ºC	-0.543313	0.000897423
WBGene00001994	wild-type - 20ºC	csr-1a(cmp143) - 20ºC	-0.541412	0.00205468
WBGene00004782	wild-type - 20ºC	csr-1a(cmp143) - 20ºC	-0.540876	0.00633208
WBGene00010633	wild-type - 20ºC	csr-1a(cmp143) - 20ºC	-0.54018	0.0413758
WBGene00007402	wild-type - 20ºC	csr-1a(cmp143) - 20ºC	-0.54016	0.0361513
WBGene00018293	wild-type - 20ºC	csr-1a(cmp143) - 20ºC	-0.538896	0.00184709
WBGene00012007	wild-type - 20ºC	csr-1a(cmp143) - 20ºC	-0.538657	0.0302581
WBGene00008205	wild-type - 20ºC	csr-1a(cmp143) - 20ºC	-0.538036	0.000500336
WBGene00007028	wild-type - 20ºC	csr-1a(cmp143) - 20ºC	-0.5369	0.00576813
WBGene00002262	wild-type - 20ºC	csr-1a(cmp143) - 20ºC	-0.535071	9.42006e-05
WBGene00019955	wild-type - 20ºC	csr-1a(cmp143) - 20ºC	-0.534387	0.0453674
WBGene00019346	wild-type - 20ºC	csr-1a(cmp143) - 20ºC	-0.534294	0.00461708
WBGene00022766	wild-type - 20ºC	csr-1a(cmp143) - 20ºC	-0.533088	0.00210218
WBGene00013156	wild-type - 20ºC	csr-1a(cmp143) - 20ºC	-0.531934	0.00187495
WBGene00013459	wild-type - 20ºC	csr-1a(cmp143) - 20ºC	-0.529767	0.0402193
WBGene00006829	wild-type - 20ºC	csr-1a(cmp143) - 20ºC	-0.529175	0.00861097
WBGene00003155	wild-type - 20ºC	csr-1a(cmp143) - 20ºC	-0.527574	0.00111057
WBGene00018781	wild-type - 20ºC	csr-1a(cmp143) - 20ºC	-0.527253	0.0261566
WBGene00004007	wild-type - 20ºC	csr-1a(cmp143) - 20ºC	-0.525811	0.0272612
WBGene00011050	wild-type - 20ºC	csr-1a(cmp143) - 20ºC	-0.523533	0.0049531
WBGene00022817	wild-type - 20ºC	csr-1a(cmp143) - 20ºC	-0.522627	0.044587
WBGene00001328	wild-type - 20ºC	csr-1a(cmp143) - 20ºC	-0.521743	0.0136268
WBGene00017443	wild-type - 20ºC	csr-1a(cmp143) - 20ºC	-0.520692	0.0367926
WBGene00007197	wild-type - 20ºC	csr-1a(cmp143) - 20ºC	-0.517902	0.00100148
WBGene00012363	wild-type - 20ºC	csr-1a(cmp143) - 20ºC	-0.517555	0.0309462
WBGene00001993	wild-type - 20ºC	csr-1a(cmp143) - 20ºC	-0.517377	0.00594587
WBGene00012156	wild-type - 20ºC	csr-1a(cmp143) - 20ºC	-0.517222	0.000326926
WBGene00006656	wild-type - 20ºC	csr-1a(cmp143) - 20ºC	-0.517124	0.0102639
WBGene00022518	wild-type - 20ºC	csr-1a(cmp143) - 20ºC	-0.517046	0.00932483
WBGene00019199	wild-type - 20ºC	csr-1a(cmp143) - 20ºC	-0.51702	0.00182352
WBGene00012421	wild-type - 20ºC	csr-1a(cmp143) - 20ºC	-0.516643	0.0194744
WBGene00011768	wild-type - 20ºC	csr-1a(cmp143) - 20ºC	-0.515792	0.000869235
WBGene00016362	wild-type - 20ºC	csr-1a(cmp143) - 20ºC	-0.515608	0.0035918
WBGene00006746	wild-type - 20ºC	csr-1a(cmp143) - 20ºC	-0.51519	0.00824464
WBGene00000655	wild-type - 20ºC	csr-1a(cmp143) - 20ºC	-0.513845	0.0119524
WBGene00017018	wild-type - 20ºC	csr-1a(cmp143) - 20ºC	-0.513725	0.0234004
WBGene00015096	wild-type - 20ºC	csr-1a(cmp143) - 20ºC	-0.511709	0.00250385
WBGene00004180	wild-type - 20ºC	csr-1a(cmp143) - 20ºC	-0.511607	0.00746033
WBGene00004749	wild-type - 20ºC	csr-1a(cmp143) - 20ºC	-0.511354	0.00129381
WBGene00000963	wild-type - 20ºC	csr-1a(cmp143) - 20ºC	-0.510529	0.0337916
WBGene00020581	wild-type - 20ºC	csr-1a(cmp143) - 20ºC	-0.50937	0.00049188
WBGene00000902	wild-type - 20ºC	csr-1a(cmp143) - 20ºC	-0.508397	0.00774898
WBGene00006811	wild-type - 20ºC	csr-1a(cmp143) - 20ºC	-0.508141	0.0215493
WBGene00006571	wild-type - 20ºC	csr-1a(cmp143) - 20ºC	-0.505675	0.00474591
WBGene00010303	wild-type - 20ºC	csr-1a(cmp143) - 20ºC	-0.504986	0.0187641
WBGene00020215	wild-type - 20ºC	csr-1a(cmp143) - 20ºC	-0.504767	0.00820586
WBGene00008948	wild-type - 20ºC	csr-1a(cmp143) - 20ºC	-0.503274	0.00113952
WBGene00022100	wild-type - 20ºC	csr-1a(cmp143) - 20ºC	-0.501879	0.0318604
WBGene00009367	wild-type - 20ºC	csr-1a(cmp143) - 20ºC	-0.500246	0.00649019
WBGene00018975	wild-type - 20ºC	csr-1a(cmp143) - 20ºC	-0.500168	0.00663389
WBGene00015514	wild-type - 20ºC	csr-1a(cmp143) - 20ºC	-0.500161	0.00113085
WBGene00008666	wild-type - 20ºC	csr-1a(cmp143) - 20ºC	-0.4998	0.0102848
WBGene00010539	wild-type - 20ºC	csr-1a(cmp143) - 20ºC	-0.499562	0.00126288
WBGene00003911	wild-type - 20ºC	csr-1a(cmp143) - 20ºC	-0.499109	0.00127891
WBGene00002175	wild-type - 20ºC	csr-1a(cmp143) - 20ºC	-0.498897	0.0015983
WBGene00012990	wild-type - 20ºC	csr-1a(cmp143) - 20ºC	-0.498696	0.00679979
WBGene00010456	wild-type - 20ºC	csr-1a(cmp143) - 20ºC	-0.498422	0.032108
WBGene00001980	wild-type - 20ºC	csr-1a(cmp143) - 20ºC	-0.497669	0.00841085
WBGene00003154	wild-type - 20ºC	csr-1a(cmp143) - 20ºC	-0.496752	0.00470009
WBGene00235340	wild-type - 20ºC	csr-1a(cmp143) - 20ºC	-0.49434	0.0429748
WBGene00017900	wild-type - 20ºC	csr-1a(cmp143) - 20ºC	-0.493667	0.0132484
WBGene00011072	wild-type - 20ºC	csr-1a(cmp143) - 20ºC	-0.493488	0.0210561
WBGene00015163	wild-type - 20ºC	csr-1a(cmp143) - 20ºC	-0.493305	0.014403
WBGene00022141	wild-type - 20ºC	csr-1a(cmp143) - 20ºC	-0.492906	0.0189215
WBGene00013485	wild-type - 20ºC	csr-1a(cmp143) - 20ºC	-0.492831	0.0330742
WBGene00009433	wild-type - 20ºC	csr-1a(cmp143) - 20ºC	-0.492803	0.0371623
WBGene00003156	wild-type - 20ºC	csr-1a(cmp143) - 20ºC	-0.492778	0.00327949
WBGene00022155	wild-type - 20ºC	csr-1a(cmp143) - 20ºC	-0.49252	0.00250162
WBGene00000720	wild-type - 20ºC	csr-1a(cmp143) - 20ºC	-0.492295	0.042239
WBGene00003083	wild-type - 20ºC	csr-1a(cmp143) - 20ºC	-0.490987	0.0164248
WBGene00009507	wild-type - 20ºC	csr-1a(cmp143) - 20ºC	-0.490742	0.0150083
WBGene00022131	wild-type - 20ºC	csr-1a(cmp143) - 20ºC	-0.489534	0.0450514
WBGene00008956	wild-type - 20ºC	csr-1a(cmp143) - 20ºC	-0.488437	0.00819179
WBGene00015515	wild-type - 20ºC	csr-1a(cmp143) - 20ºC	-0.488247	0.0133575
WBGene00007219	wild-type - 20ºC	csr-1a(cmp143) - 20ºC	-0.48816	0.0419141
WBGene00021347	wild-type - 20ºC	csr-1a(cmp143) - 20ºC	-0.4879	0.00512549
WBGene00003736	wild-type - 20ºC	csr-1a(cmp143) - 20ºC	-0.48761	0.0154613
WBGene00002039	wild-type - 20ºC	csr-1a(cmp143) - 20ºC	-0.487476	0.0206461
WBGene00003955	wild-type - 20ºC	csr-1a(cmp143) - 20ºC	-0.486504	0.000421506
WBGene00002048	wild-type - 20ºC	csr-1a(cmp143) - 20ºC	-0.485812	0.000504294
WBGene00008136	wild-type - 20ºC	csr-1a(cmp143) - 20ºC	-0.485711	0.000408871
WBGene00000901	wild-type - 20ºC	csr-1a(cmp143) - 20ºC	-0.483741	0.00594539
WBGene00018405	wild-type - 20ºC	csr-1a(cmp143) - 20ºC	-0.483506	0.00649506
WBGene00011095	wild-type - 20ºC	csr-1a(cmp143) - 20ºC	-0.482464	0.0210612
WBGene00011742	wild-type - 20ºC	csr-1a(cmp143) - 20ºC	-0.481245	0.00840205
WBGene00017970	wild-type - 20ºC	csr-1a(cmp143) - 20ºC	-0.480139	0.0191033
WBGene00003072	wild-type - 20ºC	csr-1a(cmp143) - 20ºC	-0.478962	0.0477376
WBGene00007150	wild-type - 20ºC	csr-1a(cmp143) - 20ºC	-0.478545	0.0192296
WBGene00019947	wild-type - 20ºC	csr-1a(cmp143) - 20ºC	-0.478275	0.00589945
WBGene00003171	wild-type - 20ºC	csr-1a(cmp143) - 20ºC	-0.477561	0.00165831
WBGene00003006	wild-type - 20ºC	csr-1a(cmp143) - 20ºC	-0.477319	0.00289138
WBGene00006640	wild-type - 20ºC	csr-1a(cmp143) - 20ºC	-0.476878	0.00219443
WBGene00016763	wild-type - 20ºC	csr-1a(cmp143) - 20ºC	-0.473994	0.0228015
WBGene00007242	wild-type - 20ºC	csr-1a(cmp143) - 20ºC	-0.473986	0.00407842
WBGene00006747	wild-type - 20ºC	csr-1a(cmp143) - 20ºC	-0.473719	0.0397276
WBGene00020341	wild-type - 20ºC	csr-1a(cmp143) - 20ºC	-0.473689	0.0110603
WBGene00001051	wild-type - 20ºC	csr-1a(cmp143) - 20ºC	-0.472028	0.00728976
WBGene00020149	wild-type - 20ºC	csr-1a(cmp143) - 20ºC	-0.470887	0.0236925
WBGene00010727	wild-type - 20ºC	csr-1a(cmp143) - 20ºC	-0.470824	0.00253575
WBGene00002213	wild-type - 20ºC	csr-1a(cmp143) - 20ºC	-0.470441	0.0202573
WBGene00004371	wild-type - 20ºC	csr-1a(cmp143) - 20ºC	-0.47015	0.0281921
WBGene00001448	wild-type - 20ºC	csr-1a(cmp143) - 20ºC	-0.469502	0.00885344
WBGene00017418	wild-type - 20ºC	csr-1a(cmp143) - 20ºC	-0.469366	0.000871804
WBGene00012085	wild-type - 20ºC	csr-1a(cmp143) - 20ºC	-0.468864	0.0419975
WBGene00006437	wild-type - 20ºC	csr-1a(cmp143) - 20ºC	-0.468802	0.00244882
WBGene00001182	wild-type - 20ºC	csr-1a(cmp143) - 20ºC	-0.468113	0.0256092
WBGene00000739	wild-type - 20ºC	csr-1a(cmp143) - 20ºC	-0.467338	0.0491535
WBGene00004047	wild-type - 20ºC	csr-1a(cmp143) - 20ºC	-0.46729	0.00500512
WBGene00004036	wild-type - 20ºC	csr-1a(cmp143) - 20ºC	-0.465784	0.0189073
WBGene00004732	wild-type - 20ºC	csr-1a(cmp143) - 20ºC	-0.46577	0.0198338
WBGene00019844	wild-type - 20ºC	csr-1a(cmp143) - 20ºC	-0.462209	0.0131334
WBGene00000898	wild-type - 20ºC	csr-1a(cmp143) - 20ºC	-0.462017	0.0217784
WBGene00019211	wild-type - 20ºC	csr-1a(cmp143) - 20ºC	-0.46151	0.00698651
WBGene00017671	wild-type - 20ºC	csr-1a(cmp143) - 20ºC	-0.460575	0.00349118
WBGene00016988	wild-type - 20ºC	csr-1a(cmp143) - 20ºC	-0.458785	0.0415822
WBGene00004175	wild-type - 20ºC	csr-1a(cmp143) - 20ºC	-0.458038	0.00327831
WBGene00003407	wild-type - 20ºC	csr-1a(cmp143) - 20ºC	-0.45674	0.0424693
WBGene00012972	wild-type - 20ºC	csr-1a(cmp143) - 20ºC	-0.456692	0.0120295
WBGene00002256	wild-type - 20ºC	csr-1a(cmp143) - 20ºC	-0.456245	0.0421491
WBGene00011428	wild-type - 20ºC	csr-1a(cmp143) - 20ºC	-0.455097	0.0178221
WBGene00023404	wild-type - 20ºC	csr-1a(cmp143) - 20ºC	-0.45449	0.041395
WBGene00010444	wild-type - 20ºC	csr-1a(cmp143) - 20ºC	-0.453945	0.00933324
WBGene00006476	wild-type - 20ºC	csr-1a(cmp143) - 20ºC	-0.453837	0.00676989
WBGene00012226	wild-type - 20ºC	csr-1a(cmp143) - 20ºC	-0.452905	0.0125049
WBGene00004225	wild-type - 20ºC	csr-1a(cmp143) - 20ºC	-0.452887	0.000996572
WBGene00010670	wild-type - 20ºC	csr-1a(cmp143) - 20ºC	-0.451831	0.00843864
WBGene00003029	wild-type - 20ºC	csr-1a(cmp143) - 20ºC	-0.450447	0.0419141
WBGene00011393	wild-type - 20ºC	csr-1a(cmp143) - 20ºC	-0.450131	0.014979
WBGene00000498	wild-type - 20ºC	csr-1a(cmp143) - 20ºC	-0.449525	0.0262766
WBGene00002003	wild-type - 20ºC	csr-1a(cmp143) - 20ºC	-0.446948	0.0305186
WBGene00020479	wild-type - 20ºC	csr-1a(cmp143) - 20ºC	-0.446649	0.0352626
WBGene00009058	wild-type - 20ºC	csr-1a(cmp143) - 20ºC	-0.445656	0.0155784
WBGene00006831	wild-type - 20ºC	csr-1a(cmp143) - 20ºC	-0.445015	0.0137845
WBGene00000240	wild-type - 20ºC	csr-1a(cmp143) - 20ºC	-0.443887	0.0013735
WBGene00003253	wild-type - 20ºC	csr-1a(cmp143) - 20ºC	-0.440082	0.00830088
WBGene00010345	wild-type - 20ºC	csr-1a(cmp143) - 20ºC	-0.438897	0.00806653
WBGene00007520	wild-type - 20ºC	csr-1a(cmp143) - 20ºC	-0.436149	0.0246431
WBGene00010317	wild-type - 20ºC	csr-1a(cmp143) - 20ºC	-0.435346	0.0350123
WBGene00005077	wild-type - 20ºC	csr-1a(cmp143) - 20ºC	-0.435124	0.00821383
WBGene00006721	wild-type - 20ºC	csr-1a(cmp143) - 20ºC	-0.434422	0.0316086
WBGene00011272	wild-type - 20ºC	csr-1a(cmp143) - 20ºC	-0.433653	0.0219672
WBGene00007645	wild-type - 20ºC	csr-1a(cmp143) - 20ºC	-0.433209	0.017532
WBGene00022144	wild-type - 20ºC	csr-1a(cmp143) - 20ºC	-0.4331	0.0173469
WBGene00018710	wild-type - 20ºC	csr-1a(cmp143) - 20ºC	-0.432476	0.0125049
WBGene00012538	wild-type - 20ºC	csr-1a(cmp143) - 20ºC	-0.431212	0.0250448
WBGene00003960	wild-type - 20ºC	csr-1a(cmp143) - 20ºC	-0.429617	0.0262579
WBGene00022488	wild-type - 20ºC	csr-1a(cmp143) - 20ºC	-0.428658	0.0426056
WBGene00002134	wild-type - 20ºC	csr-1a(cmp143) - 20ºC	-0.427878	0.0382162
WBGene00020921	wild-type - 20ºC	csr-1a(cmp143) - 20ºC	-0.426596	0.0246416
WBGene00007353	wild-type - 20ºC	csr-1a(cmp143) - 20ºC	-0.426319	0.0127094
WBGene00015328	wild-type - 20ºC	csr-1a(cmp143) - 20ºC	-0.425334	0.00224169
WBGene00003044	wild-type - 20ºC	csr-1a(cmp143) - 20ºC	-0.4242	0.0363041
WBGene00020190	wild-type - 20ºC	csr-1a(cmp143) - 20ºC	-0.42287	0.0205085
WBGene00004121	wild-type - 20ºC	csr-1a(cmp143) - 20ºC	-0.422499	0.0342865
WBGene00000995	wild-type - 20ºC	csr-1a(cmp143) - 20ºC	-0.422139	0.0311713
WBGene00000961	wild-type - 20ºC	csr-1a(cmp143) - 20ºC	-0.421818	0.0239936
WBGene00000231	wild-type - 20ºC	csr-1a(cmp143) - 20ºC	-0.421759	0.0325378
WBGene00010834	wild-type - 20ºC	csr-1a(cmp143) - 20ºC	-0.421661	0.00894609
WBGene00017128	wild-type - 20ºC	csr-1a(cmp143) - 20ºC	-0.421657	0.0135822
WBGene00001365	wild-type - 20ºC	csr-1a(cmp143) - 20ºC	-0.420908	0.0376909
WBGene00019077	wild-type - 20ºC	csr-1a(cmp143) - 20ºC	-0.420583	0.0403671
WBGene00004063	wild-type - 20ºC	csr-1a(cmp143) - 20ºC	-0.419539	0.0179974
WBGene00021534	wild-type - 20ºC	csr-1a(cmp143) - 20ºC	-0.417783	0.0035918
WBGene00001002	wild-type - 20ºC	csr-1a(cmp143) - 20ºC	-0.416946	0.0181491
WBGene00013732	wild-type - 20ºC	csr-1a(cmp143) - 20ºC	-0.41659	0.0389736
WBGene00005023	wild-type - 20ºC	csr-1a(cmp143) - 20ºC	-0.415888	0.0133506
WBGene00004228	wild-type - 20ºC	csr-1a(cmp143) - 20ºC	-0.415542	0.00403602
WBGene00007056	wild-type - 20ºC	csr-1a(cmp143) - 20ºC	-0.412855	0.0453095
WBGene00002073	wild-type - 20ºC	csr-1a(cmp143) - 20ºC	-0.411622	0.0250539
WBGene00003159	wild-type - 20ºC	csr-1a(cmp143) - 20ºC	-0.410015	0.0156498
WBGene00012105	wild-type - 20ºC	csr-1a(cmp143) - 20ºC	-0.409491	0.0205085
WBGene00017419	wild-type - 20ºC	csr-1a(cmp143) - 20ºC	-0.408293	0.0382729
WBGene00009830	wild-type - 20ºC	csr-1a(cmp143) - 20ºC	-0.406882	0.0465696
WBGene00022042	wild-type - 20ºC	csr-1a(cmp143) - 20ºC	-0.404189	0.00300322
WBGene00010785	wild-type - 20ºC	csr-1a(cmp143) - 20ºC	-0.403987	0.0385357
WBGene00009337	wild-type - 20ºC	csr-1a(cmp143) - 20ºC	-0.399993	0.0222047
WBGene00004347	wild-type - 20ºC	csr-1a(cmp143) - 20ºC	-0.399863	0.0387098
WBGene00003036	wild-type - 20ºC	csr-1a(cmp143) - 20ºC	-0.399669	0.0263809
WBGene00007355	wild-type - 20ºC	csr-1a(cmp143) - 20ºC	-0.39764	0.0197275
WBGene00003479	wild-type - 20ºC	csr-1a(cmp143) - 20ºC	-0.397179	0.0202269
WBGene00008533	wild-type - 20ºC	csr-1a(cmp143) - 20ºC	-0.39482	0.0376965
WBGene00017621	wild-type - 20ºC	csr-1a(cmp143) - 20ºC	-0.394181	0.0217884
WBGene00002991	wild-type - 20ºC	csr-1a(cmp143) - 20ºC	-0.3939	0.0203828
WBGene00000170	wild-type - 20ºC	csr-1a(cmp143) - 20ºC	-0.393779	0.00884115
WBGene00001459	wild-type - 20ºC	csr-1a(cmp143) - 20ºC	-0.393709	0.0182611
WBGene00007651	wild-type - 20ºC	csr-1a(cmp143) - 20ºC	-0.393418	0.0305186
WBGene00002169	wild-type - 20ºC	csr-1a(cmp143) - 20ºC	-0.389383	0.0217474
WBGene00019334	wild-type - 20ºC	csr-1a(cmp143) - 20ºC	-0.383719	0.0258317
WBGene00004873	wild-type - 20ºC	csr-1a(cmp143) - 20ºC	-0.38334	0.0489207
WBGene00004272	wild-type - 20ºC	csr-1a(cmp143) - 20ºC	-0.383242	0.00846739
WBGene00012759	wild-type - 20ºC	csr-1a(cmp143) - 20ºC	-0.381454	0.0114124
WBGene00019971	wild-type - 20ºC	csr-1a(cmp143) - 20ºC	-0.377831	0.00821738
WBGene00002229	wild-type - 20ºC	csr-1a(cmp143) - 20ºC	-0.37728	0.0367926
WBGene00001196	wild-type - 20ºC	csr-1a(cmp143) - 20ºC	-0.374489	0.00483765
WBGene00001113	wild-type - 20ºC	csr-1a(cmp143) - 20ºC	-0.373467	0.0389402
WBGene00005016	wild-type - 20ºC	csr-1a(cmp143) - 20ºC	-0.372995	0.0110603
WBGene00022856	wild-type - 20ºC	csr-1a(cmp143) - 20ºC	-0.37121	0.00974505
WBGene00022697	wild-type - 20ºC	csr-1a(cmp143) - 20ºC	-0.371164	0.0229117
WBGene00007261	wild-type - 20ºC	csr-1a(cmp143) - 20ºC	-0.370378	0.0160405
WBGene00001633	wild-type - 20ºC	csr-1a(cmp143) - 20ºC	-0.365874	0.0421663
WBGene00021095	wild-type - 20ºC	csr-1a(cmp143) - 20ºC	-0.364992	0.00558827
WBGene00022800	wild-type - 20ºC	csr-1a(cmp143) - 20ºC	-0.36446	0.0307057
WBGene00008035	wild-type - 20ºC	csr-1a(cmp143) - 20ºC	-0.364182	0.0403161
WBGene00011965	wild-type - 20ºC	csr-1a(cmp143) - 20ºC	-0.362864	0.0333933
WBGene00007296	wild-type - 20ºC	csr-1a(cmp143) - 20ºC	-0.356706	0.0149874
WBGene00006528	wild-type - 20ºC	csr-1a(cmp143) - 20ºC	-0.352798	0.0269896
WBGene00004311	wild-type - 20ºC	csr-1a(cmp143) - 20ºC	-0.351729	0.00505772
WBGene00016354	wild-type - 20ºC	csr-1a(cmp143) - 20ºC	-0.351152	0.0119107
WBGene00007053	wild-type - 20ºC	csr-1a(cmp143) - 20ºC	-0.349953	0.0446435
WBGene00007042	wild-type - 20ºC	csr-1a(cmp143) - 20ºC	-0.349921	0.0404058
WBGene00004307	wild-type - 20ºC	csr-1a(cmp143) - 20ºC	-0.343725	0.0360158
WBGene00001915	wild-type - 20ºC	csr-1a(cmp143) - 20ºC	-0.342683	0.0272399
WBGene00006513	wild-type - 20ºC	csr-1a(cmp143) - 20ºC	-0.340933	0.0437855
WBGene00003600	wild-type - 20ºC	csr-1a(cmp143) - 20ºC	-0.340205	0.0282864
WBGene00002275	wild-type - 20ºC	csr-1a(cmp143) - 20ºC	-0.337954	0.0266617
WBGene00001745	wild-type - 20ºC	csr-1a(cmp143) - 20ºC	-0.334853	0.0401206
WBGene00009995	wild-type - 20ºC	csr-1a(cmp143) - 20ºC	-0.333506	0.0192278
WBGene00004148	wild-type - 20ºC	csr-1a(cmp143) - 20ºC	-0.330112	0.0358215
WBGene00000063	wild-type - 20ºC	csr-1a(cmp143) - 20ºC	-0.328494	0.0489548
WBGene00044989	wild-type - 20ºC	csr-1a(cmp143) - 20ºC	-0.327424	0.0458168
WBGene00001909	wild-type - 20ºC	csr-1a(cmp143) - 20ºC	-0.325673	0.0469519
WBGene00012894	wild-type - 20ºC	csr-1a(cmp143) - 20ºC	-0.323689	0.0384056
WBGene00004773	wild-type - 20ºC	csr-1a(cmp143) - 20ºC	-0.319619	0.0358893
WBGene00000275	wild-type - 20ºC	csr-1a(cmp143) - 20ºC	-0.318568	0.0312867
WBGene00019983	wild-type - 20ºC	csr-1a(cmp143) - 20ºC	-0.314764	0.0388762
WBGene00004337	wild-type - 20ºC	csr-1a(cmp143) - 20ºC	-0.313335	0.0451941
WBGene00012544	wild-type - 20ºC	csr-1a(cmp143) - 20ºC	-0.309652	0.0321015
WBGene00009628	wild-type - 20ºC	csr-1a(cmp143) - 20ºC	-0.304584	0.0377079
WBGene00018532	wild-type - 20ºC	csr-1a(cmp143) - 20ºC	-0.303405	0.0355736
WBGene00017429	wild-type - 20ºC	csr-1a(cmp143) - 20ºC	-0.302668	0.0418876
WBGene00002045	wild-type - 20ºC	csr-1a(cmp143) - 20ºC	-0.25389	0.0469089

## Sheet: cmp143 20C up
Supplementary Data 2, Sheet 5.mRNAs significantly up-regulated in csr-1a(cmp143) mutant animals at 20ºC
Gene name	Sample 1	Sample 2	log2FoldChange	adjusted p-value
WBGene00016164	wild-type - 20ºC	csr-1a(cmp143) - 20ºC	4.49274	7.94869e-31
WBGene00000638	wild-type - 20ºC	csr-1a(cmp143) - 20ºC	4.46581	1.14293e-28
WBGene00006926	wild-type - 20ºC	csr-1a(cmp143) - 20ºC	4.1832	2.17728e-53
WBGene00006927	wild-type - 20ºC	csr-1a(cmp143) - 20ºC	4.18087	6.42701e-52
WBGene00001736	wild-type - 20ºC	csr-1a(cmp143) - 20ºC	4.00106	5.24544e-29
WBGene00007508	wild-type - 20ºC	csr-1a(cmp143) - 20ºC	3.8351	1.22629e-45
WBGene00018718	wild-type - 20ºC	csr-1a(cmp143) - 20ºC	3.64387	2.80274e-106
WBGene00019717	wild-type - 20ºC	csr-1a(cmp143) - 20ºC	3.5	2.28929e-68
WBGene00006930	wild-type - 20ºC	csr-1a(cmp143) - 20ºC	3.40763	1.13923e-34
WBGene00012961	wild-type - 20ºC	csr-1a(cmp143) - 20ºC	3.35405	9.77224e-54
WBGene00020413	wild-type - 20ºC	csr-1a(cmp143) - 20ºC	3.28998	3.98185e-34
WBGene00007149	wild-type - 20ºC	csr-1a(cmp143) - 20ºC	3.26185	2.87723e-22
WBGene00002018	wild-type - 20ºC	csr-1a(cmp143) - 20ºC	3.25423	4.90995e-23
WBGene00219376	wild-type - 20ºC	csr-1a(cmp143) - 20ºC	3.10934	2.01132e-24
WBGene00000735	wild-type - 20ºC	csr-1a(cmp143) - 20ºC	3.09869	6.13083e-30
WBGene00016636	wild-type - 20ºC	csr-1a(cmp143) - 20ºC	3.09353	2.53594e-21
WBGene00010065	wild-type - 20ºC	csr-1a(cmp143) - 20ºC	3.06851	3.48143e-13
WBGene00045271	wild-type - 20ºC	csr-1a(cmp143) - 20ºC	3.05627	3.63672e-14
WBGene00007823	wild-type - 20ºC	csr-1a(cmp143) - 20ºC	3.02662	4.71131e-36
WBGene00021690	wild-type - 20ºC	csr-1a(cmp143) - 20ºC	3.02259	4.59372e-29
WBGene00010007	wild-type - 20ºC	csr-1a(cmp143) - 20ºC	3.01679	1.41755e-17
WBGene00000666	wild-type - 20ºC	csr-1a(cmp143) - 20ºC	3.0108	3.18713e-17
WBGene00000698	wild-type - 20ºC	csr-1a(cmp143) - 20ºC	3.00969	4.64497e-19
WBGene00001544	wild-type - 20ºC	csr-1a(cmp143) - 20ºC	2.99193	1.35543e-29
WBGene00001703	wild-type - 20ºC	csr-1a(cmp143) - 20ºC	2.94267	2.43195e-33
WBGene00011000	wild-type - 20ºC	csr-1a(cmp143) - 20ºC	2.94214	5.70772e-14
WBGene00000725	wild-type - 20ºC	csr-1a(cmp143) - 20ºC	2.92754	1.19976e-16
WBGene00000707	wild-type - 20ºC	csr-1a(cmp143) - 20ºC	2.90214	4.03017e-27
WBGene00003763	wild-type - 20ºC	csr-1a(cmp143) - 20ºC	2.89035	1.20327e-15
WBGene00000734	wild-type - 20ºC	csr-1a(cmp143) - 20ºC	2.89	4.06317e-27
WBGene00020803	wild-type - 20ºC	csr-1a(cmp143) - 20ºC	2.82318	3.91177e-13
WBGene00003541	wild-type - 20ºC	csr-1a(cmp143) - 20ºC	2.81622	5.10363e-11
WBGene00004146	wild-type - 20ºC	csr-1a(cmp143) - 20ºC	2.81104	2.42697e-12
WBGene00050913	wild-type - 20ºC	csr-1a(cmp143) - 20ºC	2.80865	2.00092e-13
WBGene00006928	wild-type - 20ºC	csr-1a(cmp143) - 20ºC	2.76707	2.53093e-15
WBGene00018062	wild-type - 20ºC	csr-1a(cmp143) - 20ºC	2.71735	1.01358e-29
WBGene00007344	wild-type - 20ºC	csr-1a(cmp143) - 20ºC	2.71406	1.55048e-13
WBGene00044081	wild-type - 20ºC	csr-1a(cmp143) - 20ºC	2.71061	1.94115e-12
WBGene00015884	wild-type - 20ºC	csr-1a(cmp143) - 20ºC	2.70692	1.71618e-20
WBGene00000663	wild-type - 20ºC	csr-1a(cmp143) - 20ºC	2.68297	2.05588e-14
WBGene00011112	wild-type - 20ºC	csr-1a(cmp143) - 20ºC	2.66532	3.98812e-31
WBGene00006193	wild-type - 20ºC	csr-1a(cmp143) - 20ºC	2.66125	1.3261e-14
WBGene00000641	wild-type - 20ºC	csr-1a(cmp143) - 20ºC	2.64874	1.08082e-24
WBGene00021627	wild-type - 20ºC	csr-1a(cmp143) - 20ºC	2.63832	5.34342e-13
WBGene00016434	wild-type - 20ºC	csr-1a(cmp143) - 20ºC	2.636	3.73316e-11
WBGene00000601	wild-type - 20ºC	csr-1a(cmp143) - 20ºC	2.63457	1.16814e-25
WBGene00022610	wild-type - 20ºC	csr-1a(cmp143) - 20ºC	2.62571	2.73117e-33
WBGene00010509	wild-type - 20ºC	csr-1a(cmp143) - 20ºC	2.62527	5.31611e-17
WBGene00000636	wild-type - 20ºC	csr-1a(cmp143) - 20ºC	2.61905	1.61093e-12
WBGene00020881	wild-type - 20ºC	csr-1a(cmp143) - 20ºC	2.61	7.99443e-14
WBGene00000729	wild-type - 20ºC	csr-1a(cmp143) - 20ºC	2.60939	1.32141e-22
WBGene00050914	wild-type - 20ºC	csr-1a(cmp143) - 20ºC	2.609	1.07823e-09
WBGene00012942	wild-type - 20ºC	csr-1a(cmp143) - 20ºC	2.6005	1.02508e-14
WBGene00008394	wild-type - 20ºC	csr-1a(cmp143) - 20ºC	2.59712	2.5955e-09
WBGene00020039	wild-type - 20ºC	csr-1a(cmp143) - 20ºC	2.59416	6.89354e-20
[truncated: 2,010 more rows]
