# Supplementary material for: Arginine methylation promotes siRNA-binding specificity for a spermatogenesis-specific isoform of the Argonaute protein CSR-1
Source: Nat Commun. 2021 Jul 9;12:4212. doi: 10.1038/s41467-021-24526-6 (PMC8270938; doi:10.1038/s41467-021-24526-6)
Supplement: Supplementary file 8 — Supplementary Data 7 [file 41467_2021_24526_MOESM8_ESM.xlsx]

## Sheet: Sheet1
Supplementary Data 7. Summary of statistical analysis.
Experiment	Condition	Statistical test	p-value
Fig. 3b brood size (20°C)	wild-type vs. csr-1a(cmp135)	t-test	0.0573366	n.s
Fig. 3b brood size (25°C)	wild-type vs. csr-1a(cmp135)	t-test	0.0306275	*
Fig. 3c in vitro sperm activation assay	wild-type vs. csr-1a(cmp135) - generation 1	t-test	0.0213509	*
Fig. 3c in vitro sperm activation assay	wild-type vs. csr-1a(cmp135) - generation 2	t-test	0.00323007	**
Fig. 3c in vitro sperm activation assay	wild-type vs. csr-1a(cmp143) - generation 1	t-test	0.0118964	*
Fig. 3c in vitro sperm activation assay	wild-type vs. csr-1a(cmp143) - generation 2	t-test	0.0389739	*
Fig. 3c in vitro sperm activation assay	wild-type vs. mCherry::CSR-1A - generation 1	t-test	0.870843	n.s
Fig. 3c in vitro sperm activation assay	wild-type vs. mCherry::CSR-1A - generation 2	t-test	0.668441	n.s
Fig. 3c in vitro sperm activation assay	wild-type vs. mCherry::CSR-1A; csr-1b (cmp258) - generation 1	t-test	0.0293799	*
Fig. 3c in vitro sperm activation assay	wild-type vs. mCherry::CSR-1A; csr-1b (cmp258) - generation 2	t-test	0.000607582	***
Fig. 4d enrichment analysis of target genes in CSR-1 immunoprecipitations	CSR-1A IP (L4 stage) vs. CSR-1 targets	Fisher exact test	1.07156e-28	****
Fig. 4d enrichment analysis of target genes in CSR-1 immunoprecipitations	CSR-1A IP (L4 stage) vs. CSR-1 targets	Fisher exact test	0	****
Fig. 4d enrichment analysis of target genes in CSR-1 immunoprecipitations	CSR-1A IP (L4 stage) vs. ALG-3/4 targets	Fisher exact test	0	****
Fig. 4d enrichment analysis of target genes in CSR-1 immunoprecipitations	CSR-1A IP (L4 stage) vs. Mutator targets	Fisher exact test	0.998633	n.s.
Fig. 4d enrichment analysis of target genes in CSR-1 immunoprecipitations	CSR-1A IP (L4 stage) vs. Germline-enriched genes	Fisher exact test	4.71755e-199	****
Fig. 4d enrichment analysis of target genes in CSR-1 immunoprecipitations	CSR-1A IP (L4 stage) vs. Oogenic-enriched genes	Fisher exact test	0.998883	n.s.
Fig. 4d enrichment analysis of target genes in CSR-1 immunoprecipitations	CSR-1A IP (L4 stage) vs. Spermatogenic-enriched genes	Fisher exact test	0	****
Fig. 4d enrichment analysis of target genes in CSR-1 immunoprecipitations	CSR-1B IP (L4 stage) vs. CSR-1 targets	Fisher exact test	0	****
Fig. 4d enrichment analysis of target genes in CSR-1 immunoprecipitations	CSR-1B IP (L4 stage) vs. male CSR-1 targets	Fisher exact test	0	****
Fig. 4d enrichment analysis of target genes in CSR-1 immunoprecipitations	CSR-1B IP (L4 stage) vs. ALG-3/4 targets	Fisher exact test	3.22157e-46	****
Fig. 4d enrichment analysis of target genes in CSR-1 immunoprecipitations	CSR-1B IP (L4 stage) vs. Mutator targets	Fisher exact test	0.999998	n.s.
Fig. 4d enrichment analysis of target genes in CSR-1 immunoprecipitations	CSR-1B IP (L4 stage) vs. Germline-enriched genes	Fisher exact test	0	****
Fig. 4d enrichment analysis of target genes in CSR-1 immunoprecipitations	CSR-1B IP (L4 stage) vs. Oogenic-enriched genes	Fisher exact test	0	****
Fig. 4d enrichment analysis of target genes in CSR-1 immunoprecipitations	CSR-1B IP (L4 stage) vs. Spermatogenic-enriched genes	Fisher exact test	0.999993	n.s.
Fig. 4d enrichment analysis of target genes in CSR-1 immunoprecipitations	CSR-1A+B IP (L4 stage) vs. CSR-1 targets	Fisher exact test	0	****
Fig. 4d enrichment analysis of target genes in CSR-1 immunoprecipitations	CSR-1A+B IP (L4 stage) vs. male CSR-1 targets	Fisher exact test	0	****
Fig. 4d enrichment analysis of target genes in CSR-1 immunoprecipitations	CSR-1A+B IP (L4 stage) vs. ALG-3/4 targets	Fisher exact test	4.14672e-88	****
Fig. 4d enrichment analysis of target genes in CSR-1 immunoprecipitations	CSR-1A+B IP (L4 stage) vs. Mutator targets	Fisher exact test	0.879612	n.s.
Fig. 4d enrichment analysis of target genes in CSR-1 immunoprecipitations	CSR-1A+B IP (L4 stage) vs. Germline-enriched genes	Fisher exact test	0	****
Fig. 4d enrichment analysis of target genes in CSR-1 immunoprecipitations	CSR-1A+B IP (L4 stage) vs. Oogenic-enriched genes	Fisher exact test	0	****
Fig. 4d enrichment analysis of target genes in CSR-1 immunoprecipitations	CSR-1A+B IP (L4 stage) vs. Spermatogenic-enriched genes	Fisher exact test	2.32361e-05	****
Fig. 4d enrichment analysis of target genes in CSR-1 immunoprecipitations	CSR-1A; alg-3/4 (L4 stage) vs. CSR-1 targets	Fisher exact test	3.30955e-77	****
Fig. 4d enrichment analysis of target genes in CSR-1 immunoprecipitations	CSR-1A; alg-3/4 (L4 stage) vs. male CSR-1 targets	Fisher exact test	0	****
Fig. 4d enrichment analysis of target genes in CSR-1 immunoprecipitations	CSR-1A; alg-3/4 (L4 stage) vs. ALG-3/4 targets	Fisher exact test	0	****
Fig. 4d enrichment analysis of target genes in CSR-1 immunoprecipitations	CSR-1A; alg-3/4 (L4 stage) vs. Mutator targets	Fisher exact test	0.999052	n.s.
Fig. 4d enrichment analysis of target genes in CSR-1 immunoprecipitations	CSR-1A; alg-3/4 (L4 stage) vs. Germline-enriched genes	Fisher exact test	0	****
Fig. 4d enrichment analysis of target genes in CSR-1 immunoprecipitations	CSR-1A; alg-3/4 (L4 stage) vs. Oogenic-enriched genes	Fisher exact test	0.771733	n.s.
Fig. 4d enrichment analysis of target genes in CSR-1 immunoprecipitations	CSR-1A; alg-3/4 (L4 stage) vs. Spermatogenic-enriched genes	Fisher exact test	0	****
Fig. 5a mRNA expression in wild-type vs. csr-1a(cmp135) - 20°C	All genes vs. CSR-1A targets	t-test	1.6e-14	****
Fig. 5a mRNA expression in wild-type vs. csr-1a(cmp135) - 20°C	All genes vs Mutator targets	t-test	0.63	n.s.
Fig. 5a mRNA expression in wild-type vs. csr-1a(cmp135) - 20°C	All genes vs spermatogenic genes	t-test	1.6e-32	****
Fig. 5a mRNA expression in wild-type vs. csr-1a(cmp143) - 20°C	All genes vs. CSR-1A targets	t-test	3.1e-26	****
Fig. 5a mRNA expression in wild-type vs. csr-1a(cmp143) - 20°C	All genes vs Mutator targets	t-test	0.36	n.s.
Fig. 5a mRNA expression in wild-type vs. csr-1a(cmp143) - 20°C	All genes vs spermatogenic genes	t-test	4.7e-105	****
Fig. 5c RT-qPCR of spermatogenic genes in wild-type vs. csr-1a(cmp135)	R05D7.2	t-test	0.00355428	**
Fig. 5c RT-qPCR of spermatogenic genes in wild-type vs. csr-1a(cmp143)	R05D7.2	t-test	0.000294234	***
Fig. 5c RT-qPCR of spermatogenic genes in wild-type vs. csr-1a(cmp135)	Y41C4A.7	t-test	1.26796e-05	****
Fig. 5c RT-qPCR of spermatogenic genes in wild-type vs. csr-1a(cmp143)	Y41C4A.7	t-test	5.15812e-07	****
Fig. 5c RT-qPCR of spermatogenic genes in wild-type vs. csr-1a(cmp135)	F44D12.6	t-test	0.022196	*
Fig. 5c RT-qPCR of spermatogenic genes in wild-type vs. csr-1a(cmp143)	F44D12.6	t-test	0.000228767	***
Fig. 5c RT-qPCR of spermatogenic genes in wild-type vs. csr-1a(cmp135)	morc-1	t-test	0.210303	n.s
Fig. 5c RT-qPCR of spermatogenic genes in wild-type vs. csr-1a(cmp143)	morc-1	t-test	0.0516632	n.s
Fig. 5d small RNA expression (FPKM) in wild-type animals	CSR-1A vs. CSR-1B targets	t-test	0.079	n.s.
Fig. 5d small RNA expression (FPKM) in wild-type animals	CSR-1A vs. WAGO-1 targets	t-test	3.9e-18	****
Fig. 5d small RNA expression (FPKM) in wild-type animals	CSR-1B vs. WAGO-1 targets	t-test	8.3e-22	****
Fig. 5d mRNA expression (FPKM) in wild-type animals	CSR-1A vs. CSR-1B targets	t-test	0.67	n.s.
Fig. 5d mRNA expression (FPKM) in wild-type animals	CSR-1A vs. WAGO-1 targets	t-test	1.5e-09	****
Fig. 5d mRNA expression (FPKM) in wild-type animals	CSR-1B vs. WAGO-1 targets	t-test	1.8e-25	****
Fig. 5g mRNA expression of CSR-1A targets in wild-type vs csr-1a(cmp135) binned by small RNA RPM in wild-type	0-2.5 vs 2.5-5 RPM	t-test	0.4	n.s.
Fig. 5g mRNA expression of CSR-1A targets in wild-type vs csr-1a(cmp135) binned by small RNA RPM in wild-type	0-2.5 vs 5-7.5 RPM	t-test	0.39	n.s.
Fig. 5g mRNA expression of CSR-1A targets in wild-type vs csr-1a(cmp135) binned by small RNA RPM in wild-type	0-2.5 vs 7.5-10 RPM	t-test	0.4	n.s.
Fig. 5g mRNA expression of CSR-1A targets in wild-type vs csr-1a(cmp135) binned by small RNA RPM in wild-type	0-2.5 vs 10-15 RPM	t-test	0.39	n.s.
Fig. 5g mRNA expression of CSR-1A targets in wild-type vs csr-1a(cmp135) binned by small RNA RPM in wild-type	0-2.5 vs 15-20 RPM	t-test	0.11	n.s.
Fig. 5g mRNA expression of CSR-1A targets in wild-type vs csr-1a(cmp135) binned by small RNA RPM in wild-type	0-2.5 vs >20 RPM	t-test	0.009	**
Fig. 6f enrichment analysis of target genes in CSR-1 immunoprecipitations	CSR-1A[15xAG] IP (L4 stage) vs. CSR-1 targets	Fisher exact test	0	****
Fig. 6f enrichment analysis of target genes in CSR-1 immunoprecipitations	CSR-1A[15xAG] IP (L4 stage) vs. male CSR-1 targets	Fisher exact test	0	****
Fig. 6f enrichment analysis of target genes in CSR-1 immunoprecipitations	CSR-1A[15xAG] IP (L4 stage) vs. ALG-3/4 targets	Fisher exact test	1.97178e-171	****
Fig. 6f enrichment analysis of target genes in CSR-1 immunoprecipitations	CSR-1A[15xAG] IP (L4 stage) vs. Mutator targets	Fisher exact test	0.956313	n.s.
Fig. 6f enrichment analysis of target genes in CSR-1 immunoprecipitations	CSR-1A[15xAG] IP (L4 stage) vs. Germline-enriched genes	Fisher exact test	0	****
Fig. 6f enrichment analysis of target genes in CSR-1 immunoprecipitations	CSR-1A[15xAG] IP (L4 stage) vs. Oogenic-enriched genes	Fisher exact test	1.27299e-115	****
Fig. 6f enrichment analysis of target genes in CSR-1 immunoprecipitations	CSR-1A[15xAG] IP (L4 stage) vs. Spermatogenic-enriched genes	Fisher exact test	7.52139e-125	****
Extended Data Fig. 3a csr-1a RT-qPCR	wild-type vs. csr-1a(cmp135)	t-test	1.04977e-09	****
Extended Data Fig. 3a csr-1a RT-qPCR	wild-type vs. csr-1a(cmp143)	t-test	1.12603e-10	****
Extended Data Fig. 3d in vitro sperm activation assay	wild-type vs. csr-1a(cmp253) - generation 1	t-test	0.10354	n.s.
Extended Data Fig. 3d in vitro sperm activation assay	wild-type vs. csr-1a(cmp253) - generation 2	t-test	3.47287e-06	****
Extended Data Fig. 3d in vitro sperm activation assay	wild-type vs. csr-1a(cmp254) - generation 1	t-test	0.00364218	**
Extended Data Fig. 3d in vitro sperm activation assay	wild-type vs. csr-1a(cmp254) - generation 2	t-test	0.0013441	**
Extended Data Fig. 4g enrichment analysis of target genes in CSR-1 immunoprecipitations	CSR-1B IP (adult stage) vs. CSR-1 targets	Fisher exact test	0	****
Extended Data Fig. 4g enrichment analysis of target genes in CSR-1 immunoprecipitations	CSR-1B IP (adult stage) vs. male CSR-1 targets	Fisher exact test	0	****
Extended Data Fig. 4g enrichment analysis of target genes in CSR-1 immunoprecipitations	CSR-1B IP (adult stage) vs. ALG-3/4 targets	Fisher exact test	2.05237e-29	****
Extended Data Fig. 4g enrichment analysis of target genes in CSR-1 immunoprecipitations	CSR-1B IP (adult stage) vs. Mutator targets	Fisher exact test	0.615953	n.s.
Extended Data Fig. 4g enrichment analysis of target genes in CSR-1 immunoprecipitations	CSR-1B IP (adult stage) vs. Germline-enriched genes	Fisher exact test	0	****
Extended Data Fig. 4g enrichment analysis of target genes in CSR-1 immunoprecipitations	CSR-1B IP (adult stage) vs. Oogenic-enriched genes	Fisher exact test	0	****
Extended Data Fig. 4g enrichment analysis of target genes in CSR-1 immunoprecipitations	CSR-1B IP (adult stage) vs. Spermatogenic-enriched genes	Fisher exact test	1	n.s.
Extended Data Fig. 4g enrichment analysis of target genes in CSR-1 immunoprecipitations	CSR-1A+B IP (adult stage) vs. CSR-1 targets	Fisher exact test	0	****
Extended Data Fig. 4g enrichment analysis of target genes in CSR-1 immunoprecipitations	CSR-1A+B IP (adult stage) vs. male CSR-1 targets	Fisher exact test	0	****
Extended Data Fig. 4g enrichment analysis of target genes in CSR-1 immunoprecipitations	CSR-1A+B IP (adult stage) vs. ALG-3/4 targets	Fisher exact test	6.84695e-20	****
Extended Data Fig. 4g enrichment analysis of target genes in CSR-1 immunoprecipitations	CSR-1A+B IP (adult stage) vs. Mutator targets	Fisher exact test	0.999942	n.s.
Extended Data Fig. 4g enrichment analysis of target genes in CSR-1 immunoprecipitations	CSR-1A+B IP (adult stage) vs. Germline-enriched genes	Fisher exact test	0	****
Extended Data Fig. 4g enrichment analysis of target genes in CSR-1 immunoprecipitations	CSR-1A+B IP (adult stage) vs. Oogenic-enriched genes	Fisher exact test	0	****
Extended Data Fig. 4g enrichment analysis of target genes in CSR-1 immunoprecipitations	CSR-1A+B IP (adult stage) vs. Spermatogenic-enriched genes	Fisher exact test	1	n.s.
Extended Data Fig. 6d brood size	wild-type vs. csr-1a(cmp135)	t-test	0.000453249	***
Extended Data Fig. 6d brood size	wild-type vs. HA::CSR-1A	t-test	0.0553165	n.s
Extended Data Fig. 6d brood size	HA::CSR-1A vs. HA::CSR-1A[7xAG]	t-test	0.00762892	**
Extended Data Fig. 6d brood size	HA::CSR-1A vs. HA::CSR-1A[15xAG]	t-test	0.00161309	**
