# Supplementary material for: Arginine methylation promotes siRNA-binding specificity for a spermatogenesis-specific isoform of the Argonaute protein CSR-1
Source: Nat Commun. 2021 Jul 9;12:4212. doi: 10.1038/s41467-021-24526-6 (PMC8270938; doi:10.1038/s41467-021-24526-6)
Supplement: Supplementary file 11 — Source Data [file 41467_2021_24526_MOESM11_ESM.xlsx]

## Sheet: Fig 1
Source Data Fig. 1
Fig. 1b: Western blot detecting both CSR-1 isoforms using CSR-1 antibody (red box indicates portion of gel used in Fig. 1b and dotted lines indicate where gel was cut to probe with different antibodies).							Fig. 1c: Western blot to detect CSR-1A across at each larval stage and gravid adult in the 2xHA::mCherry::CSR-1A strain (red box indicates portion of gel used in Fig. 1c and dotted lines indicate where gel was cut to probe with different antibodies).
Replicate experiment to detect both CSR-1 isoforms using CSR-1 antibody (red box indicates relevant portion of gel and dotted lines indicate where gel was cut to probe with different antibodies).							Replicate experiment to detect CSR-1A across at each larval stage and gravid adult in the 2xHA::mCherry::CSR-1A strain (red box indicates relevant portion of gel and dotted lines indicate where gel was cut to probe with different antibodies).

## Sheet: Fig 3
Source Data Fig. 3
Fig 3b: Brood size assay mean for wild-type and csr-1a mutant						Fig. 3c: Number of activated and total sperm in in vitro activation sperm assay												Fig. 3f: Western blot to detect CSR-1 in wild-type and csr-1a mutant (red box indicates portion of gel used in Fig. 3f and dotted lines indicate where gel was cut to probe with different antibodies).
	Mean Brood Size					Generation 1 raised at 25°C
	wild-type - 20°C	csr-1a (cmp135) - 20°C	wild-type - 25°C	csr-1a (cmp135) - 25°C			Wild-type Total	Wild-type Activated	csr-1a (cmp135) Total	csr-1a (cmp135) Activated	csr-1a (cmp143) Total	csr-1a (cmp143) Activated	mCherry:: CSR-1A Total	mCherry:: CSR-1A Activated	mCherry:: CSR-1A; csr-1b (M>I)Total	mCherry:: CSR-1A; csr-1b (M>I) Activated
Set 1	229.9	198	210.6	150.6		Set 1	234	232	181	118	277	200	307	301	161	47
Set 2	263.6	204.5	182.5	119.8		Set 2	206	197	221	161	357	240	199	191	138	68
Set 3	215.7	180.5	169.1	96.5
						Generation 2 raised at 25°C
							Wild-type Total	Wild-type Activated	csr-1a (cmp135) Total	csr-1a (cmp135) Activated	csr-1a (cmp143) Total	csr-1a (cmp143) Activated	mCherry:: CSR-1A Total	mCherry:: CSR-1A Activated	mCherry:: CSR-1A; csr-1b (M>I)Total	mCherry:: CSR-1A; csr-1b (M>I) Activated
						Set 1	462	435	296	189	454	274	336	322	243	52
						Set 2	274	268	233	149	114	82	180	177	83	19
																		Replicate experiment to detect CSR-1 in wild-type and csr-1a mutant (red box indicates relevant portion of gel and dotted lines indicate where gel was cut to probe with different antibodies). Note, this gel uses CSR-1 antibody instead of FLAG antibody (which was used in Fig. 3f).

## Sheet: Fig 6c
Source Data Fig. 6
Fig. 6c: Western blot to detect CSR-1A expression in 0xAG, 4xAG, 7xAG, and 15xAG mutants (red box indicates portion of gel used in Fig. 6c) Note: Both images are of the same gel, the blot was first probed for HA(3F10) antibody, then stripped and reprobed for actin.
Replicate experiment to detect CSR-1A expression in 0xAG, 4xAG, 7xAG, and 15xAG mutants (red box indicates relevant portion of gel).

## Sheet: Suppl. Fig. 3b
Source Data Supplementary Fig. 3
Supplementary Fig. 3b: Western blot to compare CSR-1B expression between wild-type and csr-1a mutants (red box indicates portion of gel used in Supplementary Fig. 3b and dotted lines indicate where gel was cut to probe with different antibodies).									Supplementary Fig. 3d: Number of activated and total sperm in in vitro activation sperm assay
									Generation 1 raised at 25°C
										Wild-type Total	Wild-type Activated	csr-1a (cmp253) Total	csr-1a (cmp253) Activated	csr-1a (cmp254) Total	csr-1a (cmp254) Activated
									Set 1	260	254	296	168	674	494
									Set 2	197	186	268	206	461	331
									Set 3	577	550	214	174	319	241
									Generation 2 raised at 25°C
										Wild-type Total	Wild-type Activated	csr-1a (cmp253) Total	csr-1a (cmp253) Activated	csr-1a (cmp254) Total	csr-1a (cmp254) Activated
									Set 1	499	467	893	661	876	645
									Set 2	231	223	578	445	575	437
									Set 3	242	227	386	287	386	292
Replicate experiment to to compare CSR-1B expression between wild-type and csr-1a mutants (red box indicates relevant portion of gel and dotted lines indicate where gel was cut to probe with different antibodies). Note that similar results are obtained using CSR-1 (#1) and FLAG antibodies (#3).
